# Supplementary material for: SPI1 is a prognostic biomarker of immune infiltration and immunotherapy efficacy in clear cell renal cell carcinoma
Source: Discov Oncol. 2022 Dec 7;13:134. doi: 10.1007/s12672-022-00592-0 (PMC9729685; doi:10.1007/s12672-022-00592-0)
Supplement: Supplementary file 2 — Additional file 2: Table S2. Genes associated with SPI1 expression in ccRCC [file 12672_2022_592_MOESM2_ESM.xlsx]

## Sheet: Supplementary Table 1
Genes associated with SPI1 expression in ccRCC
Query	Statistic	P-value	FDR (BH)	Event_SD	Event_TD
SPI1	1	1e-244	1e-240	533	533
WAS	0.936767	2.73953e-244	2.76131e-240	533	533
TYROBP	0.931542	1.91618e-235	1.28761e-231	533	533
FERMT3	0.922703	5.75531e-222	2.90053e-218	533	533
MYO1F	0.906013	2.01485e-200	8.12349e-197	533	533
TNFAIP8L2	0.901175	6.33407e-195	2.12814e-191	533	533
CD37	0.898226	1.03512e-191	2.98099e-188	533	533
FCER1G	0.893715	5.53727e-187	1.39532e-183	533	533
TRPM2	0.892034	2.82173e-185	6.32037e-182	533	533
CYTH4	0.889455	1.03852e-182	2.09355e-179	533	533
GNA15	0.887837	3.92889e-181	7.20023e-178	533	533
LAT2	0.887172	1.72136e-180	2.89174e-177	533	533
NCF4	0.885629	5.11322e-179	7.92904e-176	533	533
SELPLG	0.880776	1.60423e-174	2.30997e-171	533	533
CORO1A	0.878164	3.50572e-172	4.71146e-169	533	533
NCF1	0.876678	7.11977e-171	8.97046e-168	533	533
C1QA	0.873146	7.82115e-168	9.27451e-165	533	533
SASH3	0.869909	3.98708e-165	4.4653e-162	533	533
SLC15A3	0.867557	3.32839e-163	3.53142e-160	533	533
RGS19	0.866372	3.0014e-162	3.02526e-159	533	533
VAV1	0.866237	3.84509e-162	3.6911e-159	533	533
AIF1	0.865708	1.01764e-161	9.32486e-159	533	533
LST1	0.864563	8.24721e-161	7.2285e-158	533	533
LAIR1	0.863454	6.15449e-160	5.16952e-157	533	533
FCGR1A	0.862754	2.16528e-159	1.74599e-156	533	533
C1QB	0.862133	6.57264e-159	5.09607e-156	533	533
FMNL1	0.861964	8.88062e-159	6.63054e-156	533	533
C1QC	0.861666	1.51085e-158	1.08776e-155	533	533
DEF6	0.859493	6.96609e-157	4.84239e-154	533	533
STAC3	0.85892	1.89182e-156	1.27124e-153	533	533
SH3BP1	0.858864	2.08342e-156	1.35483e-153	533	533
DOK3	0.855259	1.01188e-153	6.37456e-151	533	533
LAPTM5	0.854096	7.17838e-153	4.38512e-150	533	533
FCGR1B	0.851981	2.42701e-151	1.439e-148	533	533
C17orf60	0.851685	3.95532e-151	2.27815e-148	533	533
PARVG	0.849677	1.05588e-149	5.91262e-147	533	533
RAC2	0.844875	2.25151e-146	1.22671e-143	533	533
GPSM3	0.844005	8.76982e-146	4.65239e-143	533	533
CD14	0.843374	2.34223e-145	1.21069e-142	533	533
HCK	0.842126	1.61073e-144	8.11767e-142	533	533
CARD9	0.841951	2.11019e-144	1.03754e-141	533	533
OSCAR	0.841451	4.54278e-144	2.18043e-141	533	533
ITGB2	0.841198	6.68465e-144	3.13386e-141	533	533
PILRA	0.840697	1.43717e-143	6.58452e-141	533	533
DOK2	0.834357	1.83216e-139	8.20769e-137	533	533
HCST	0.834233	2.19565e-139	9.62221e-137	533	533
TREM2	0.833846	3.85444e-139	1.65323e-136	533	533
CSF3R	0.831897	6.44832e-138	2.70816e-135	533	533
GMIP	0.829522	1.89875e-136	7.81161e-134	533	533
FCGR1C	0.828446	8.64075e-136	3.48378e-133	533	533
LILRB2	0.827911	1.83061e-135	7.23595e-133	533	533
BATF	0.827451	3.47598e-135	1.34754e-132	533	533
PTPN6	0.827114	5.55924e-135	2.1145e-132	533	533
FAM78A	0.825236	7.46919e-134	2.78836e-131	533	533
NFAM1	0.824363	2.4737e-133	9.0668e-131	533	533
CD4	0.822861	1.91042e-132	6.87718e-130	533	533
HCLS1	0.819903	1.01131e-130	3.57667e-128	533	533
SIGLEC9	0.818445	6.96598e-130	2.42116e-127	533	533
LGALS9	0.818375	7.64172e-130	2.61101e-127	533	533
LSP1	0.817307	3.10332e-129	1.04266e-126	533	533
LILRB4	0.816769	6.26483e-129	2.07037e-126	533	533
CD33	0.815611	2.82066e-128	9.17124e-126	533	533
LY86	0.815229	4.62564e-128	1.48013e-125	533	533
IL10RA	0.812891	9.28017e-127	2.92311e-124	533	533
PRAM1	0.81216	2.34863e-126	7.28401e-124	533	532
C1orf162	0.811571	4.95226e-126	1.51262e-123	533	533
CD74	0.807027	1.42907e-123	4.29979e-121	533	533
APOB48R	0.806939	1.59269e-123	4.72163e-121	533	533
ARL11	0.805111	1.49058e-122	4.35487e-120	533	533
LILRB3	0.803579	9.52404e-122	2.74279e-119	533	533
PSTPIP1	0.802648	2.91813e-121	8.28545e-119	533	533
IL12RB1	0.801672	9.37406e-121	2.62461e-118	533	533
PTPN7	0.800564	3.49862e-120	9.66147e-118	533	533
MAP4K1	0.799616	1.07336e-119	2.91027e-117	533	533
PLCB2	0.799609	1.08274e-119	2.91027e-117	533	533
MAN2B1	0.799563	1.14201e-119	3.02918e-117	533	533
ARHGAP9	0.797945	7.62628e-119	1.9966e-116	533	533
CD86	0.797779	9.2544e-119	2.39179e-116	533	533
SIGLEC10	0.797616	1.1189e-118	2.85518e-116	533	533
HMHA1	0.794104	6.44327e-117	1.62362e-114	533	533
MYO1G	0.793568	1.18727e-116	2.95483e-114	533	533
CD53	0.793056	2.12571e-116	5.22588e-114	533	533
IL2RG	0.790129	5.75548e-115	1.39789e-112	533	533
NCF1C	0.790093	5.99153e-115	1.4379e-112	533	530
AMICA1	0.789548	1.10102e-114	2.61124e-112	533	533
TBXAS1	0.789014	1.99538e-114	4.67731e-112	533	533
LILRB1	0.788815	2.48906e-114	5.76748e-112	533	533
CD300LF	0.788619	3.09284e-114	7.08506e-112	533	533
TMEM149	0.787624	9.29157e-114	2.10459e-111	533	533
CSF1R	0.787255	1.39621e-113	3.12735e-111	533	533
HLA-DPB1	0.786697	2.57572e-113	5.70592e-111	533	533
NCKAP1L	0.785573	8.813e-113	1.9311e-110	533	533
RGS10	0.785377	1.09176e-112	2.36654e-110	533	533
CEBPA	0.785322	1.15863e-112	2.48476e-110	533	533
SLAMF8	0.783748	6.39224e-112	1.35643e-109	533	533
GPR84	0.780214	2.80327e-110	5.88658e-108	533	531
SNX20	0.77845	1.80461e-109	3.75042e-107	533	532
ITGAL	0.777565	4.56244e-109	9.38513e-107	533	533
CSTA	0.776467	1.433e-108	2.91796e-106	533	533
ARHGAP30	0.775814	2.82128e-108	5.68742e-106	533	533
LPXN	0.775385	4.40027e-108	8.78268e-106	533	533
SIGLEC7	0.773943	1.9413e-107	3.83673e-105	533	533
ANKRD58	0.772506	8.43771e-107	1.65142e-104	533	533
CXCR3	0.772421	9.20214e-107	1.78371e-104	533	531
BTK	0.772386	9.53572e-107	1.83077e-104	533	533
CD52	0.771632	2.05138e-106	3.90129e-104	533	533
TNFRSF1B	0.769629	1.54731e-105	2.91516e-103	533	533
TMC8	0.769147	2.50853e-105	4.68236e-103	533	533
C19orf38	0.765026	1.48936e-103	2.7545e-101	533	533
UNC13D	0.763897	4.49255e-103	8.23321e-101	533	533
PLEKHO1	0.76289	1.1968e-102	2.17355e-100	533	533
MS4A6A	0.760304	1.44913e-101	2.60831e-99	533	533
CD6	0.759467	3.22575e-101	5.75468e-99	533	533
DPEP2	0.759302	3.77487e-101	6.67522e-99	533	533
CYP2S1	0.758538	7.81161e-101	1.36934e-98	533	533
RHOG	0.758409	8.83364e-101	1.53515e-98	533	533
PYCARD	0.758072	1.21545e-100	2.09422e-98	533	533
SP140	0.756345	6.20391e-100	1.05987e-97	533	533
SLC29A3	0.756158	7.39705e-100	1.25308e-97	533	533
PIK3R5	0.755809	1.026e-99	1.7236e-97	533	533
CSK	0.755524	1.33976e-99	2.23209e-97	533	533
FUT7	0.755228	1.76719e-99	2.92007e-97	533	526
PTPRCAP	0.755155	1.89209e-99	3.10102e-97	533	533
GAL3ST4	0.754208	4.57244e-99	7.43354e-97	533	533
HK3	0.753823	6.54333e-99	1.05526e-96	533	533
EBI3	0.751461	5.79177e-98	9.26638e-96	533	533
NOD2	0.750829	1.03358e-97	1.64062e-95	533	532
LCP1	0.750405	1.52321e-97	2.39894e-95	533	533
GPR65	0.748517	8.4796e-97	1.32512e-94	533	533
IFI30	0.748142	1.18966e-96	1.8448e-94	533	533
LIMD2	0.747997	1.35593e-96	2.08657e-94	533	533
ZNF385A	0.747256	2.64577e-96	4.04062e-94	533	533
CSF2RA	0.744207	4.03188e-95	6.11117e-93	533	533
LOC100233209	0.744112	4.38815e-95	6.60155e-93	533	533
CD48	0.743951	5.05743e-95	7.55206e-93	533	533
NCF1B	0.743767	5.95299e-95	8.82399e-93	533	532
LTB	0.743721	6.20384e-95	9.1287e-93	533	533
ZMYND15	0.742347	2.08366e-94	3.0438e-92	533	533
RASAL3	0.74218	2.41519e-94	3.50272e-92	533	533
PLB1	0.741784	3.41667e-94	4.91976e-92	533	533
HLA-DMA	0.741265	5.38398e-94	7.69757e-92	533	533
ITGAX	0.740986	6.87597e-94	9.76146e-92	533	533
ASCL2	0.739319	2.93478e-93	4.13721e-91	533	532
LOC606724	0.738832	4.474e-93	6.26329e-91	533	533
RASGRP4	0.738639	5.28492e-93	7.3475e-91	533	533
FCGR3A	0.738196	7.75084e-93	1.0702e-90	533	533
POU2F2	0.73786	1.03531e-92	1.41978e-90	533	533
CD72	0.737684	1.20517e-92	1.64156e-90	533	533
RHOH	0.737136	1.92979e-92	2.61092e-90	533	533
SLAMF7	0.736565	3.14709e-92	4.22948e-90	533	533
ADAP2	0.735851	5.79691e-92	7.73906e-90	533	533
C16orf54	0.735835	5.87525e-92	7.79205e-90	533	533
TBC1D10C	0.735662	6.81223e-92	8.97567e-90	533	532
COTL1	0.735506	7.78006e-92	1.01843e-89	533	533
PLEK	0.734858	1.35053e-91	1.75648e-89	533	533
SLC37A2	0.733923	2.9839e-91	3.85593e-89	533	533
EVI2B	0.733429	4.52966e-91	5.81614e-89	533	533
TRAF3IP3	0.730906	3.76545e-90	4.80428e-88	533	532
LCK	0.730713	4.42297e-90	5.60772e-88	533	533
ACAP1	0.730084	7.46643e-90	9.40724e-88	533	532
CD5	0.729435	1.28e-89	1.6027e-87	533	533
NAPSB	0.72941	1.30721e-89	1.62667e-87	533	533
SIT1	0.729179	1.58172e-89	1.95619e-87	533	533
ITGAM	0.728802	2.16121e-89	2.65658e-87	533	533
CD3E	0.727951	4.36251e-89	5.32993e-87	533	533
CD244	0.72623	1.79001e-88	2.16225e-86	533	533
RNASE2	0.72623	1.79124e-88	2.16225e-86	533	527
LPAR5	0.725785	2.57473e-88	3.08952e-86	533	533
LILRA6	0.725601	2.99246e-88	3.56952e-86	533	533
BIN2	0.724743	6.01167e-88	7.12878e-86	533	533
ARRB2	0.724103	1.01048e-87	1.19125e-85	533	533
EFHD2	0.72157	7.76724e-87	9.10348e-85	533	533
LY9	0.721442	8.60289e-87	1.00246e-84	533	532
WDFY4	0.72142	8.75627e-87	1.01447e-84	533	533
ARPC1B	0.721003	1.22266e-86	1.40844e-84	533	533
GAS7	0.719992	2.73634e-86	3.13419e-84	533	533
RIN3	0.719888	2.97188e-86	3.37296e-84	533	533
IL16	0.719885	2.97825e-86	3.37296e-84	533	533
CD3D	0.71954	3.91822e-86	4.4127e-84	533	533
CCL5	0.718927	6.36687e-86	7.13054e-84	533	533
LCP2	0.717837	1.5056e-85	1.67687e-83	533	533
UNC93B1	0.717821	1.52577e-85	1.69e-83	533	533
OPRL1	0.717711	1.66306e-85	1.832e-83	533	533
NAGK	0.717191	2.50408e-85	2.74347e-83	533	533
EMILIN2	0.717067	2.75984e-85	3.00733e-83	533	533
HLA-DRA	0.716593	4.00176e-85	4.33718e-83	533	533
CCR5	0.716469	4.41177e-85	4.75599e-83	533	533
2022-09-01	0.716301	5.03017e-85	5.39378e-83	533	533
SIRPG	0.715321	1.08124e-84	1.15327e-82	533	532
CCDC88B	0.712789	7.69633e-84	8.1658e-82	533	533
TYMP	0.712695	8.2744e-84	8.73317e-82	533	533
FGR	0.712618	8.77655e-84	9.21492e-82	533	533
FGD2	0.712316	1.10795e-83	1.15727e-81	533	533
TNFRSF8	0.712283	1.13631e-83	1.18077e-81	533	533
ADORA3	0.710355	4.97509e-83	5.14322e-81	533	533
IKZF1	0.710113	5.98261e-83	6.15324e-81	533	533
SNAI3	0.709182	1.2146e-82	1.2429e-80	533	533
GPR132	0.708575	1.92357e-82	1.95845e-80	533	533
FCGR2A	0.708044	2.87462e-82	2.91203e-80	533	533
CD7	0.70722	5.35136e-82	5.39391e-80	533	532
TNFSF13B	0.70655	8.8563e-82	8.8823e-80	533	533
CMTM7	0.705888	1.45398e-81	1.45102e-79	533	533
FGD3	0.705062	2.69642e-81	2.67769e-79	533	533
DOCK2	0.704988	2.84828e-81	2.81463e-79	533	533
C1orf127	0.704619	3.75028e-81	3.6879e-79	533	522
AKNA	0.704215	5.06502e-81	4.95659e-79	533	533
IGSF6	0.704118	5.44212e-81	5.29989e-79	533	533
RASSF5	0.704048	5.73222e-81	5.55557e-79	533	533
C3AR1	0.703979	6.03723e-81	5.82318e-79	533	533
CD300C	0.703366	9.50525e-81	9.12458e-79	533	533
VMO1	0.703336	9.72542e-81	9.29169e-79	533	532
C13orf18	0.702873	1.36978e-80	1.30252e-78	533	533
CD300LB	0.702144	2.34444e-80	2.21885e-78	533	532
SIGLEC1	0.70161	3.47488e-80	3.27337e-78	533	533
CLEC4A	0.701188	4.73531e-80	4.43996e-78	533	533
HLA-DPA1	0.701104	5.03568e-80	4.69973e-78	533	533
FCGR2B	0.700079	1.06646e-79	9.90726e-78	533	533
CD2	0.699155	2.09268e-79	1.93515e-77	533	533
UBASH3A	0.698498	3.37322e-79	3.09443e-77	533	528
HAMP	0.698496	3.37703e-79	3.09443e-77	533	512
PDCD1	0.698417	3.57765e-79	3.26343e-77	533	531
VSIG4	0.694532	5.85872e-78	5.32009e-76	533	533
IL18BP	0.693762	1.01407e-77	9.16713e-76	533	533
CD27	0.69319	1.52337e-77	1.37097e-75	533	533
PIK3CD	0.692951	1.80397e-77	1.61628e-75	533	533
SLA2	0.692136	3.2143e-77	2.86713e-75	533	532
LGALS9C	0.692069	3.36894e-77	2.99183e-75	533	532
CXCR6	0.691889	3.82709e-77	3.38378e-75	533	533
INPP5D	0.690369	1.11592e-76	9.82349e-75	533	533
TMEM150B	0.690277	1.19029e-76	1.04326e-74	533	530
RNASE6	0.68966	1.83371e-76	1.60025e-74	533	533
NCF2	0.68946	2.10827e-76	1.83192e-74	533	533
ADRBK1	0.688882	3.15845e-76	2.73267e-74	533	533
SPN	0.688798	3.34941e-76	2.8855e-74	533	533
EVI2A	0.688678	3.64139e-76	3.12369e-74	533	533
SLA	0.687693	7.22483e-76	6.17141e-74	533	533
CD247	0.687512	8.19056e-76	6.96681e-74	533	533
GNGT2	0.686287	1.91238e-75	1.61982e-73	533	533
MYO9B	0.686042	2.26376e-75	1.90942e-73	533	533
UCP2	0.685134	4.22882e-75	3.55204e-73	533	533
PPM1M	0.684003	9.18226e-75	7.68071e-73	533	533
SECTM1	0.683741	1.09834e-74	9.14933e-73	533	533
C17orf87	0.683613	1.19928e-74	9.94911e-73	533	533
CD96	0.683361	1.42442e-74	1.17684e-72	533	533
RUNX3	0.683235	1.55135e-74	1.27647e-72	533	533
ADAM8	0.682915	1.93056e-74	1.58204e-72	533	533
ZBP1	0.682264	3.00395e-74	2.45168e-72	533	533
SH2D2A	0.682208	3.12218e-74	2.53791e-72	533	533
CIITA	0.682183	3.174e-74	2.56967e-72	533	533
S1PR4	0.680476	1.00807e-73	8.12867e-72	533	532
CST7	0.680115	1.28541e-73	1.03238e-71	533	533
C5orf20	0.679865	1.5213e-73	1.21698e-71	533	528
CYBA	0.67957	1.85466e-73	1.47779e-71	533	533
KCNN4	0.679562	1.86451e-73	1.47979e-71	533	533
ACP2	0.678383	4.10899e-73	3.24836e-71	533	533
FAM26F	0.678167	4.74926e-73	3.73985e-71	533	533
LTA	0.677141	9.41045e-73	7.38153e-71	533	527
SIPA1	0.676378	1.5625e-72	1.22087e-70	533	533
CTSS	0.6758	2.29186e-72	1.78384e-70	533	533
HLA-DMB	0.675505	2.78649e-72	2.16049e-70	533	533
AOAH	0.675151	3.52052e-72	2.71916e-70	533	533
GBP5	0.674879	4.21232e-72	3.24108e-70	533	533
IL21R	0.674846	4.30505e-72	3.29983e-70	533	533
CRYBB1	0.67447	5.51505e-72	4.21128e-70	533	527
IL2RB	0.672656	1.8137e-71	1.37972e-69	533	533
SLAMF1	0.672553	1.94044e-71	1.47057e-69	533	532
C1orf200	0.671948	2.87859e-71	2.17339e-69	533	481
ARHGAP22	0.671806	3.15958e-71	2.37664e-69	533	533
GBGT1	0.670567	7.06886e-71	5.29744e-69	533	533
TIFAB	0.669712	1.22917e-70	9.17734e-69	533	511
C22orf9	0.669623	1.3022e-70	9.68673e-69	533	533
TIGIT	0.669483	1.4257e-70	1.05664e-68	533	533
CARD11	0.669438	1.46778e-70	1.08385e-68	533	533
MEI1	0.66808	3.51904e-70	2.58906e-68	533	533
CECR6	0.66793	3.87297e-70	2.8391e-68	533	532
DOK1	0.66761	4.75678e-70	3.47435e-68	533	533
FOXP3	0.666811	7.92932e-70	5.77065e-68	533	530
CD300A	0.666484	9.7719e-70	7.08603e-68	533	533
LAG3	0.666418	1.01952e-69	7.36647e-68	533	533
KIAA1949	0.66558	1.73914e-69	1.25212e-67	533	533
CD101	0.665349	2.01312e-69	1.44422e-67	533	533
BCL2A1	0.665316	2.05668e-69	1.47023e-67	533	533
LILRA2	0.665077	2.39257e-69	1.70431e-67	533	533
CXCL16	0.664653	3.13174e-69	2.22298e-67	533	533
C17orf62	0.66431	3.89202e-69	2.75295e-67	533	533
ASB2	0.663635	5.96286e-69	4.20298e-67	533	533
GZMA	0.663617	6.03028e-69	4.23569e-67	533	533
CD68	0.662968	9.07678e-69	6.35343e-67	533	533
FAM113B	0.662736	1.05059e-68	7.32832e-67	533	533
FCGR2C	0.661905	1.77072e-68	1.23089e-66	533	533
JAK3	0.660435	4.43933e-68	3.07535e-66	533	533
MNDA	0.66017	5.23705e-68	3.61554e-66	533	533
ZAP70	0.659978	5.90119e-68	4.06014e-66	533	533
RLTPR	0.659077	1.03297e-67	7.08287e-66	533	529
CLEC7A	0.658977	1.09891e-67	7.50949e-66	533	533
FCHO1	0.657718	2.39371e-67	1.63023e-65	533	532
SH3BGRL3	0.657206	3.28189e-67	2.22759e-65	533	533
CCL4	0.656706	4.46422e-67	3.01994e-65	533	533
TACC3	0.656677	4.54411e-67	3.0637e-65	533	533
AIM2	0.656324	5.64603e-67	3.79394e-65	533	530
NKG7	0.656209	6.0581e-67	4.05731e-65	533	533
APOC2	0.654916	1.33644e-66	8.92094e-65	533	533
GPR18	0.654648	1.57366e-66	1.04698e-64	533	532
RPS6KA4	0.654522	1.69918e-66	1.12677e-64	533	533
CTSZ	0.654509	1.71285e-66	1.13211e-64	533	533
CECR1	0.654066	2.24374e-66	1.47815e-64	533	533
ICAM3	0.654015	2.31467e-66	1.51992e-64	533	533
CLECL1	0.652008	7.81283e-66	5.1136e-64	533	527
NLRC4	0.650901	1.52182e-65	9.92826e-64	533	532
PLEKHO2	0.649909	2.76054e-65	1.79515e-63	533	533
CCR1	0.649852	2.85619e-65	1.85138e-63	533	533
HLA-DRB1	0.64982	2.91173e-65	1.88133e-63	533	533
CNPY3	0.648748	5.52303e-65	3.55715e-63	533	533
RELT	0.648497	6.41438e-65	4.11807e-63	533	533
P2RY6	0.647566	1.11636e-64	7.14438e-63	533	533
GPR68	0.64748	1.17459e-64	7.4932e-63	533	533
PLD4	0.647311	1.29873e-64	8.25904e-63	533	533
CCR2	0.646948	1.61036e-64	1.02086e-62	533	532
LAT	0.646811	1.74592e-64	1.10333e-62	533	533
LYL1	0.646403	2.22283e-64	1.40032e-62	533	533
STAT5A	0.646362	2.27716e-64	1.43007e-62	533	533
FYB	0.646249	2.43488e-64	1.52437e-62	533	533
ARHGAP15	0.646234	2.4567e-64	1.53327e-62	533	533
JAKMIP1	0.64543	3.94604e-64	2.45519e-62	533	526
SDC3	0.644001	9.13761e-64	5.66785e-62	533	533
GLIPR2	0.643953	9.39702e-64	5.81087e-62	533	533
TLR2	0.643807	1.02364e-63	6.31056e-62	533	533
GRAP2	0.642777	1.86866e-63	1.14849e-61	533	533
CD180	0.642702	1.95196e-63	1.19603e-61	533	533
C1orf38	0.64268	1.97726e-63	1.20786e-61	533	533
GPR55	0.640986	5.29317e-63	3.22371e-61	533	529
SAMSN1	0.640947	5.41246e-63	3.28644e-61	533	533
IKBKE	0.640721	6.17087e-63	3.73569e-61	533	533
BASP1	0.640658	6.39762e-63	3.86136e-61	533	533
FASLG	0.639438	1.29385e-62	7.78587e-61	533	531
SLAMF6	0.638374	2.3849e-62	1.43087e-60	533	532
PVRIG	0.637661	3.58806e-62	2.14634e-60	533	533
TMC6	0.637487	3.96405e-62	2.36424e-60	533	533
CASP1	0.637347	4.29512e-62	2.55414e-60	533	533
ABI3	0.637058	5.06404e-62	3.00253e-60	533	533
IRF4	0.636787	5.91287e-62	3.49553e-60	533	533
PRKCB	0.636588	6.62139e-62	3.90294e-60	533	533
TNFRSF18	0.636521	6.88133e-62	4.04434e-60	533	531
SIRPB2	0.636012	9.19271e-62	5.38709e-60	533	532
TNFSF12-TNFSF13	0.635991	9.30303e-62	5.43594e-60	533	522
KLHL6	0.635749	1.06764e-61	6.22042e-60	533	533
TRPV2	0.635592	1.16711e-61	6.77341e-60	533	533
CLEC12A	0.635586	1.17118e-61	6.77341e-60	533	533
RNF166	0.635584	1.17264e-61	6.77341e-60	533	533
CD8B	0.633859	3.11288e-61	1.79293e-59	533	533
HLA-DOB	0.633308	4.24486e-61	2.43795e-59	533	533
AGAP2	0.633202	4.50736e-61	2.58136e-59	533	533
HLA-DPB2	0.633134	4.6826e-61	2.67412e-59	533	529
PTPN22	0.632224	7.80941e-61	4.44717e-59	533	532
RHBDF2	0.631433	1.21587e-60	6.90445e-59	533	533
NLRP3	0.631159	1.41748e-60	8.02671e-59	533	533
CD97	0.630826	1.70645e-60	9.63595e-59	533	533
PSMB10	0.630164	2.46788e-60	1.38967e-58	533	533
CARD16	0.629587	3.40097e-60	1.90975e-58	533	533
GFI1	0.628866	5.07292e-60	2.84069e-58	533	533
MICAL1	0.628525	6.12682e-60	3.42134e-58	533	533
TLR10	0.628146	7.55708e-60	4.20837e-58	533	531
FXYD5	0.627563	1.04265e-59	5.7903e-58	533	533
CRTAM	0.626669	1.70524e-59	9.44396e-58	533	532
PFN1	0.626066	2.374e-59	1.31116e-57	533	533
GZMM	0.625753	2.81838e-59	1.55234e-57	533	531
APOC1	0.625092	4.04564e-59	2.22224e-57	533	533
CAPZB	0.625043	4.15749e-59	2.27747e-57	533	533
APOBEC3H	0.624904	4.4847e-59	2.45006e-57	533	533
PLA2G2D	0.624631	5.20385e-59	2.83525e-57	533	524
GZMK	0.623246	1.10568e-58	6.00794e-57	533	533
EMR1	0.6231	1.19716e-58	6.48753e-57	533	532
CD38	0.622818	1.39468e-58	7.53765e-57	533	531
CTSW	0.621856	2.34657e-58	1.26483e-56	533	533
DTX2	0.62167	2.59413e-58	1.39453e-56	533	533
REEP4	0.621292	3.18166e-58	1.70583e-56	533	533
LOXL3	0.621277	3.20654e-58	1.7146e-56	533	533
FLT3LG	0.621212	3.3221e-58	1.7717e-56	533	533
HLA-DQA1	0.621164	3.40845e-58	1.81295e-56	533	533
CEACAM21	0.620632	4.53742e-58	2.4071e-56	533	533
SLC2A6	0.620545	4.75661e-58	2.51676e-56	533	533
ADCY7	0.62025	5.57213e-58	2.94054e-56	533	533
CXorf21	0.619968	6.48338e-58	3.41249e-56	533	531
CD8A	0.61965	7.68773e-58	4.03586e-56	533	533
KCNK6	0.619454	8.53643e-58	4.46977e-56	533	533
GRB2	0.619355	9.00107e-58	4.70084e-56	533	533
LOC100188949	0.618751	1.24321e-57	6.47593e-56	533	528
SELL	0.618253	1.62204e-57	8.42751e-56	533	533
XCL2	0.618233	1.63917e-57	8.4946e-56	533	530
APOBEC3G	0.617655	2.23017e-57	1.15277e-55	533	533
MS4A4A	0.616372	4.40565e-57	2.27144e-55	533	533
TWF2	0.615645	6.47042e-57	3.32748e-55	533	533
GPR114	0.615594	6.64675e-57	3.40946e-55	533	533
SH2D1A	0.615428	7.25468e-57	3.71186e-55	533	532
RCC2	0.615302	7.75241e-57	3.95648e-55	533	533
CASP5	0.61507	8.76228e-57	4.46058e-55	533	500
BCL11B	0.614951	9.33073e-57	4.73799e-55	533	533
PTCRA	0.614544	1.15574e-56	5.85392e-55	533	519
GAB3	0.614322	1.29888e-56	6.56242e-55	533	533
CFD	0.613681	1.81831e-56	9.16384e-55	533	533
ARRDC5	0.613544	1.95375e-56	9.82186e-55	533	521
MYD88	0.613269	2.25651e-56	1.13157e-54	533	533
CD80	0.613223	2.31122e-56	1.15613e-54	533	530
IL27	0.612435	3.48984e-56	1.74079e-54	533	479
C19orf35	0.612431	3.4973e-56	1.74079e-54	533	533
WNT1	0.611913	4.58141e-56	2.27479e-54	533	501
DNAJC5B	0.611892	4.63157e-56	2.29405e-54	533	527
GAPT	0.611855	4.72215e-56	2.33318e-54	533	533
HLA-DOA	0.611087	7.04199e-56	3.47089e-54	533	533
SLC11A1	0.610194	1.1187e-55	5.50046e-54	533	533
CATSPER1	0.610011	1.22998e-55	6.03289e-54	533	521
SDS	0.610006	1.23362e-55	6.03604e-54	533	533
APOE	0.60941	1.67834e-55	8.19215e-54	533	533
HVCN1	0.609379	1.70577e-55	8.30593e-54	533	533
SIGLEC8	0.60923	1.84157e-55	8.94559e-54	533	532
ALOX5	0.60897	2.1064e-55	1.02074e-53	533	533
ZNF683	0.608794	2.30645e-55	1.11501e-53	533	533
ZNF804A	0.6084	2.82416e-55	1.36201e-53	533	528
TNNI2	0.608315	2.95126e-55	1.41992e-53	533	522
GZMH	0.607892	3.66771e-55	1.76041e-53	533	533
MSR1	0.607822	3.80289e-55	1.82096e-53	533	533
GRK6	0.606736	6.63222e-55	3.16822e-53	533	533
SIGLEC5	0.606084	9.25593e-55	4.41112e-53	533	533
LYZ	0.605567	1.2049e-54	5.72865e-53	533	533
NUP62	0.604074	2.57195e-54	1.21995e-52	533	533
KLRK1	0.603808	2.94319e-54	1.39276e-52	533	533
NCR3	0.601635	8.80432e-54	4.15659e-52	533	533
C1R	0.600921	1.25972e-53	5.93333e-52	533	533
TLR7	0.600885	1.28261e-53	6.02705e-52	533	533
XCL1	0.600645	1.4463e-53	6.78047e-52	533	528
S100Z	0.600465	1.58263e-53	7.40236e-52	533	515
TMEM180	0.59959	2.45034e-53	1.14343e-51	533	533
GPR120	0.599549	2.50159e-53	1.16466e-51	533	518
CEACAM4	0.599146	3.05668e-53	1.4198e-51	533	528
TRAFD1	0.598419	4.38972e-53	2.03431e-51	533	533
RPGRIP1	0.598381	4.47238e-53	2.06786e-51	533	530
MAFB	0.598074	5.20836e-53	2.40264e-51	533	533
KCNAB2	0.598048	5.27533e-53	2.42798e-51	533	532
FPR3	0.594683	2.77281e-52	1.27328e-50	533	533
SEMA7A	0.594514	3.01282e-52	1.38035e-50	533	533
GHRL	0.594	3.87499e-52	1.77134e-50	533	528
ASGR1	0.593571	4.77777e-52	2.17908e-50	533	532
CHST11	0.593388	5.22601e-52	2.37813e-50	533	533
HTRA4	0.593138	5.9036e-52	2.68042e-50	533	528
TAPBP	0.59304	6.19176e-52	2.80494e-50	533	533
C1S	0.592429	8.33526e-52	3.7675e-50	533	533
CSF1	0.59242	8.37225e-52	3.77575e-50	533	533
PYHIN1	0.59209	9.82969e-52	4.42314e-50	533	531
MPEG1	0.590896	1.75364e-51	7.87342e-50	533	533
TLR8	0.590789	1.84674e-51	8.27297e-50	533	531
P2RY13	0.590597	2.02659e-51	9.05853e-50	533	533
RPS6KA1	0.590209	2.44435e-51	1.09017e-49	533	533
ARHGAP25	0.589288	3.80914e-51	1.69511e-49	533	533
EOMES	0.588903	4.58244e-51	2.03474e-49	533	532
SMAP2	0.587754	7.95016e-51	3.52236e-49	533	533
SLCO2B1	0.587324	9.76523e-51	4.31704e-49	533	533
KIAA0748	0.587244	1.01468e-50	4.4759e-49	533	531
ICAM1	0.58615	1.70963e-50	7.52499e-49	533	533
GGTA1	0.585967	1.86465e-50	8.18944e-49	533	533
CD40LG	0.58395	4.85122e-50	2.12599e-48	533	531
ICOS	0.583219	6.84782e-50	2.99447e-48	533	531
HAPLN3	0.583212	6.86877e-50	2.99713e-48	533	533
KIF21B	0.583085	7.29239e-50	3.1751e-48	533	532
TRAT1	0.582754	8.52292e-50	3.70288e-48	533	531
SIGLEC11	0.582652	8.93989e-50	3.87568e-48	533	525
SCML4	0.582402	1.00534e-49	4.34905e-48	533	532
CASP4	0.582262	1.0739e-49	4.63571e-48	533	533
DAGLB	0.58168	1.41056e-49	6.07595e-48	533	533
IRF1	0.581427	1.58799e-49	6.82566e-48	533	533
RGS18	0.581069	1.8777e-49	8.05374e-48	533	532
IRF5	0.580387	2.58215e-49	1.10517e-47	533	533
LY96	0.580327	2.65484e-49	1.13387e-47	533	532
PIK3R6	0.579964	3.14503e-49	1.34039e-47	533	532
EMB	0.579499	3.90529e-49	1.6609e-47	533	533
TREML1	0.579398	4.09164e-49	1.73649e-47	533	517
LRRC25	0.57907	4.76566e-49	2.0183e-47	533	533
HSH2D	0.578976	4.97942e-49	2.1044e-47	533	533
CST3	0.578931	5.08382e-49	2.14403e-47	533	533
RIPK3	0.578821	5.34914e-49	2.25122e-47	533	533
APBB1IP	0.5788	5.40313e-49	2.2692e-47	533	533
ZNF831	0.578464	6.31208e-49	2.64251e-47	533	531
IL4I1	0.578462	6.31822e-49	2.64251e-47	533	533
CYBB	0.578379	6.56659e-49	2.7407e-47	533	533
MGAT1	0.578131	7.36551e-49	3.0678e-47	533	533
CXCR5	0.577347	1.05834e-48	4.39565e-47	533	529
PML	0.577344	1.05972e-48	4.39565e-47	533	533
P2RY10	0.577013	1.23424e-48	5.10902e-47	533	531
KRT36	0.576787	1.36978e-48	5.65846e-47	533	449
TMSL3	0.576457	1.59478e-48	6.57445e-47	533	533
GMFG	0.576403	1.63461e-48	6.72494e-47	533	533
TCIRG1	0.576125	1.85816e-48	7.62905e-47	533	533
SH3KBP1	0.576045	1.92729e-48	7.89679e-47	533	533
TLR6	0.575707	2.25093e-48	9.20416e-47	533	530
CD28	0.575521	2.45194e-48	1.00058e-46	533	532
HLA-DQB2	0.575446	2.53782e-48	1.03354e-46	533	533
PTPRC	0.575351	2.65081e-48	1.07737e-46	533	533
S1PR2	0.575053	3.03859e-48	1.23249e-46	533	533
ISG20	0.574641	3.66848e-48	1.485e-46	533	533
DPP9	0.574562	3.80294e-48	1.53634e-46	533	533
LYN	0.574522	3.87398e-48	1.56191e-46	533	533
ZDHHC18	0.574341	4.2072e-48	1.69287e-46	533	533
C2orf65	0.57421	4.4674e-48	1.79399e-46	533	531
CTLA4	0.573931	5.0745e-48	2.03373e-46	533	527
DUSP10	0.573891	5.16756e-48	2.06379e-46	533	533
ST8SIA1	0.57389	5.16996e-48	2.06379e-46	533	532
LRFN1	0.573813	5.35468e-48	2.1333e-46	533	533
S100B	0.573556	6.01918e-48	2.39331e-46	533	532
CCR7	0.573418	6.4086e-48	2.54313e-46	533	531
GLIPR1	0.572967	7.86881e-48	3.11645e-46	533	533
DAPP1	0.571969	1.23772e-47	4.89238e-46	533	532
ARHGAP4	0.57183	1.31853e-47	5.20161e-46	533	533
C10orf54	0.571678	1.41203e-47	5.5596e-46	533	533
TNFSF14	0.571425	1.58397e-47	6.22442e-46	533	525
TAGAP	0.571346	1.64116e-47	6.43661e-46	533	533
TAP1	0.571171	1.77619e-47	6.95266e-46	533	533
ETV7	0.571154	1.7904e-47	6.99471e-46	533	533
CSF2RB	0.570637	2.2611e-47	8.81653e-46	533	533
MICB	0.570328	2.59902e-47	1.01146e-45	533	533
FBXO6	0.570046	2.95019e-47	1.14542e-45	533	533
CD3G	0.570043	2.9546e-47	1.14542e-45	533	530
FAM159A	0.569913	3.13291e-47	1.21221e-45	533	532
NEFH	0.569492	3.78446e-47	1.46151e-45	533	533
CCL3	0.569409	3.92849e-47	1.51424e-45	533	533
ADAM6	0.568524	5.84189e-47	2.24745e-45	533	533
ADAMDEC1	0.568431	6.09112e-47	2.33888e-45	533	530
EMP3	0.568308	6.4353e-47	2.46633e-45	533	533
ASGR2	0.567909	7.69315e-47	2.94281e-45	533	529
FAIM3	0.567886	7.7721e-47	2.96738e-45	533	533
ZYX	0.56729	1.01421e-46	3.86494e-45	533	533
STX11	0.567156	1.07663e-46	4.09505e-45	533	532
PRF1	0.566771	1.27829e-46	4.85292e-45	533	533
LIMK1	0.566727	1.30316e-46	4.93806e-45	533	533
SPIB	0.565081	2.70573e-46	1.02336e-44	533	524
TRAF1	0.564928	2.89518e-46	1.09296e-44	533	533
FNBP1	0.56455	3.42244e-46	1.28959e-44	533	533
CPNE7	0.563707	4.96381e-46	1.86689e-44	533	526
ZBED2	0.563519	5.3918e-46	2.02409e-44	533	525
HSPA6	0.56319	6.23043e-46	2.33456e-44	533	533
CD200R1	0.562853	7.22692e-46	2.70292e-44	533	533
MAP7D1	0.562385	8.87504e-46	3.31319e-44	533	533
RYR1	0.562199	9.62909e-46	3.58804e-44	533	533
S100A4	0.562134	9.9056e-46	3.68426e-44	533	533
PSMB9	0.562084	1.01238e-45	3.75849e-44	533	533
IFI35	0.561975	1.06196e-45	3.9353e-44	533	533
PLAUR	0.561664	1.21694e-45	4.50134e-44	533	533
SERPINF1	0.56161	1.24608e-45	4.60067e-44	533	533
OTOA	0.56145	1.33648e-45	4.92544e-44	533	533
IRF8	0.561426	1.35037e-45	4.96754e-44	533	533
ITK	0.561084	1.56824e-45	5.7585e-44	533	532
GPR171	0.560805	1.77079e-45	6.49042e-44	533	533
STK10	0.560755	1.81015e-45	6.62265e-44	533	533
MX2	0.559697	2.86852e-45	1.04758e-43	533	533
RGS1	0.559339	3.35156e-45	1.22177e-43	533	533
MATK	0.559191	3.57355e-45	1.30035e-43	533	533
CLEC10A	0.559102	3.71478e-45	1.3493e-43	533	533
CCM2	0.558207	5.47315e-45	1.98441e-43	533	533
GRIN2D	0.557974	6.05297e-45	2.1907e-43	533	531
HN1	0.557757	6.64759e-45	2.39729e-43	533	533
C2	0.557719	6.75698e-45	2.43239e-43	533	533
NECAP2	0.55757	7.2068e-45	2.5897e-43	533	533
SAMD3	0.557278	8.17173e-45	2.93121e-43	533	532
SLC1A3	0.556655	1.06848e-44	3.82584e-43	533	533
GPR141	0.556295	1.2475e-44	4.45891e-43	533	527
EPHB2	0.556197	1.30131e-44	4.64303e-43	533	533
IL9R	0.556111	1.34999e-44	4.80821e-43	533	523
NPL	0.555348	1.87209e-44	6.65601e-43	533	533
STX4	0.555334	1.88405e-44	6.68672e-43	533	533
CD69	0.554347	2.87187e-44	1.01747e-42	533	533
HIVEP3	0.554295	2.93733e-44	1.03883e-42	533	533
MS4A7	0.552913	5.28832e-44	1.86376e-42	533	533
IFNG	0.552574	6.106e-44	2.14818e-42	533	510
TOR2A	0.552529	6.22493e-44	2.18621e-42	533	533
GBP2	0.552069	7.56492e-44	2.6522e-42	533	533
DUSP2	0.552007	7.76527e-44	2.71771e-42	533	532
FZD2	0.55162	9.14612e-44	3.19544e-42	533	533
TMEM86A	0.551522	9.53466e-44	3.32542e-42	533	533
APOBEC3D	0.5513	1.04726e-43	3.64623e-42	533	533
CMKLR1	0.551268	1.06156e-43	3.68966e-42	533	533
THEMIS	0.550437	1.50679e-43	5.22813e-42	533	531
CORO7	0.550391	1.53652e-43	5.32212e-42	533	533
HLA-DQB1	0.549011	2.74334e-43	9.48595e-42	533	533
CCDC109B	0.548876	2.90331e-43	1.00219e-41	533	533
SEMA4A	0.547748	4.65228e-43	1.60317e-41	533	533
WIPF1	0.547112	6.06423e-43	2.08616e-41	533	533
C1orf59	0.546693	7.21909e-43	2.47921e-41	533	533
FTL	0.546618	7.44795e-43	2.54946e-41	533	533
MFNG	0.546618	7.44895e-43	2.54946e-41	533	533
FCRL6	0.546119	9.16586e-43	3.13177e-41	533	530
AP1B1	0.545613	1.13024e-42	3.85269e-41	533	533
PLAC8	0.545611	1.1314e-42	3.85269e-41	533	533
RAB8A	0.545603	1.13496e-42	3.85829e-41	533	533
MGC29506	0.545293	1.29061e-42	4.38002e-41	533	530
BTLA	0.545217	1.33169e-42	4.51186e-41	533	530
TNFRSF9	0.544925	1.50287e-42	5.08327e-41	533	530
IL32	0.544142	2.0765e-42	7.01177e-41	533	533
IMPDH1	0.543831	2.36035e-42	7.95689e-41	533	533
NELL2	0.543311	2.92308e-42	9.83747e-41	533	531
CXCL9	0.543279	2.96162e-42	9.95056e-41	533	533
LAX1	0.543069	3.22849e-42	1.08291e-40	533	533
GLT25D1	0.542879	3.49125e-42	1.16911e-40	533	533
ARHGDIB	0.542076	4.85169e-42	1.61929e-40	533	533
FKBP15	0.54193	5.15013e-42	1.71606e-40	533	533
PIM2	0.541814	5.40051e-42	1.79652e-40	533	533
MEFV	0.541523	6.08262e-42	2.02009e-40	533	533
CHFR	0.541388	6.42975e-42	2.13187e-40	533	533
CEBPE	0.540983	7.58456e-42	2.51063e-40	533	493
GPBAR1	0.540751	8.33562e-42	2.75472e-40	533	533
TNFRSF6B	0.540676	8.59477e-42	2.83571e-40	533	532
STAT2	0.540457	9.39803e-42	3.09567e-40	533	533
CYBASC3	0.540304	1.00024e-41	3.28938e-40	533	533
SLC12A9	0.540292	1.00529e-41	3.30058e-40	533	533
CCL22	0.539927	1.16582e-41	3.82142e-40	533	531
CD84	0.539514	1.37899e-41	4.51283e-40	533	532
OLFML3	0.539507	1.38306e-41	4.51883e-40	533	533
LOC647121	0.53916	1.59168e-41	5.19202e-40	533	532
C2CD2L	0.539128	1.61291e-41	5.25276e-40	533	533
KCTD17	0.538558	2.03136e-41	6.59423e-40	533	533
DGKZ	0.538458	2.11549e-41	6.85629e-40	533	533
KLRB1	0.538449	2.12311e-41	6.86993e-40	533	533
STAT4	0.538121	2.42402e-41	7.83106e-40	533	533
NAGPA	0.537926	2.62301e-41	8.46036e-40	533	533
APOBEC3C	0.537497	3.11897e-41	1.0044e-39	533	533
SPNS3	0.537468	3.15512e-41	1.01442e-39	533	531
CD79A	0.537206	3.50595e-41	1.12542e-39	533	532
PRSS36	0.53716	3.57133e-41	1.14459e-39	533	533
CHI3L2	0.536408	4.8341e-41	1.54684e-39	533	532
ADAM28	0.536235	5.18212e-41	1.65557e-39	533	533
TTC24	0.536098	5.47385e-41	1.746e-39	533	452
PDE6G	0.536052	5.57633e-41	1.77588e-39	533	533
MYCL1	0.53562	6.63189e-41	2.10539e-39	533	533
INSL3	0.535575	6.75106e-41	2.13985e-39	533	516
TXNDC3	0.534836	9.07498e-41	2.86744e-39	533	520
MS4A14	0.534145	1.19575e-40	3.77233e-39	533	532
AMPD2	0.533948	1.29355e-40	4.06814e-39	533	533
BID	0.533677	1.44078e-40	4.52409e-39	533	533
EHBP1L1	0.533637	1.46378e-40	4.58917e-39	533	533
CMTM3	0.53279	2.05023e-40	6.41778e-39	533	533
OASL	0.532581	2.22725e-40	6.96112e-39	533	533
C3	0.532201	2.58874e-40	8.0784e-39	533	533
GPR174	0.53131	3.68286e-40	1.14749e-38	533	526
MCM5	0.530911	4.31192e-40	1.34142e-38	533	533
BMF	0.530826	4.45832e-40	1.38483e-38	533	533
PTGER4	0.53049	5.08968e-40	1.57851e-38	533	533
C5AR1	0.530478	5.11355e-40	1.58347e-38	533	533
SYNGR2	0.530199	5.70774e-40	1.76476e-38	533	533
SLC9A9	0.529443	7.6801e-40	2.37095e-38	533	533
PTAFR	0.529216	8.39706e-40	2.58437e-38	533	533
GTSF1	0.528925	9.4134e-40	2.89276e-38	533	482
POU2AF1	0.528144	1.27778e-39	3.9147e-38	533	530
NINJ2	0.527723	1.50561e-39	4.59872e-38	533	533
ABCD1	0.526883	2.08938e-39	6.3529e-38	533	533
NADK	0.526335	2.58493e-39	7.84784e-38	533	533
E2F2	0.526195	2.72915e-39	8.27324e-38	533	533
STAB1	0.526169	2.75726e-39	8.3459e-38	533	533
DERL3	0.524399	5.47061e-39	1.6534e-37	533	533
GM2A	0.524286	5.7154e-39	1.7248e-37	533	533
TMEM154	0.524198	5.91223e-39	1.78153e-37	533	533
PSTPIP2	0.523922	6.57678e-39	1.97883e-37	533	533
SP110	0.523503	7.72795e-39	2.32173e-37	533	533
RNASE3	0.523292	8.38046e-39	2.51401e-37	533	469
GRN	0.523016	9.31648e-39	2.79065e-37	533	533
HSPA7	0.522888	9.78787e-39	2.9275e-37	533	532
SPHK1	0.522605	1.09095e-38	3.25815e-37	533	533
IRF7	0.522313	1.22022e-38	3.63882e-37	533	533
PARP12	0.521912	1.42307e-38	4.23748e-37	533	533
FOLR2	0.521801	1.48458e-38	4.4141e-37	533	533
TSGA10IP	0.521469	1.68587e-38	5.00523e-37	533	435
TNFSF8	0.521055	1.9745e-38	5.85352e-37	533	531
RNPEPL1	0.520478	2.46085e-38	7.28461e-37	533	533
TMIGD2	0.520411	2.52388e-38	7.46026e-37	533	528
IL10	0.520376	2.55762e-38	7.54892e-37	533	528
RELB	0.519972	2.9835e-38	8.79304e-37	533	533
C6orf97	0.519816	3.16516e-38	9.31482e-37	533	532
TMSB10	0.518861	4.54793e-38	1.33647e-36	533	533
IL1B	0.518762	4.72141e-38	1.38543e-36	533	532
COL8A2	0.518467	5.27983e-38	1.54704e-36	533	533
MARCO	0.518119	6.02244e-38	1.76207e-36	533	524
AURKB	0.518039	6.20851e-38	1.81388e-36	533	533
CCL4L2	0.518024	6.24368e-38	1.82151e-36	533	533
ODF3B	0.517923	6.48467e-38	1.88908e-36	533	532
SLCO5A1	0.517705	7.04199e-38	2.04848e-36	533	508
ACRBP	0.517691	7.08014e-38	2.05661e-36	533	533
FPR1	0.51715	8.67982e-38	2.51765e-36	533	533
IL34	0.516633	1.0548e-37	3.04925e-36	533	533
ANKRD13D	0.516632	1.05501e-37	3.04925e-36	533	533
TMEM229B	0.51663	1.05579e-37	3.04925e-36	533	533
CKLF	0.516445	1.13177e-37	3.26401e-36	533	533
PKD2L1	0.516065	1.30566e-37	3.75619e-36	533	510
ALOX5AP	0.516064	1.30616e-37	3.75619e-36	533	533
MSC	0.515988	1.34392e-37	3.85928e-36	533	533
NFKBIE	0.515679	1.50883e-37	4.32052e-36	533	533
LRRC33	0.515527	1.59779e-37	4.56229e-36	533	533
PPP1R9B	0.515462	1.63706e-37	4.66783e-36	533	533
CXCR2P1	0.515071	1.89483e-37	5.39174e-36	533	532
MOV10	0.515069	1.8963e-37	5.39174e-36	533	533
KCNK13	0.515049	1.91032e-37	5.42395e-36	533	533
CNN2	0.514921	2.00436e-37	5.67499e-36	533	533
CYTIP	0.514704	2.17411e-37	6.13836e-36	533	533
ARHGEF1	0.514325	2.50431e-37	7.06074e-36	533	533
GIMAP2	0.514266	2.56015e-37	7.20812e-36	533	533
SPATC1	0.513898	2.93674e-37	8.25686e-36	533	513
HLA-A	0.51366	3.20867e-37	9.00885e-36	533	533
VENTX	0.513102	3.9488e-37	1.10715e-35	533	533
CD163	0.513079	3.9833e-37	1.11527e-35	533	533
GNAI2	0.512907	4.24542e-37	1.18701e-35	533	533
NFKB2	0.512613	4.7356e-37	1.32223e-35	533	533
HMOX1	0.512408	5.10972e-37	1.42472e-35	533	533
UBA7	0.512256	5.40615e-37	1.50528e-35	533	533
DGKA	0.511908	6.15149e-37	1.71045e-35	533	533
RHEBL1	0.511732	6.5637e-37	1.82256e-35	533	533
C9orf109	0.511015	8.55622e-37	2.37256e-35	533	525
PADI2	0.510892	8.953e-37	2.47917e-35	533	533
AP2A1	0.510597	9.9845e-37	2.75723e-35	533	533
BCL3	0.510176	1.16571e-36	3.21471e-35	533	533
ARID5A	0.51014	1.18145e-36	3.24923e-35	533	533
MYBL2	0.50944	1.52811e-36	4.1969e-35	533	533
GALNT6	0.50906	1.75669e-36	4.81812e-35	533	533
RAB4B	0.508684	2.01657e-36	5.51589e-35	533	533
TIMP1	0.508523	2.13868e-36	5.84197e-35	533	533
HSD3B7	0.508045	2.54774e-36	6.94991e-35	533	533
GPX1	0.50804	2.55224e-36	6.95279e-35	533	533
SIGLEC14	0.507774	2.81252e-36	7.65149e-35	533	521
IL15RA	0.507438	3.18019e-36	8.64009e-35	533	533
PLTP	0.507109	3.58563e-36	9.71543e-35	533	533
CASS4	0.507082	3.62075e-36	9.79741e-35	533	532
LTBR	0.506976	3.76395e-36	1.01712e-34	533	533
CRLF3	0.50674	4.1013e-36	1.10532e-34	533	533
RFPL1S	0.505788	5.79726e-36	1.56031e-34	533	526
HLA-F	0.505751	5.87508e-36	1.57914e-34	533	533
TNFAIP2	0.505635	6.12679e-36	1.64461e-34	533	533
IL23A	0.50542	6.62304e-36	1.77545e-34	533	531
CFL1	0.505359	6.77268e-36	1.81315e-34	533	533
KLHDC7B	0.504672	8.68258e-36	2.32138e-34	533	533
ZNF668	0.503775	1.20034e-35	3.20076e-34	533	533
NLRC3	0.50361	1.27395e-35	3.39254e-34	533	533
RTN1	0.503286	1.43165e-35	3.80747e-34	533	533
YIF1B	0.50257	1.85156e-35	4.91772e-34	533	533
BATF2	0.502427	1.94913e-35	5.17008e-34	533	533
ADRBK2	0.502314	2.02996e-35	5.3774e-34	533	533
C1RL	0.50211	2.18378e-35	5.77727e-34	533	533
OLR1	0.501792	2.44736e-35	6.4661e-34	533	533
ORAI2	0.501425	2.79114e-35	7.35512e-34	533	533
TRANK1	0.501416	2.80024e-35	7.36947e-34	533	533
HLA-DQA2	0.501396	2.81978e-35	7.41119e-34	533	533
RUFY4	0.501105	3.12921e-35	8.21378e-34	533	519
CLIC3	0.500476	3.91655e-35	1.02671e-33	533	527
SBNO2	0.500309	4.15706e-35	1.08834e-33	533	533
NINJ1	0.500175	4.36011e-35	1.14002e-33	533	533
C11orf21	0.500094	4.48749e-35	1.1718e-33	533	533
EMR2	0.500087	4.49854e-35	1.17317e-33	533	533
MIIP	0.499114	6.3582e-35	1.65601e-33	533	533
DBNL	0.499085	6.42397e-35	1.67098e-33	533	533
ARPC2	0.498971	6.68845e-35	1.73753e-33	533	533
TBX21	0.498936	6.77323e-35	1.75729e-33	533	532
TSPAN4	0.498754	7.22531e-35	1.86977e-33	533	533
LILRA4	0.498502	7.89794e-35	2.04121e-33	533	526
TOX	0.498367	8.28483e-35	2.13846e-33	533	533
S100A11	0.49805	9.26839e-35	2.38928e-33	533	533
DGKQ	0.497554	1.10454e-34	2.84374e-33	533	533
PREX1	0.497292	1.21138e-34	3.11484e-33	533	533
CXCL13	0.496813	1.43439e-34	3.68354e-33	533	525
TLR9	0.496665	1.5111e-34	3.87562e-33	533	531
IFI16	0.495974	1.92702e-34	4.93607e-33	533	533
PSME2	0.495871	1.99821e-34	5.11192e-33	533	533
PHF19	0.495615	2.18596e-34	5.58513e-33	533	533
USF1	0.495545	2.24012e-34	5.71628e-33	533	533
KIAA1324	0.495272	2.46529e-34	6.28291e-33	533	533
IFFO1	0.494877	2.83097e-34	7.20574e-33	533	533
TMEM71	0.494712	2.99897e-34	7.62373e-33	533	532
IFNGR2	0.494704	3.00694e-34	7.63436e-33	533	533
TOR3A	0.494637	3.07839e-34	7.80594e-33	533	533
HLA-DRB6	0.494053	3.77579e-34	9.55033e-33	533	531
LOC96610	0.493774	4.1621e-34	1.05011e-32	533	533
HTR7	0.493647	4.34983e-34	1.0961e-32	533	531
LSM10	0.493231	5.02821e-34	1.26475e-32	533	533
TNIP3	0.493229	5.03164e-34	1.26475e-32	533	520
CLEC5A	0.493196	5.08982e-34	1.27778e-32	533	533
TMEM156	0.490997	1.09116e-33	2.72235e-32	533	533
GZMB	0.490678	1.21826e-33	3.03571e-32	533	532
MTMR14	0.490484	1.3026e-33	3.24187e-32	533	533
UBD	0.490098	1.48795e-33	3.69859e-32	533	533
FAM18A	0.489757	1.67319e-33	4.14882e-32	533	533
LMNB1	0.489534	1.80706e-33	4.47524e-32	533	533
CD226	0.489461	1.85299e-33	4.58337e-32	533	533
EVL	0.489106	2.09332e-33	5.17147e-32	533	533
C19orf28	0.488737	2.37586e-33	5.85514e-32	533	533
ITPRIPL1	0.488685	2.41849e-33	5.95292e-32	533	533
MRC2	0.488458	2.61423e-33	6.42687e-32	533	533
H2AFY	0.488345	2.71715e-33	6.67175e-32	533	533
KCNMB1	0.488068	2.98778e-33	7.31842e-32	533	533
STAG3	0.487999	3.05866e-33	7.48296e-32	533	533
FKBP11	0.487967	3.0925e-33	7.55656e-32	533	533
PDCD1LG2	0.48787	3.19699e-33	7.80244e-32	533	532
BMP1	0.487745	3.33657e-33	8.13323e-32	533	533
ZNF438	0.487437	3.70708e-33	9.02547e-32	533	533
ACTB	0.487282	3.90804e-33	9.50327e-32	533	533
PLEKHM2	0.487139	4.10446e-33	9.96889e-32	533	533
SAPS1	0.486535	5.04137e-33	1.2215e-31	533	533
KCTD5	0.486449	5.19119e-33	1.25629e-31	533	533
AP1M1	0.486329	5.4075e-33	1.30707e-31	533	533
TNIP2	0.486174	5.70098e-33	1.37636e-31	533	533
SHKBP1	0.485894	6.27066e-33	1.51208e-31	533	533
ALDH16A1	0.48585	6.36536e-33	1.53309e-31	533	533
FCRLA	0.485107	8.19014e-33	1.96788e-31	533	525
SH2B2	0.484813	9.04704e-33	2.1686e-31	533	532
GPR183	0.484542	9.91626e-33	2.37413e-31	533	533
TNFRSF13B	0.484499	1.00631e-32	2.40644e-31	533	462
SRM	0.484043	1.17379e-32	2.8003e-31	533	533
CFB	0.484012	1.18628e-32	2.82675e-31	533	533
CLEC4E	0.483337	1.48969e-32	3.54553e-31	533	533
MFSD2A	0.483082	1.62306e-32	3.8584e-31	533	530
SLFN12L	0.482907	1.72129e-32	4.08711e-31	533	528
TNFSF9	0.482783	1.79493e-32	4.25693e-31	533	532
ZNF469	0.482586	1.91794e-32	4.54333e-31	533	533
HLA-B	0.481827	2.47416e-32	5.84036e-31	533	533
LTC4S	0.481701	2.58067e-32	6.08465e-31	533	531
PLD3	0.481447	2.81035e-32	6.61845e-31	533	533
CCR8	0.4809	3.3742e-32	7.93706e-31	533	483
PTPN18	0.48063	3.693e-32	8.66672e-31	533	533
PTPRO	0.480567	3.77144e-32	8.84051e-31	533	533
RCSD1	0.480068	4.45409e-32	1.04165e-30	533	533
MCOLN2	0.478888	6.59693e-32	1.53921e-30	533	532
GTSF1L	0.478631	7.18238e-32	1.67387e-30	533	358
VAMP5	0.47851	7.47771e-32	1.73867e-30	533	533
BAX	0.477831	9.3634e-32	2.17462e-30	533	533
MIR155HG	0.477818	9.40244e-32	2.18117e-30	533	533
FES	0.477692	9.8028e-32	2.27143e-30	533	533
MOBKL2A	0.477528	1.03515e-31	2.39583e-30	533	533
RIMBP3	0.477434	1.06783e-31	2.46861e-30	533	531
C15orf53	0.477087	1.19713e-31	2.76119e-30	533	367
LOC100272216	0.476809	1.31209e-31	3.02292e-30	533	528
C7orf43	0.476658	1.37916e-31	3.1738e-30	533	533
LGALS1	0.47633	1.53687e-31	3.53269e-30	533	533
LILRA5	0.476004	1.71084e-31	3.92364e-30	533	533
CAPZA1	0.475847	1.80154e-31	4.12696e-30	533	533
OSM	0.475496	2.02112e-31	4.61424e-30	533	532
CLEC2B	0.47541	2.07944e-31	4.74202e-30	533	533
MKNK1	0.475144	2.26855e-31	5.16159e-30	533	533
FCRL5	0.474934	2.43076e-31	5.52443e-30	533	518
RASSF4	0.474693	2.63069e-31	5.97208e-30	533	533
TIAM1	0.474634	2.68159e-31	6.08078e-30	533	533
CORO1B	0.474547	2.75873e-31	6.24285e-30	533	533
PRR5L	0.474432	2.86528e-31	6.47547e-30	533	533
CD19	0.474427	2.86916e-31	6.47696e-30	533	477
SERPING1	0.474193	3.09756e-31	6.98476e-30	533	533
CTSB	0.474155	3.13608e-31	7.06372e-30	533	533
C9orf139	0.473992	3.30798e-31	7.43429e-30	533	522
FADS3	0.473661	3.68613e-31	8.26662e-30	533	533
APOL2	0.47366	3.68654e-31	8.26662e-30	533	533
LILRA1	0.473619	3.73708e-31	8.37064e-30	533	529
ISG15	0.473524	3.85402e-31	8.6039e-30	533	532
SP140L	0.473041	4.51161e-31	1.00608e-29	533	533
CD70	0.472909	4.70959e-31	1.04907e-29	533	530
OGFR	0.47254	5.31005e-31	1.18151e-29	533	533
APBA2	0.472486	5.40461e-31	1.20123e-29	533	533
C2orf85	0.471922	6.4904e-31	1.44097e-29	533	461
RIMBP3C	0.471659	7.06826e-31	1.56754e-29	533	523
DFNA5	0.471559	7.30128e-31	1.61743e-29	533	533
TFAP2E	0.471396	7.69646e-31	1.70311e-29	533	530
LHFPL2	0.471334	7.85304e-31	1.73585e-29	533	533
CFP	0.471193	8.21978e-31	1.81492e-29	533	533
TUBA1B	0.471034	8.65304e-31	1.9085e-29	533	533
TNFRSF17	0.470897	9.04694e-31	1.99102e-29	533	501
SLC24A6	0.47066	9.76785e-31	2.14499e-29	533	533
GSDMA	0.4706	9.95688e-31	2.18412e-29	533	513
IL2RA	0.470586	1.00019e-30	2.19161e-29	533	531
CXorf65	0.470399	1.06252e-30	2.32567e-29	533	389
PLXNA1	0.469493	1.42276e-30	3.10405e-29	533	533
APOL1	0.469283	1.52266e-30	3.31483e-29	533	533
CTSC	0.468845	1.75273e-30	3.81157e-29	533	533
NCRNA00158	0.46852	1.94545e-30	4.22156e-29	533	465
B3GNT7	0.468386	2.03058e-30	4.40155e-29	533	533
IL10RB	0.468307	2.0828e-30	4.50991e-29	533	533
MMP25	0.46819	2.16225e-30	4.67691e-29	533	533
SIDT1	0.468068	2.24904e-30	4.85943e-29	533	533
CCDC42	0.46796	2.32766e-30	5.0239e-29	533	428
NCKAP5L	0.46738	2.80246e-30	6.04222e-29	533	533
TRIM36	0.467277	2.89654e-30	6.2384e-29	533	533
LOC80054	0.466981	3.1833e-30	6.84139e-29	533	531
SIRT7	0.466954	3.21062e-30	6.89274e-29	533	533
CXCR4	0.466813	3.35893e-30	7.19581e-29	533	533
CLEC17A	0.465787	4.65751e-30	9.95659e-29	533	493
HLA-H	0.46564	4.88011e-30	1.04162e-28	533	533
TRAF2	0.465638	4.88282e-30	1.04162e-28	533	533
ABCA7	0.46555	5.0209e-30	1.06994e-28	533	533
TNF	0.465328	5.38837e-30	1.14703e-28	533	529
C17orf49	0.464796	6.37852e-30	1.35337e-28	533	533
SLC19A1	0.464535	6.929e-30	1.46571e-28	533	533
UHRF1	0.464407	7.21593e-30	1.5248e-28	533	533
RNF135	0.464292	7.48151e-30	1.57926e-28	533	533
GPR31	0.464067	8.03337e-30	1.69398e-28	533	349
PRDM8	0.464048	8.08225e-30	1.70251e-28	533	531
NRBP1	0.463932	8.38385e-30	1.7642e-28	533	533
PLCXD2	0.463483	9.6627e-30	2.02907e-28	533	532
KIAA1274	0.462958	1.14029e-29	2.38952e-28	533	533
TNFRSF11A	0.462913	1.15643e-29	2.42082e-28	533	533
TSPAN32	0.462855	1.17768e-29	2.46274e-28	533	533
B3GNTL1	0.462847	1.18085e-29	2.46682e-28	533	533
JAKMIP2	0.462531	1.30402e-29	2.71848e-28	533	524
RGL4	0.462255	1.42236e-29	2.95907e-28	533	531
ADA	0.462116	1.48596e-29	3.0882e-28	533	533
NTNG2	0.461948	1.56636e-29	3.24859e-28	533	533
DGKG	0.461694	1.6965e-29	3.51127e-28	533	533
APOBEC3F	0.461581	1.75755e-29	3.63389e-28	533	533
BLK	0.461525	1.78852e-29	3.69414e-28	533	512
RNASET2	0.461487	1.80993e-29	3.73453e-28	533	533
SHISA5	0.461481	1.81376e-29	3.7386e-28	533	533
LRRK1	0.461459	1.82627e-29	3.76055e-28	533	533
PTK2B	0.461369	1.87856e-29	3.86428e-28	533	533
PLK1	0.461263	1.94208e-29	3.99086e-28	533	533
BCL2L14	0.460933	2.15315e-29	4.4156e-28	533	511
SH3GL1	0.460457	2.49887e-29	5.11939e-28	533	533
MAD1L1	0.460439	2.51277e-29	5.14263e-28	533	533
PKMYT1	0.460409	2.53646e-29	5.18585e-28	533	532
SSBP4	0.460316	2.61141e-29	5.33368e-28	533	533
TRIM65	0.460249	2.66625e-29	5.44017e-28	533	533
GIMAP1	0.460007	2.87592e-29	5.86206e-28	533	533
PARP15	0.459564	3.30116e-29	6.71524e-28	533	528
LPAR2	0.459335	3.54512e-29	7.20425e-28	533	533
NLRP12	0.459247	3.64352e-29	7.39675e-28	533	529
DENND2D	0.459183	3.7177e-29	7.53976e-28	533	533
FAM179A	0.459136	3.77186e-29	7.6419e-28	533	528
SLC38A5	0.458544	4.5342e-29	9.168e-28	533	533
MED8	0.458258	4.9547e-29	1.00082e-27	533	533
RRAS	0.457541	6.187e-29	1.24849e-27	533	533
PSMB2	0.456811	7.75344e-29	1.56302e-27	533	533
TRIM14	0.456595	8.28799e-29	1.66744e-27	533	533
TLR1	0.456507	8.51386e-29	1.71118e-27	533	533
FLII	0.455936	1.0152e-28	2.03433e-27	533	533
STRADA	0.455744	1.07708e-28	2.15619e-27	533	533
CRELD2	0.455672	1.10132e-28	2.20035e-27	533	533
ALDH3B1	0.455668	1.10261e-28	2.20074e-27	533	533
MED15	0.455282	1.24143e-28	2.47536e-27	533	533
LOC653786	0.45522	1.26534e-28	2.52056e-27	533	529
NUP210	0.454951	1.37435e-28	2.73501e-27	533	533
ITGA3	0.4549	1.39588e-28	2.77511e-27	533	533
DNASE2	0.45471	1.47952e-28	2.9356e-27	533	533
ANGPTL6	0.454453	1.60069e-28	3.1729e-27	533	505
PTTG1	0.454234	1.71156e-28	3.38268e-27	533	533
TMEM39B	0.454216	1.721e-28	3.39801e-27	533	533
SYTL1	0.453812	1.94753e-28	3.84152e-27	533	532
KIF18B	0.453712	2.00782e-28	3.95657e-27	533	533
IGJ	0.453674	2.03169e-28	3.9997e-27	533	533
ADAM19	0.453595	2.08116e-28	4.09309e-27	533	533
POLD1	0.4534	2.20865e-28	4.33115e-27	533	533
CACNA2D4	0.452994	2.4997e-28	4.89713e-27	533	533
PIK3AP1	0.452733	2.70687e-28	5.29785e-27	533	533
RBM38	0.45265	2.7762e-28	5.42826e-27	533	533
GBP1	0.452453	2.94802e-28	5.75863e-27	533	533
USF2	0.452156	3.22687e-28	6.29712e-27	533	533
PARP10	0.452152	3.22994e-28	6.29712e-27	533	533
BATF3	0.451794	3.60164e-28	7.01501e-27	533	533
TAGLN2	0.451678	3.73058e-28	7.25915e-27	533	533
CCR3	0.451672	3.73775e-28	7.26456e-27	533	498
LFNG	0.451669	3.74057e-28	7.26456e-27	533	533
FCRL3	0.451586	3.83631e-28	7.43617e-27	533	528
ARPC5	0.451429	4.02329e-28	7.79112e-27	533	533
HM13	0.451111	4.43001e-28	8.56227e-27	533	533
CXCL10	0.450948	4.65387e-28	8.97774e-27	533	533
CHPF2	0.450934	4.67393e-28	9.00782e-27	533	533
CHRNA6	0.450687	5.03668e-28	9.69766e-27	533	507
STK32C	0.449977	6.24233e-28	1.19961e-26	533	533
C19orf10	0.449913	6.36402e-28	1.22183e-26	533	533
P4HB	0.449875	6.43709e-28	1.23468e-26	533	533
WNT10A	0.4497	6.78526e-28	1.30023e-26	533	529
RAB37	0.449231	7.81701e-28	1.49368e-26	533	533
CLSTN3	0.4487	9.16919e-28	1.74874e-26	533	533
OTOF	0.448543	9.61233e-28	1.83152e-26	533	507
FAM110A	0.448477	9.80594e-28	1.86665e-26	533	533
TRIM47	0.448464	9.84189e-28	1.87172e-26	533	533
SRGN	0.448353	1.01767e-27	1.93356e-26	533	533
IKBKG	0.448143	1.08399e-27	2.05764e-26	533	533
STAT1	0.4476	1.2755e-27	2.41662e-26	533	533
ITGB7	0.44754	1.29864e-27	2.45816e-26	533	533
MCOLN1	0.447315	1.38897e-27	2.62421e-26	533	533
TNFRSF1A	0.447099	1.48181e-27	2.79698e-26	533	533
GRIN3A	0.44701	1.52143e-27	2.868e-26	533	532
BAK1	0.447008	1.52228e-27	2.868e-26	533	533
SLC25A19	0.446858	1.59211e-27	2.99397e-26	533	533
AGTRAP	0.446635	1.70206e-27	3.19476e-26	533	533
RAVER1	0.445728	2.22987e-27	4.18159e-26	533	533
TRABD	0.445419	2.44479e-27	4.57609e-26	533	533
DDX39	0.445399	2.4594e-27	4.59917e-26	533	533
LOC728855	0.445389	2.46651e-27	4.60819e-26	533	533
CLEC9A	0.445381	2.47238e-27	4.61487e-26	533	530
SERPINB9	0.444952	2.80878e-27	5.23311e-26	533	533
C1QL1	0.444732	2.99804e-27	5.58057e-26	533	531
RFX5	0.4444	3.30838e-27	6.15254e-26	533	533
LRP8	0.444362	3.3451e-27	6.2151e-26	533	533
ZNF341	0.443162	4.7697e-27	8.83754e-26	533	533
DHX58	0.442941	5.09144e-27	9.42501e-26	533	533
PLAU	0.442534	5.73925e-27	1.06145e-25	533	533
2022-03-02	0.442423	5.93052e-27	1.09581e-25	533	533
PPYR1	0.442387	5.9938e-27	1.10649e-25	533	482
HLA-DRB5	0.442341	6.07495e-27	1.12045e-25	533	533
RAP2B	0.44213	6.46361e-27	1.19104e-25	533	533
CKM	0.442113	6.4959e-27	1.1959e-25	533	482
NBL1	0.44191	6.89592e-27	1.26838e-25	533	533
TTC16	0.441749	7.22955e-27	1.32733e-25	533	531
P2RX7	0.441629	7.48976e-27	1.37385e-25	533	533
MIAT	0.441029	8.93079e-27	1.63076e-25	533	533
ETV6	0.441021	8.95165e-27	1.63309e-25	533	533
KIAA0125	0.440872	9.34987e-27	1.70419e-25	533	513
C19orf66	0.44065	9.97871e-27	1.81717e-25	533	533
FAM49B	0.440375	1.08146e-26	1.96761e-25	533	533
GNB4	0.440338	1.09314e-26	1.98706e-25	533	533
PABPC4	0.440237	1.12579e-26	2.04122e-25	533	533
STK17B	0.440237	1.12597e-26	2.04122e-25	533	533
DTHD1	0.440169	1.14854e-26	2.08028e-25	533	511
CEP55	0.440115	1.16671e-26	2.11128e-25	533	533
HJURP	0.440026	1.1974e-26	2.16487e-25	533	533
CCL19	0.439954	1.22303e-26	2.20725e-25	533	521
G6PD	0.439771	1.28992e-26	2.32382e-25	533	533
PI4K2A	0.439754	1.29627e-26	2.33316e-25	533	533
PHLDA3	0.439731	1.30525e-26	2.34723e-25	533	533
TAP2	0.439595	1.35795e-26	2.43984e-25	533	533
C17orf44	0.439587	1.36106e-26	2.44325e-25	533	533
FBXL19	0.439062	1.58617e-26	2.84227e-25	533	533
TM7SF4	0.43876	1.7316e-26	3.09737e-25	533	520
CDC20	0.438724	1.74999e-26	3.12748e-25	533	533
NMI	0.438563	1.83379e-26	3.27435e-25	533	533
HLA-C	0.438497	1.86936e-26	3.3349e-25	533	533
ALOX15B	0.438263	2.00064e-26	3.56596e-25	533	533
KYNU	0.437954	2.18839e-26	3.88684e-25	533	532
RNF220	0.437765	2.31138e-26	4.10168e-25	533	533
ARL4C	0.437571	2.44511e-26	4.33136e-25	533	533
SLC46A2	0.437224	2.70374e-26	4.78111e-25	533	532
PARP14	0.437208	2.71604e-26	4.79865e-25	533	533
ATG7	0.437027	2.86202e-26	5.05215e-25	533	533
PLD2	0.436878	2.98809e-26	5.27007e-25	533	533
PLEKHF1	0.436717	3.13027e-26	5.516e-25	533	533
LOC400759	0.436649	3.19256e-26	5.62085e-25	533	531
PCSK7	0.436502	3.33028e-26	5.85822e-25	533	533
PACSIN1	0.436322	3.50823e-26	6.16586e-25	533	529
SMARCD2	0.436248	3.58428e-26	6.29403e-25	533	533
OBFC2A	0.436231	3.60114e-26	6.31814e-25	533	533
RANBP3	0.436214	3.61966e-26	6.34511e-25	533	533
PLIN3	0.436105	3.73467e-26	6.54102e-25	533	533
LOC100192379	0.435914	3.94653e-26	6.90609e-25	533	362
PSMB8	0.435694	4.20365e-26	7.34964e-25	533	533
OAS1	0.435544	4.39014e-26	7.66904e-25	533	533
NFE2L3	0.435393	4.58396e-26	8.0007e-25	533	533
CHST12	0.435356	4.63391e-26	8.0739e-25	533	533
LGALS3BP	0.435302	4.70625e-26	8.18579e-25	533	533
DHRS9	0.435288	4.72439e-26	8.21025e-25	533	531
ATP13A2	0.435257	4.76744e-26	8.27793e-25	533	533
HDAC10	0.435101	4.98539e-26	8.64892e-25	533	533
AKR1A1	0.434987	5.15097e-26	8.92849e-25	533	533
TYK2	0.434893	5.29255e-26	9.16603e-25	533	533
MVP	0.434725	5.55356e-26	9.60981e-25	533	533
DUSP23	0.434712	5.57432e-26	9.63746e-25	533	533
ANKRD22	0.434672	5.63964e-26	9.74203e-25	533	533
C11orf24	0.434627	5.71271e-26	9.85981e-25	533	533
YBX1	0.434615	5.73236e-26	9.88525e-25	533	533
NUDT1	0.434558	5.82619e-26	1.00385e-24	533	533
P2RX5	0.434448	6.01299e-26	1.03515e-24	533	533
TMEM206	0.434351	6.18249e-26	1.06342e-24	533	533
ITGAD	0.434271	6.32622e-26	1.08721e-24	533	527
LOC389634	0.434116	6.61371e-26	1.13565e-24	533	514
TMEM132A	0.434097	6.64926e-26	1.14079e-24	533	533
DNMT1	0.433884	7.06694e-26	1.21142e-24	533	533
NAGA	0.43384	7.15574e-26	1.22559e-24	533	533
IL1RN	0.433761	7.3195e-26	1.25258e-24	533	532
PNPLA6	0.433672	7.50958e-26	1.28402e-24	533	533
IFITM3	0.43361	7.64395e-26	1.30589e-24	533	533
POLA2	0.433322	8.29837e-26	1.41409e-24	533	533
RFTN1	0.433257	8.45264e-26	1.43916e-24	533	533
GPR34	0.433216	8.55294e-26	1.45501e-24	533	533
TTC39C	0.433108	8.82232e-26	1.49831e-24	533	533
C4orf48	0.433088	8.8716e-26	1.50541e-24	533	525
RUNX2	0.432953	9.21945e-26	1.56049e-24	533	533
RRN3P2	0.432711	9.87826e-26	1.6692e-24	533	529
DULLARD	0.432538	1.03766e-25	1.75194e-24	533	533
2022-03-01	0.432414	1.07496e-25	1.81341e-24	533	532
TICAM2	0.432373	1.08774e-25	1.83343e-24	533	532
DLEU7	0.431991	1.21259e-25	2.04045e-24	533	510
BTN3A2	0.431699	1.31734e-25	2.21486e-24	533	533
SCNM1	0.431532	1.3815e-25	2.32081e-24	533	533
CCDC137	0.431521	1.38583e-25	2.32614e-24	533	533
SLC25A22	0.431492	1.39696e-25	2.34287e-24	533	533
IDUA	0.431304	1.47384e-25	2.46771e-24	533	533
MS4A1	0.431209	1.514e-25	2.53283e-24	533	528
SLC31A2	0.43118	1.52651e-25	2.55166e-24	533	533
ICAM4	0.431166	1.53231e-25	2.55922e-24	533	532
MMP9	0.431081	1.5697e-25	2.6195e-24	533	533
GSDMD	0.43017	2.03186e-25	3.38794e-24	533	533
WNT10B	0.430083	2.08229e-25	3.46917e-24	533	517
ARHGAP27	0.42975	2.28762e-25	3.80693e-24	533	533
ABCC10	0.429748	2.2888e-25	3.80693e-24	533	533
KIFC1	0.42943	2.50356e-25	4.16071e-24	533	532
PLOD3	0.429374	2.54299e-25	4.22275e-24	533	533
STARD3	0.429244	2.63795e-25	4.37682e-24	533	533
S100A8	0.429043	2.79152e-25	4.62401e-24	533	533
IL20RB	0.428973	2.84709e-25	4.71219e-24	533	533
C1orf54	0.428726	3.05215e-25	5.04745e-24	533	533
TSTA3	0.42805	3.69022e-25	6.09265e-24	533	533
MAST3	0.427974	3.76959e-25	6.21859e-24	533	533
C17orf70	0.427964	3.78007e-25	6.23077e-24	533	533
CYTH1	0.427915	3.83284e-25	6.31259e-24	533	533
S100A9	0.427912	3.83604e-25	6.31271e-24	533	533
C20orf118	0.427802	3.95597e-25	6.50476e-24	533	532
ADPRHL2	0.42771	4.05924e-25	6.66913e-24	533	533
BIRC5	0.427664	4.1117e-25	6.74982e-24	533	533
STX6	0.427635	4.14531e-25	6.79946e-24	533	533
CCDC102A	0.427533	4.26601e-25	6.99175e-24	533	533
APBA3	0.427391	4.43948e-25	7.27014e-24	533	533
C19orf61	0.426656	5.45134e-25	8.90548e-24	533	533
SAA1	0.426594	5.54695e-25	9.05433e-24	533	496
HECTD3	0.426262	6.08501e-25	9.91656e-24	533	533
DRAP1	0.426189	6.21115e-25	1.01139e-23	533	533
DDX41	0.425744	7.03143e-25	1.14312e-23	533	533
RCC1	0.425689	7.13911e-25	1.15969e-23	533	532
NFKBIL2	0.42565	7.21599e-25	1.17123e-23	533	533
ARPC3	0.425393	7.75187e-25	1.2572e-23	533	533
KLRG1	0.425377	7.78722e-25	1.26192e-23	533	531
NUMBL	0.42509	8.43308e-25	1.36548e-23	533	533
KLRC3	0.424935	8.80328e-25	1.42314e-23	533	509
RNF175	0.424896	8.89935e-25	1.43637e-23	533	528
SYK	0.424796	9.15075e-25	1.47576e-23	533	533
RNPEP	0.424735	9.30662e-25	1.4985e-23	533	533
IFNAR2	0.42469	9.42393e-25	1.51618e-23	533	533
AXL	0.424621	9.60641e-25	1.5443e-23	533	533
PLXDC2	0.424592	9.6827e-25	1.55409e-23	533	533
OAS2	0.424552	9.79187e-25	1.57036e-23	533	533
FCHSD1	0.424381	1.02668e-24	1.64522e-23	533	533
CCDC22	0.424306	1.04815e-24	1.67828e-23	533	533
TTYH3	0.424243	1.06679e-24	1.70678e-23	533	533
EHD1	0.424178	1.08614e-24	1.73635e-23	533	533
NAIP	0.424156	1.09276e-24	1.74556e-23	533	532
C11orf75	0.423467	1.3223e-24	2.10721e-23	533	533
ST18	0.423288	1.38923e-24	2.21037e-23	533	509
ATP1A3	0.423163	1.43785e-24	2.28593e-23	533	528
MCART6	0.423001	1.50345e-24	2.38647e-23	533	532
SDF4	0.422893	1.54891e-24	2.45476e-23	533	533
CDCA8	0.422847	1.56902e-24	2.48467e-23	533	533
FHAD1	0.422824	1.57908e-24	2.49864e-23	533	531
MXD3	0.422651	1.65613e-24	2.61645e-23	533	533
BIRC3	0.422427	1.76137e-24	2.77618e-23	533	533
APOL3	0.422396	1.77659e-24	2.79799e-23	533	533
C19orf59	0.422282	1.83311e-24	2.88475e-23	533	517
TRIM11	0.421923	2.02339e-24	3.18171e-23	533	533
STX10	0.42148	2.28516e-24	3.58774e-23	533	533
GSG2	0.42133	2.38106e-24	3.72958e-23	533	530
C8orf30A	0.421303	2.39892e-24	3.75464e-23	533	533
LRP1	0.420986	2.61663e-24	4.08588e-23	533	533
ZC3H12D	0.42095	2.64281e-24	4.12356e-23	533	530
APEX2	0.420886	2.68943e-24	4.19306e-23	533	533
RGS12	0.420667	2.85595e-24	4.44237e-23	533	533
EIF4EBP1	0.420585	2.92032e-24	4.53899e-23	533	533
KIF2C	0.42045	3.02998e-24	4.7058e-23	533	533
PSMA5	0.420439	3.03983e-24	4.71747e-23	533	533
JSRP1	0.420246	3.20387e-24	4.96822e-23	533	491
PRKCDBP	0.420216	3.2306e-24	5.00582e-23	533	533
TSPO	0.420141	3.29783e-24	5.10607e-23	533	533
SYT6	0.420079	3.3541e-24	5.18919e-23	533	531
HIST1H2BH	0.419935	3.48871e-24	5.39333e-23	533	474
CARD17	0.419902	3.52021e-24	5.43785e-23	533	212
HSF5	0.41989	3.53106e-24	5.45042e-23	533	474
C1orf186	0.419762	3.65742e-24	5.63685e-23	533	528
STXBP2	0.419711	3.70852e-24	5.71124e-23	533	533
RGS14	0.41965	3.77071e-24	5.80258e-23	533	533
IL27RA	0.419624	3.79719e-24	5.83442e-23	533	533
SOD2	0.419453	3.97897e-24	6.10907e-23	533	533
POMC	0.419374	4.06475e-24	6.23602e-23	533	528
IRF9	0.419071	4.41473e-24	6.7524e-23	533	533
LOC100129066	0.419025	4.47096e-24	6.83322e-23	533	479
PLEC	0.418895	4.63175e-24	7.0736e-23	533	533
ZDHHC12	0.418868	4.66567e-24	7.12e-23	533	533
GALK1	0.418661	4.93579e-24	7.51515e-23	533	533
ARHGEF2	0.418557	5.07779e-24	7.72552e-23	533	533
POU3F1	0.418481	5.18325e-24	7.88003e-23	533	526
WARS	0.418437	5.24591e-24	7.96927e-23	533	533
SLC7A7	0.418356	5.36224e-24	8.13987e-23	533	533
ATP2A3	0.418338	5.38852e-24	8.17361e-23	533	533
SIRPD	0.418105	5.74134e-24	8.70224e-23	533	452
P2RX1	0.418018	5.87789e-24	8.90252e-23	533	532
ZGPAT	0.417515	6.73687e-24	1.01729e-22	533	533
CCL17	0.417403	6.94406e-24	1.04779e-22	533	515
SLC16A3	0.4174	6.95011e-24	1.04792e-22	533	533
PUSL1	0.417187	7.36192e-24	1.10836e-22	533	533
SSTR3	0.417131	7.47407e-24	1.1244e-22	533	302
MICALL2	0.417093	7.55207e-24	1.13529e-22	533	533
ECM1	0.416841	8.08468e-24	1.21445e-22	533	533
VOPP1	0.416672	8.46235e-24	1.26929e-22	533	533
C19orf50	0.416003	1.01352e-23	1.51457e-22	533	533
BTN2A2	0.415978	1.02043e-23	1.52376e-22	533	533
GMPPA	0.415954	1.02696e-23	1.53238e-22	533	533
SAMHD1	0.415799	1.07093e-23	1.59681e-22	533	533
STARD5	0.415696	1.10081e-23	1.63894e-22	533	533
DUS1L	0.415593	1.13171e-23	1.68369e-22	533	533
LEPRE1	0.415564	1.14063e-23	1.69573e-22	533	533
MUC12	0.415539	1.14827e-23	1.70467e-22	533	513
PIK3CG	0.415539	1.14834e-23	1.70467e-22	533	533
ASF1B	0.415253	1.24029e-23	1.83711e-22	533	533
GRINA	0.415139	1.2787e-23	1.89122e-22	533	533
GPRIN1	0.414786	1.40607e-23	2.07655e-22	533	533
POLD4	0.414768	1.41262e-23	2.0847e-22	533	533
TRAF7	0.414608	1.4749e-23	2.17343e-22	533	533
C9orf167	0.414533	1.50466e-23	2.21567e-22	533	533
RIN1	0.41452	1.51003e-23	2.22196e-22	533	533
MKI67	0.41435	1.58024e-23	2.32357e-22	533	533
CELF2	0.414338	1.58526e-23	2.32925e-22	533	533
RASA3	0.413964	1.75249e-23	2.56748e-22	533	533
CLEC6A	0.413814	1.82434e-23	2.6708e-22	533	413
ABCD2	0.413789	1.83664e-23	2.68686e-22	533	531
EMR4P	0.413708	1.87687e-23	2.74371e-22	533	521
FAM89B	0.413621	1.92101e-23	2.80417e-22	533	533
IL4R	0.413607	1.92803e-23	2.81238e-22	533	533
C5orf58	0.413524	1.97134e-23	2.87348e-22	533	517
CARM1	0.413266	2.11216e-23	3.0743e-22	533	533
RARRES1	0.412613	2.51396e-23	3.64596e-22	533	533
ADAMTS14	0.412578	2.53765e-23	3.67768e-22	533	533
GYPC	0.412483	2.60233e-23	3.76871e-22	533	533
FLT3	0.412354	2.69316e-23	3.89744e-22	533	530
CDCA3	0.411959	2.99188e-23	4.32664e-22	533	533
MFSD10	0.411839	3.08859e-23	4.46329e-22	533	533
NCAPH	0.411681	3.22091e-23	4.64784e-22	533	531
TLR5	0.411361	3.50623e-23	5.04654e-22	533	533
RAD54L	0.41136	3.50722e-23	5.04654e-22	533	533
CNR2	0.411282	3.58063e-23	5.14849e-22	533	469
CCDC74A	0.411265	3.59747e-23	5.16903e-22	533	533
FAM128A	0.411253	3.60878e-23	5.18158e-22	533	533
APOL6	0.411125	3.73286e-23	5.34832e-22	533	533
ATP13A1	0.410988	3.87106e-23	5.53845e-22	533	533
TMEM79	0.410871	3.99308e-23	5.70897e-22	533	533
XAF1	0.410792	4.07774e-23	5.82588e-22	533	533
MMP19	0.410567	4.32711e-23	6.17508e-22	533	533
H2AFX	0.410409	4.51204e-23	6.43268e-22	533	533
NPC2	0.410375	4.55313e-23	6.48668e-22	533	533
PPIH	0.410182	4.79148e-23	6.82142e-22	533	533
FCN1	0.410168	4.80938e-23	6.84208e-22	533	533
RARRES3	0.410017	5.00509e-23	7.11047e-22	533	533
CARHSP1	0.409974	5.06148e-23	7.18552e-22	533	533
ADRM1	0.409444	5.82208e-23	8.25368e-22	533	533
C11orf45	0.409379	5.92271e-23	8.39043e-22	533	533
CXCL11	0.409197	6.21401e-23	8.79075e-22	533	533
XPO6	0.409069	6.42573e-23	9.0839e-22	533	533
SLC17A9	0.409039	6.47766e-23	9.15089e-22	533	533
TSKS	0.408715	7.05293e-23	9.94962e-22	533	457
COL6A2	0.408586	7.29697e-23	1.02867e-21	533	533
CCL23	0.408467	7.52797e-23	1.06049e-21	533	498
CHEK2	0.408448	7.56586e-23	1.06509e-21	533	533
VNN2	0.408413	7.63539e-23	1.07412e-21	533	533
LOC100286793	0.408409	7.64493e-23	1.07472e-21	533	533
CCNF	0.408358	7.74803e-23	1.08845e-21	533	533
CCR4	0.408215	8.04466e-23	1.12933e-21	533	527
NACC1	0.407996	8.51947e-23	1.1935e-21	533	533
CR1	0.407984	8.54557e-23	1.19632e-21	533	533
FANCA	0.40788	8.78329e-23	1.22875e-21	533	533
ZC3H3	0.40769	9.23003e-23	1.29035e-21	533	533
GNB1L	0.407649	9.33185e-23	1.30368e-21	533	532
GJB2	0.407612	9.42135e-23	1.31527e-21	533	533
GTSE1	0.407376	1.00218e-22	1.39813e-21	533	532
LRRC45	0.40735	1.00905e-22	1.40673e-21	533	533
ALPK1	0.406991	1.10854e-22	1.5433e-21	533	533
FCRL2	0.406793	1.16721e-22	1.62386e-21	533	466
ZNF101	0.406745	1.18187e-22	1.642e-21	533	533
C20orf27	0.40663	1.21818e-22	1.69011e-21	533	533
LASP1	0.406021	1.42776e-22	1.97952e-21	533	533
TPM3	0.405844	1.49509e-22	2.06577e-21	533	533
LENG9	0.405831	1.50034e-22	2.0716e-21	533	533
SCO2	0.405818	1.50522e-22	2.07692e-21	533	533
PDLIM7	0.405762	1.52751e-22	2.10623e-21	533	533
F8A1	0.405453	1.65543e-22	2.28105e-21	533	533
LAMP3	0.40535	1.70035e-22	2.34134e-21	533	533
SIRPA	0.40534	1.70453e-22	2.34551e-21	533	533
RUNX1	0.405296	1.72415e-22	2.37089e-21	533	533
MYBPC2	0.404888	1.91681e-22	2.63043e-21	533	498
CAP1	0.404809	1.95674e-22	2.6834e-21	533	533
CENPW	0.404589	2.07167e-22	2.83714e-21	533	533
FABP6	0.404546	2.09494e-22	2.86707e-21	533	529
TFPT	0.404221	2.27876e-22	3.11441e-21	533	533
C7orf27	0.404154	2.31868e-22	3.16683e-21	533	533
WDR81	0.403754	2.57191e-22	3.50792e-21	533	533
FAM109A	0.403744	2.57854e-22	3.51459e-21	533	533
BST2	0.403725	2.59079e-22	3.52891e-21	533	533
ARHGDIA	0.403484	2.75727e-22	3.75059e-21	533	533
IRAK1	0.402944	3.16978e-22	4.29145e-21	533	533
ADPGK	0.402739	3.34195e-22	4.51847e-21	533	533
TRAF5	0.402722	3.35646e-22	4.53504e-21	533	533
IFITM1	0.40266	3.41044e-22	4.60489e-21	533	533
SLC24A4	0.402499	3.55469e-22	4.79003e-21	533	531
IFI27	0.402454	3.59638e-22	4.83975e-21	533	533
C1orf96	0.402351	3.69287e-22	4.96628e-21	533	533
ZBTB32	0.402311	3.73174e-22	5.01521e-21	533	525
UBE2C	0.4023	3.74142e-22	5.02487e-21	533	533
P2RY11	0.402263	3.77737e-22	5.06977e-21	533	529
SLC2A5	0.401765	4.2934e-22	5.75087e-21	533	533
NKIRAS2	0.401676	4.39265e-22	5.87601e-21	533	533
SEL1L3	0.40159	4.49068e-22	6.00316e-21	533	533
LOC645166	0.401547	4.5407e-22	6.06199e-21	533	533
PHLDA2	0.401455	4.64894e-22	6.20239e-21	533	533
IL22RA1	0.401385	4.73393e-22	6.31159e-21	533	526
XKR8	0.401307	4.82906e-22	6.43417e-21	533	533
TMEM155	0.400754	5.56405e-22	7.3988e-21	533	528
MTA2	0.400723	5.60798e-22	7.45229e-21	533	533
TRAPPC1	0.400704	5.63569e-22	7.48418e-21	533	533
KCNA3	0.400575	5.82504e-22	7.73055e-21	533	530
C6orf129	0.400242	6.34257e-22	8.38402e-21	533	533
PPIB	0.400219	6.38063e-22	8.42352e-21	533	533
AP2S1	0.400181	6.44201e-22	8.49898e-21	533	533
SLC22A18AS	0.399892	6.93568e-22	9.13235e-21	533	533
IQGAP3	0.399869	6.97557e-22	9.17889e-21	533	533
OAZ1	0.399835	7.03689e-22	9.25354e-21	533	533
GRAMD1A	0.399781	7.13525e-22	9.37676e-21	533	533
LOC650368	0.399739	7.21153e-22	9.47083e-21	533	533
ADAMTS10	0.399539	7.58962e-22	9.9544e-21	533	533
TREML2	0.399495	7.67448e-22	1.00592e-20	533	521
PRIC285	0.399368	7.92727e-22	1.03837e-20	533	533
C19orf24	0.399009	8.6855e-22	1.13622e-20	533	532
PRR7	0.39898	8.75004e-22	1.14392e-20	533	532
EXOSC1	0.398763	9.24707e-22	1.20811e-20	533	533
RANGAP1	0.398696	9.40508e-22	1.22796e-20	533	533
PLEKHA9	0.398515	9.84665e-22	1.28395e-20	533	533
VASP	0.398026	1.11496e-21	1.45197e-20	533	533
GPR172A	0.397671	1.21997e-21	1.58258e-20	533	533
LOC100270710	0.397633	1.23161e-21	1.59665e-20	533	531
SNX22	0.397489	1.27734e-21	1.65487e-20	533	533
LOC728875	0.397483	1.27922e-21	1.65624e-20	533	532
SERPINB8	0.397218	1.36806e-21	1.76673e-20	533	533
CSNK1G2	0.397213	1.36971e-21	1.76773e-20	533	533
SH3BP5L	0.39712	1.40237e-21	1.80757e-20	533	533
TK1	0.397004	1.44405e-21	1.8601e-20	533	533
CHST13	0.396766	1.53347e-21	1.97396e-20	533	533
MAZ	0.396761	1.53538e-21	1.97396e-20	533	533
EIF5A	0.39667	1.57102e-21	2.0185e-20	533	533
EPSTI1	0.396611	1.59472e-21	2.04764e-20	533	533
AP2M1	0.396397	1.68345e-21	2.16019e-20	533	533
NME3	0.396294	1.72742e-21	2.21521e-20	533	532
TAX1BP3	0.396154	1.78939e-21	2.29322e-20	533	533
TGM2	0.396046	1.83906e-21	2.35537e-20	533	533
CALHM2	0.395914	1.901e-21	2.43161e-20	533	533
BTN3A1	0.395687	2.01282e-21	2.56813e-20	533	533
C17orf66	0.395602	2.05632e-21	2.62197e-20	533	364
MIER2	0.395322	2.20662e-21	2.81006e-20	533	533
SLC6A6	0.395005	2.38902e-21	3.03276e-20	533	533
HPS1	0.394971	2.40984e-21	3.05727e-20	533	533
RRAD	0.394818	2.50398e-21	3.1727e-20	533	533
TBX19	0.394664	2.60268e-21	3.29363e-20	533	533
RHOC	0.39458	2.65768e-21	3.36112e-20	533	533
RRM2	0.394159	2.95384e-21	3.73333e-20	533	533
PRDX1	0.394116	2.98523e-21	3.76827e-20	533	533
CNIH2	0.393759	3.26412e-21	4.11259e-20	533	527
TAF10	0.393743	3.27745e-21	4.12681e-20	533	533
TRADD	0.393579	3.41452e-21	4.29671e-20	533	533
TGFBI	0.393337	3.62673e-21	4.55522e-20	533	533
SIGLEC16	0.393304	3.65682e-21	4.59015e-20	533	530
TRPC2	0.39325	3.70687e-21	4.65008e-20	533	514
RPH3A	0.393159	3.79139e-21	4.75019e-20	533	515
HLA-L	0.393127	3.82199e-21	4.78556e-20	533	533
GPR25	0.393051	3.895e-21	4.87093e-20	533	369
C6orf115	0.393024	3.92159e-21	4.90113e-20	533	533
GALNT2	0.392954	3.99031e-21	4.98084e-20	533	533
S100A3	0.392917	4.02783e-21	5.02457e-20	533	533
PVT1	0.39285	4.09566e-21	5.10602e-20	533	533
ZNF80	0.39273	4.21922e-21	5.25681e-20	533	516
CYP21A2	0.392678	4.27418e-21	5.322e-20	533	529
TP73	0.392516	4.45038e-21	5.53797e-20	533	527
ARHGAP1	0.39244	4.53612e-21	5.63771e-20	533	533
DLX4	0.392219	4.79145e-21	5.95137e-20	533	529
TCHH	0.392153	4.87153e-21	6.04712e-20	533	530
C6orf150	0.391993	5.06855e-21	6.28394e-20	533	531
CLIC1	0.391872	5.22292e-21	6.47135e-20	533	533
KBTBD8	0.391836	5.26993e-21	6.52559e-20	533	531
TNFSF4	0.391706	5.44332e-21	6.73615e-20	533	533
EPB41L3	0.391689	5.46664e-21	6.76085e-20	533	533
PDPN	0.391295	6.0268e-21	7.44694e-20	533	531
TROAP	0.391294	6.02878e-21	7.44694e-20	533	533
KLRC1	0.391146	6.25363e-21	7.71523e-20	533	526
APOL4	0.391136	6.26921e-21	7.72973e-20	533	533
IQSEC2	0.391001	6.48177e-21	7.98691e-20	533	533
RNF213	0.390812	6.79233e-21	8.36448e-20	533	533
AQP9	0.390806	6.80247e-21	8.37185e-20	533	533
ROBLD3	0.390798	6.81595e-21	8.38332e-20	533	533
ADAP1	0.390784	6.84072e-21	8.40866e-20	533	533
DAXX	0.390757	6.88595e-21	8.45911e-20	533	533
SLC25A45	0.390268	7.76996e-21	9.53345e-20	533	533
PMCH	0.39024	7.82452e-21	9.59455e-20	533	476
PIF1	0.390131	8.03727e-21	9.83748e-20	533	532
DYRK4	0.390126	8.04714e-21	9.84358e-20	533	533
RPUSD1	0.390038	8.22481e-21	1.00548e-19	533	532
C9orf142	0.390019	8.26282e-21	1.00952e-19	533	533
UBXN11	0.38976	8.80913e-21	1.07431e-19	533	533
CAPG	0.389436	9.54013e-21	1.16065e-19	533	533
C15orf42	0.389205	1.00983e-20	1.22782e-19	533	533
TMEM44	0.389165	1.01988e-20	1.23929e-19	533	533
ORAI3	0.389135	1.02732e-20	1.24758e-19	533	533
ASCC2	0.389086	1.03997e-20	1.26218e-19	533	533
VPS26B	0.389011	1.05912e-20	1.28388e-19	533	533
LOC151534	0.389005	1.06077e-20	1.2851e-19	533	533
C10orf125	0.388964	1.07147e-20	1.29729e-19	533	533
ATXN7L3	0.388838	1.10533e-20	1.33667e-19	533	533
VSIG10L	0.388781	1.12087e-20	1.35465e-19	533	533
ESPL1	0.388615	1.16751e-20	1.41018e-19	533	532
LRCH4	0.388528	1.1928e-20	1.43985e-19	533	533
EHMT2	0.388469	1.21009e-20	1.45986e-19	533	533
NME1-NME2	0.388143	1.31089e-20	1.57769e-19	533	530
ZNF296	0.387967	1.36852e-20	1.64327e-19	533	532
PSD4	0.387967	1.36864e-20	1.64327e-19	533	533
MARCKS	0.387867	1.40255e-20	1.68298e-19	533	533
MMP23B	0.387667	1.47295e-20	1.76325e-19	533	529
FADD	0.387614	1.49222e-20	1.78421e-19	533	533
UBE2L6	0.38751	1.53066e-20	1.82908e-19	533	533
PSAP	0.387502	1.53371e-20	1.83164e-19	533	533
ANXA2	0.387431	1.56048e-20	1.8614e-19	533	533
CDCA5	0.387337	1.59698e-20	1.90382e-19	533	533
SF3B4	0.387251	1.63094e-20	1.94315e-19	533	533
NNMT	0.386955	1.75304e-20	2.08493e-19	533	533
2022-09-06	0.386926	1.76553e-20	2.09854e-19	533	533
SLC1A5	0.386847	1.79985e-20	2.13682e-19	533	533
NLRP7	0.386687	1.87167e-20	2.21817e-19	533	459
ORAI1	0.386596	1.91369e-20	2.2653e-19	533	533
MAP3K14	0.386521	1.94875e-20	2.30545e-19	533	533
METTL7B	0.386498	1.95997e-20	2.31737e-19	533	533
YPEL3	0.386318	2.04791e-20	2.4185e-19	533	533
ELF4	0.386004	2.21067e-20	2.60309e-19	533	533
LACTB	0.385956	2.23647e-20	2.63193e-19	533	533
NCRNA00181	0.38582	2.31175e-20	2.71735e-19	533	532
MYO1A	0.3858	2.32296e-20	2.72894e-19	533	494
CCDC88C	0.385583	2.44887e-20	2.87183e-19	533	533
COMT	0.385564	2.46032e-20	2.88359e-19	533	533
SNRPA	0.385486	2.50744e-20	2.9371e-19	533	533
TRIM46	0.385387	2.56804e-20	3.00459e-19	533	531
CYP4F22	0.385321	2.60942e-20	3.05124e-19	533	516
GPR137	0.385289	2.63023e-20	3.07379e-19	533	533
DCLRE1B	0.385084	2.76438e-20	3.22495e-19	533	533
LIME1	0.385049	2.7875e-20	3.25004e-19	533	532
IKZF3	0.384896	2.89314e-20	3.36737e-19	533	527
ZBED1	0.384625	3.08965e-20	3.59401e-19	533	533
C16orf93	0.384496	3.18779e-20	3.7039e-19	533	533
HSPBAP1	0.384376	3.28151e-20	3.8106e-19	533	533
GAA	0.384333	3.31583e-20	3.84824e-19	533	533
PIP4K2A	0.384313	3.33193e-20	3.8647e-19	533	533
LMF2	0.384144	3.47122e-20	4.02163e-19	533	533
SRC	0.384124	3.48827e-20	4.03906e-19	533	533
TARBP2	0.384109	3.50049e-20	4.05088e-19	533	533
CD209	0.383904	3.67859e-20	4.24967e-19	533	533
HAVCR2	0.383816	3.75712e-20	4.33791e-19	533	533
PUS1	0.38372	3.84527e-20	4.4346e-19	533	533
PRELID1	0.383655	3.90603e-20	4.5021e-19	533	533
FBN2	0.383581	3.97718e-20	4.58148e-19	533	531
CABP4	0.38346	4.09441e-20	4.71383e-19	533	529
MAP3K11	0.38321	4.34888e-20	4.99823e-19	533	533
IRF2	0.38311	4.45538e-20	5.11481e-19	533	533
FAM72B	0.383062	4.50713e-20	5.17127e-19	533	533
ZMIZ2	0.382515	5.14119e-20	5.89205e-19	533	533
TMEM173	0.382322	5.3859e-20	6.16549e-19	533	533
ALG3	0.382304	5.40929e-20	6.18876e-19	533	533
CBX4	0.382253	5.47579e-20	6.26128e-19	533	533
PSMD4	0.382168	5.58845e-20	6.38287e-19	533	533
CENPA	0.381995	5.82608e-20	6.6505e-19	533	532
ACHE	0.381642	6.3401e-20	7.22499e-19	533	533
IL18RAP	0.381586	6.42573e-20	7.31496e-19	533	531
TMEM189	0.381586	6.4263e-20	7.31496e-19	533	533
MBD3	0.381476	6.59826e-20	7.50645e-19	533	533
CCDC92	0.381354	6.79245e-20	7.72302e-19	533	533
NDE1	0.381242	6.97856e-20	7.92121e-19	533	533
FRAT1	0.381201	7.0473e-20	7.99474e-19	533	533
FABP5	0.381159	7.11726e-20	8.06957e-19	533	532
ARHGEF19	0.381104	7.21306e-20	8.17358e-19	533	533
GIYD2	0.381014	7.36944e-20	8.3461e-19	533	533
MAP3K8	0.380818	7.72262e-20	8.73627e-19	533	533
GPR82	0.380545	8.24416e-20	9.30537e-19	533	531
DENND4B	0.380507	8.31962e-20	9.3853e-19	533	533
ACOT7	0.380407	8.51876e-20	9.5992e-19	533	533
MGC72080	0.380366	8.60364e-20	9.68943e-19	533	533
LRRC61	0.380333	8.67208e-20	9.76106e-19	533	533
C1QTNF6	0.380325	8.68803e-20	9.7681e-19	533	533
SNAP47	0.38016	9.03599e-20	1.01537e-18	533	533
MED25	0.380068	9.23679e-20	1.03735e-18	533	533
C19orf40	0.379985	9.42298e-20	1.05708e-18	533	532
FAM78B	0.379963	9.47095e-20	1.06187e-18	533	533
GFPT2	0.379881	9.6588e-20	1.08173e-18	533	533
RAB3IL1	0.379831	9.77337e-20	1.09396e-18	533	533
RAET1K	0.379636	1.02382e-19	1.14408e-18	533	512
PDLIM2	0.379363	1.09273e-19	1.21838e-18	533	533
KCTD13	0.379343	1.09779e-19	1.22335e-18	533	533
BLM	0.379312	1.10587e-19	1.23167e-18	533	532
C1orf35	0.379079	1.16887e-19	1.3004e-18	533	533
TTC7A	0.378949	1.2055e-19	1.34042e-18	533	533
EPYC	0.378943	1.20727e-19	1.34164e-18	533	326
FHL3	0.378434	1.3624e-19	1.51071e-18	533	533
HMGA1	0.378362	1.38598e-19	1.53601e-18	533	533
SSR4	0.378353	1.38865e-19	1.53812e-18	533	533
GDPD5	0.378241	1.42617e-19	1.57881e-18	533	533
MGST1	0.37817	1.45026e-19	1.6046e-18	533	533
B3GAT1	0.378001	1.50944e-19	1.66916e-18	533	527
PNOC	0.377948	1.52867e-19	1.68949e-18	533	516
RNF130	0.377932	1.53457e-19	1.69509e-18	533	533
C1orf85	0.377771	1.59415e-19	1.75993e-18	533	533
PNKD	0.377709	1.61758e-19	1.78482e-18	533	533
RCN3	0.377673	1.63133e-19	1.79902e-18	533	533
CD151	0.377636	1.64563e-19	1.81379e-18	533	533
PBX4	0.377558	1.67629e-19	1.84657e-18	533	530
DUSP4	0.377484	1.70591e-19	1.87818e-18	533	533
CD40	0.377326	1.7708e-19	1.94855e-18	533	533
SAC3D1	0.377283	1.78899e-19	1.96749e-18	533	533
DHX37	0.377267	1.79572e-19	1.97382e-18	533	533
CDK2AP2	0.377254	1.80124e-19	1.97881e-18	533	533
FBRS	0.377236	1.80895e-19	1.98601e-18	533	533
KDELR3	0.377234	1.80976e-19	1.98601e-18	533	533
CHIT1	0.377123	1.85798e-19	2.0356e-18	533	528
C3orf62	0.376987	1.91855e-19	2.10082e-18	533	533
AKAP5	0.376982	1.92063e-19	2.10196e-18	533	533
ELOVL1	0.376944	1.93807e-19	2.11989e-18	533	533
SLC25A28	0.376772	2.01826e-19	2.2064e-18	533	533
SIRPB1	0.376759	2.02414e-19	2.21163e-18	533	533
NOP2	0.376544	2.1294e-19	2.32412e-18	533	533
TUBB	0.376523	2.14012e-19	2.33456e-18	533	533
RASSF2	0.376503	2.15007e-19	2.34415e-18	533	533
PLEKHN1	0.376482	2.16098e-19	2.35477e-18	533	530
IER5	0.376476	2.16397e-19	2.35675e-18	533	533
LOC654342	0.376442	2.18138e-19	2.37443e-18	533	533
PGLS	0.376418	2.19376e-19	2.38661e-18	533	533
LINGO3	0.37637	2.21846e-19	2.41219e-18	533	403
ADAMTSL4	0.376333	2.23798e-19	2.4321e-18	533	533
CCDC69	0.376304	2.25351e-19	2.44766e-18	533	533
CCL8	0.376296	2.25734e-19	2.45049e-18	533	532
PTGDR	0.376279	2.26687e-19	2.45952e-18	533	531
STK4	0.376176	2.32216e-19	2.51544e-18	533	533
DOCK11	0.376159	2.3318e-19	2.52318e-18	533	533
C1orf159	0.376081	2.3747e-19	2.56546e-18	533	532
PLXNB2	0.376072	2.37967e-19	2.56945e-18	533	533
FAM104A	0.375483	2.73285e-19	2.9445e-18	533	533
RNF113A	0.375396	2.78922e-19	3.00362e-18	533	533
BTBD11	0.375143	2.9597e-19	3.18211e-18	533	533
SGSH	0.375117	2.97796e-19	3.19833e-18	533	533
GUK1	0.374967	3.08479e-19	3.31131e-18	533	533
DRAM2	0.374355	3.55959e-19	3.79871e-18	533	533
CDK5	0.373955	3.90768e-19	4.16579e-18	533	533
BTN3A3	0.373615	4.23067e-19	4.50059e-18	533	533
TCOF1	0.373605	4.24063e-19	4.5088e-18	533	533
ZDHHC8	0.373548	4.29725e-19	4.56659e-18	533	533
TMEM54	0.373545	4.30087e-19	4.56803e-18	533	533
PLOD1	0.373299	4.5538e-19	4.8265e-18	533	533
MXRA8	0.373054	4.82164e-19	5.10502e-18	533	533
TNFSF12	0.373008	4.87286e-19	5.15653e-18	533	533
NANS	0.372907	4.98876e-19	5.27364e-18	533	533
CASP10	0.372899	4.99901e-19	5.28171e-18	533	533
NLRC5	0.372881	5.01926e-19	5.30032e-18	533	533
RGS2	0.372844	5.06257e-19	5.34326e-18	533	533
JOSD2	0.37277	5.15097e-19	5.43088e-18	533	532
ACOX3	0.372765	5.15728e-19	5.43468e-18	533	533
NAAA	0.372741	5.18596e-19	5.46206e-18	533	533
SAMD9L	0.372683	5.25562e-19	5.53254e-18	533	533
C16orf74	0.372639	5.31012e-19	5.58407e-18	533	533
HGS	0.372535	5.44036e-19	5.71507e-18	533	533
TMEM119	0.372517	5.46319e-19	5.73607e-18	533	533
ITGB4	0.372379	5.64117e-19	5.91677e-18	533	533
FBXL6	0.372252	5.80962e-19	6.08712e-18	533	533
PATL2	0.372243	5.82135e-19	6.09624e-18	533	532
FCGBP	0.371991	6.17154e-19	6.44622e-18	533	533
TREM1	0.371813	6.43255e-19	6.71537e-18	533	532
LPAR6	0.371804	6.44602e-19	6.72594e-18	533	533
KLF1	0.371589	6.77492e-19	7.05817e-18	533	424
LSM7	0.371404	7.0711e-19	7.35154e-18	533	533
SHCBP1	0.371049	7.67516e-19	7.96313e-18	533	533
IL26	0.370952	7.84977e-19	8.13173e-18	533	292
NCRNA00152	0.370845	8.04626e-19	8.331e-18	533	533
ACSL5	0.370729	8.26552e-19	8.55362e-18	533	533
NR1H3	0.370664	8.38936e-19	8.67733e-18	533	533
TP53	0.370578	8.55809e-19	8.84731e-18	533	533
FGD6	0.370543	8.6262e-19	8.91315e-18	533	533
MOGS	0.370541	8.63174e-19	8.9143e-18	533	533
KIF20A	0.370458	8.79824e-19	9.07696e-18	533	532
EDEM2	0.3704	8.9171e-19	9.19488e-18	533	533
ZNF213	0.370132	9.48507e-19	9.76555e-18	533	533
SLC35C1	0.370126	9.4967e-19	9.77253e-18	533	533
ST3GAL5	0.369995	9.78924e-19	1.00582e-17	533	533
SDF2L1	0.369975	9.83398e-19	1.0099e-17	533	533
C17orf53	0.369749	1.03593e-18	1.06331e-17	533	533
GIMAP4	0.369736	1.03903e-18	1.06595e-17	533	533
REXO1	0.369697	1.04836e-18	1.07497e-17	533	533
PYCR2	0.369568	1.07983e-18	1.10668e-17	533	533
RETN	0.369466	1.10566e-18	1.13257e-17	533	384
APOC1P1	0.369155	1.18729e-18	1.2131e-17	533	341
DSE	0.368892	1.26135e-18	1.28812e-17	533	533
C19orf33	0.368854	1.27243e-18	1.29878e-17	533	532
SLC38A10	0.368697	1.31887e-18	1.3455e-17	533	533
TM6SF1	0.368551	1.36371e-18	1.38914e-17	533	533
PLA2G7	0.368505	1.37819e-18	1.40318e-17	533	533
ORC1L	0.368255	1.45955e-18	1.48526e-17	533	532
PPP4C	0.368235	1.46604e-18	1.49112e-17	533	533
MSTO1	0.368081	1.51881e-18	1.54277e-17	533	533
UBE2F	0.368079	1.51939e-18	1.54277e-17	533	533
ADAM15	0.368078	1.51988e-18	1.54277e-17	533	533
TNFAIP3	0.367951	1.56442e-18	1.58637e-17	533	533
CDHR1	0.367463	1.74887e-18	1.76808e-17	533	531
RNF126	0.367408	1.77111e-18	1.78966e-17	533	533
MDK	0.367398	1.77534e-18	1.79304e-17	533	533
PLA2G15	0.367377	1.78356e-18	1.80044e-17	533	533
CNP	0.367374	1.78515e-18	1.80114e-17	533	533
MLKL	0.367334	1.80129e-18	1.81561e-17	533	533
YARS	0.367252	1.83551e-18	1.84917e-17	533	533
FAM20A	0.367126	1.88898e-18	1.90209e-17	533	533
SF3A2	0.367063	1.91623e-18	1.92858e-17	533	533
KIAA0415	0.36705	1.922e-18	1.93341e-17	533	533
ADAM12	0.367041	1.92572e-18	1.93619e-17	533	533
CPA5	0.366409	2.2238e-18	2.22811e-17	533	249
CCL18	0.366395	2.23063e-18	2.23385e-17	533	530
CD44	0.366392	2.23247e-18	2.23458e-17	533	533
PQLC2	0.366331	2.26368e-18	2.26469e-17	533	533
KCNJ5	0.366311	2.27366e-18	2.27355e-17	533	532
BTN1A1	0.366156	2.35547e-18	2.35185e-17	533	452
OSTF1	0.36588	2.50749e-18	2.49993e-17	533	533
COMMD5	0.365878	2.50899e-18	2.50019e-17	533	533
VIM	0.365834	2.53432e-18	2.52293e-17	533	533
C10orf55	0.365766	2.57359e-18	2.5589e-17	533	529
CHRNA1	0.365765	2.57426e-18	2.5589e-17	533	497
C21orf122	0.365723	2.59858e-18	2.5818e-17	533	533
IRF3	0.365444	2.76843e-18	2.74785e-17	533	533
VCAM1	0.365247	2.89448e-18	2.87155e-17	533	533
PWP2	0.365146	2.96157e-18	2.93666e-17	533	533
RAB20	0.365125	2.97566e-18	2.94919e-17	533	533
KIAA2013	0.364993	3.06631e-18	3.03603e-17	533	533
ARSA	0.364945	3.09936e-18	3.06725e-17	533	533
BBC3	0.364935	3.10627e-18	3.07258e-17	533	533
PTPRE	0.364802	3.20145e-18	3.16518e-17	533	533
TEAD4	0.364774	3.22193e-18	3.1823e-17	533	533
IL29	0.364742	3.24502e-18	3.20354e-17	533	248
HIST2H2AA3	0.364653	3.31078e-18	3.26687e-17	533	533
NLRP1	0.364639	3.32192e-18	3.27625e-17	533	533
SUMO1P1	0.364552	3.38736e-18	3.33916e-17	533	394
FAM54A	0.364275	3.60642e-18	3.55336e-17	533	531
ABLIM2	0.364266	3.61313e-18	3.55824e-17	533	533
TTLL4	0.364188	3.67802e-18	3.6186e-17	533	533
CTRL	0.364153	3.7066e-18	3.64316e-17	533	531
LAP3	0.364036	3.80558e-18	3.73863e-17	533	533
ZP1	0.364017	3.82264e-18	3.75318e-17	533	413
PRSS21	0.363915	3.91161e-18	3.83718e-17	533	435
ATP8B3	0.363768	4.04296e-18	3.96218e-17	533	533
TRMT2A	0.363651	4.15102e-18	4.06611e-17	533	533
KLRC2	0.363534	4.26172e-18	4.17049e-17	533	522
LY6E	0.363476	4.31738e-18	4.22291e-17	533	533
HCFC1R1	0.363407	4.38548e-18	4.28743e-17	533	533
THAP8	0.363364	4.42785e-18	4.32676e-17	533	533
OAZ3	0.363287	4.50519e-18	4.4002e-17	533	532
ROBO3	0.363283	4.50954e-18	4.40232e-17	533	533
DNM2	0.363215	4.57892e-18	4.46572e-17	533	533
CDC45	0.363193	4.60197e-18	4.48603e-17	533	533
HHLA3	0.363129	4.6681e-18	4.5483e-17	533	533
S100A16	0.363119	4.67898e-18	4.55669e-17	533	533
CRTC2	0.363012	4.79214e-18	4.65755e-17	533	533
FAIM2	0.363011	4.7941e-18	4.65755e-17	533	528
LHPP	0.362839	4.98271e-18	4.83614e-17	533	533
DDX49	0.362548	5.31914e-18	5.16018e-17	533	533
WDR62	0.362282	5.64539e-18	5.46879e-17	533	533
CPA4	0.36202	5.98736e-18	5.79448e-17	533	512
SPNS1	0.362013	5.99603e-18	5.8001e-17	533	533
CLEC12B	0.361997	6.01734e-18	5.81792e-17	533	477
SKA1	0.361979	6.04157e-18	5.83855e-17	533	533
ITGAE	0.361953	6.0769e-18	5.86987e-17	533	533
ATXN7L2	0.361911	6.1348e-18	5.92012e-17	533	533
EPB41	0.361895	6.15739e-18	5.93909e-17	533	533
MAP1S	0.361884	6.17241e-18	5.95072e-17	533	533
TMEM176B	0.361874	6.18571e-18	5.96069e-17	533	533
TESK1	0.361818	6.26385e-18	6.03311e-17	533	533
JMJD4	0.361779	6.31833e-18	6.08268e-17	533	533
TELO2	0.361668	6.47697e-18	6.22945e-17	533	533
IFITM2	0.361545	6.65743e-18	6.39386e-17	533	533
C19orf22	0.361438	6.81951e-18	6.54329e-17	533	533
MYBPH	0.361434	6.82585e-18	6.54626e-17	533	386
SART1	0.361382	6.90553e-18	6.61953e-17	533	533
MGC12916	0.361351	6.95293e-18	6.66179e-17	533	523
C8orf73	0.361253	7.10634e-18	6.80554e-17	533	533
CTBP1	0.361138	7.29187e-18	6.97328e-17	533	533
GBP6	0.361085	7.37849e-18	7.05188e-17	533	517
CLCN7	0.361084	7.38105e-18	7.05188e-17	533	533
RBCK1	0.36108	7.3861e-18	7.05336e-17	533	533
CEBPB	0.361056	7.42712e-18	7.08918e-17	533	533
KIR2DL4	0.360405	8.5856e-18	8.18332e-17	533	528
SPOCD1	0.360384	8.62742e-18	8.21929e-17	533	531
SKA3	0.360214	8.9592e-18	8.52731e-17	533	533
RASGEF1C	0.360207	8.97386e-18	8.53724e-17	533	457
RGS20	0.359943	9.51592e-18	9.04439e-17	533	515
SAA2	0.359937	9.52826e-18	9.05185e-17	533	487
PSRC1	0.359884	9.64031e-18	9.15398e-17	533	533
TGFB1	0.359679	1.00907e-17	9.56814e-17	533	533
GPR172B	0.359664	1.01251e-17	9.59624e-17	533	519
C19orf54	0.359622	1.02197e-17	9.68131e-17	533	533
ENKUR	0.359527	1.04375e-17	9.87842e-17	533	528
TPX2	0.359408	1.0716e-17	1.01372e-16	533	533
GBAP1	0.359269	1.10523e-17	1.04455e-16	533	533
BLOC1S3	0.35905	1.16013e-17	1.09541e-16	533	533
PPT1	0.359021	1.16767e-17	1.10201e-16	533	533
BCL9L	0.358962	1.1829e-17	1.11586e-16	533	533
IL2	0.358926	1.19239e-17	1.12377e-16	533	323
GPR35	0.358916	1.195e-17	1.1257e-16	533	533
DNTTIP1	0.358764	1.23594e-17	1.16318e-16	533	533
CCL25	0.358336	1.35878e-17	1.2776e-16	533	313
CHRNE	0.358326	1.3616e-17	1.27965e-16	533	533
HAUS8	0.358162	1.41202e-17	1.32519e-16	533	532
UBE2S	0.358073	1.43996e-17	1.35014e-16	533	532
TRIM69	0.357975	1.47163e-17	1.3792e-16	533	533
EYA2	0.357833	1.51838e-17	1.42169e-16	533	532
ENTHD1	0.357637	1.58526e-17	1.48294e-16	533	391
TICAM1	0.357518	1.62743e-17	1.52097e-16	533	533
C5orf56	0.357503	1.63295e-17	1.52543e-16	533	533
FAM108A1	0.357468	1.64562e-17	1.53655e-16	533	533
RAB42	0.357274	1.71727e-17	1.6027e-16	533	533
AGAP3	0.357174	1.75574e-17	1.6371e-16	533	533
LOC400696	0.357147	1.76624e-17	1.64613e-16	533	491
CX3CR1	0.357132	1.77185e-17	1.65059e-16	533	533
C16orf57	0.357082	1.79142e-17	1.66805e-16	533	533
CD82	0.356888	1.86956e-17	1.73759e-16	533	533
SIRT6	0.356779	1.91495e-17	1.77897e-16	533	533
EIF5AL1	0.356759	1.9234e-17	1.78599e-16	533	533
NEIL3	0.356606	1.98909e-17	1.84443e-16	533	531
UBE2I	0.356458	2.05476e-17	1.90271e-16	533	533
OAS3	0.356425	2.07004e-17	1.91597e-16	533	533
MYBPC3	0.356376	2.09236e-17	1.93574e-16	533	434
SNF8	0.356368	2.09595e-17	1.93817e-16	533	533
UBTD1	0.356124	2.21118e-17	2.04192e-16	533	533
SAMD1	0.355998	2.2734e-17	2.09842e-16	533	533
CARS2	0.35597	2.28729e-17	2.11028e-16	533	533
FAM38A	0.355946	2.2993e-17	2.12039e-16	533	533
ZDHHC24	0.355913	2.31586e-17	2.13371e-16	533	533
FAM116B	0.355876	2.33488e-17	2.15025e-16	533	533
TNFAIP8	0.355588	2.48697e-17	2.28821e-16	533	533
ZFPM1	0.35552	2.52377e-17	2.31996e-16	533	533
BCL2L12	0.355393	2.59531e-17	2.38464e-16	533	533
C6orf1	0.355252	2.67652e-17	2.45701e-16	533	533
WISP2	0.355217	2.69682e-17	2.47452e-16	533	523
C5orf46	0.355124	2.75248e-17	2.52329e-16	533	515
TM4SF19	0.355001	2.82707e-17	2.58932e-16	533	526
RAB33A	0.354901	2.88961e-17	2.64228e-16	533	532
XCR1	0.3549	2.89013e-17	2.64228e-16	533	489
VPS16	0.354833	2.93273e-17	2.68001e-16	533	533
CENPE	0.354665	3.04245e-17	2.77775e-16	533	533
ISL2	0.354663	3.04387e-17	2.77779e-16	533	378
PTGDS	0.35463	3.06548e-17	2.79625e-16	533	532
SMPD3	0.354438	3.19721e-17	2.90982e-16	533	533
P2RY12	0.354379	3.23815e-17	2.94575e-16	533	526
FAM64A	0.354367	3.24677e-17	2.95226e-16	533	531
NUDT18	0.354357	3.2536e-17	2.95714e-16	533	533
KDM2B	0.354341	3.26537e-17	2.9665e-16	533	533
SYCE1L	0.354328	3.27464e-17	2.97358e-16	533	513
MIF4GD	0.354221	3.3517e-17	3.04218e-16	533	533
2022-09-09	0.354193	3.37186e-17	3.05911e-16	533	533
IGSF21	0.354085	3.45228e-17	3.13065e-16	533	532
TARP	0.353953	3.55302e-17	3.21622e-16	533	531
CALR	0.353934	3.56812e-17	3.22844e-16	533	533
DNASE2B	0.353922	3.57681e-17	3.23486e-16	533	498
C9orf110	0.3539	3.59429e-17	3.24921e-16	533	533
SMARCA4	0.353856	3.62887e-17	3.27752e-16	533	533
PLK3	0.35381	3.66509e-17	3.30876e-16	533	533
FAM100B	0.353626	3.81488e-17	3.4409e-16	533	533
CYB561	0.353614	3.82512e-17	3.4486e-16	533	533
PSMB3	0.353511	3.91181e-17	3.5236e-16	533	533
DPP3	0.353464	3.95154e-17	3.5578e-16	533	533
CD1C	0.353407	4.0005e-17	3.60027e-16	533	529
TMEM214	0.353344	4.05557e-17	3.64821e-16	533	533
SHARPIN	0.353322	4.07522e-17	3.66136e-16	533	533
FOXM1	0.35332	4.07746e-17	3.66136e-16	533	533
TCL1A	0.353293	4.10077e-17	3.68065e-16	533	499
LOC100130872	0.353158	4.22296e-17	3.78527e-16	533	533
RAD51	0.353102	4.2743e-17	3.82958e-16	533	533
NPLOC4	0.353078	4.29665e-17	3.8479e-16	533	533
DCAF15	0.352805	4.55906e-17	4.08109e-16	533	533
CLEC2D	0.352736	4.62794e-17	4.13988e-16	533	533
SOD3	0.352685	4.67885e-17	4.17719e-16	533	533
WDR8	0.352575	4.79183e-17	4.27616e-16	533	533
OLFML2B	0.35247	4.90223e-17	4.37081e-16	533	533
TMUB1	0.352382	4.99625e-17	4.45267e-16	533	533
ERMN	0.352311	5.074e-17	4.51587e-16	533	526
C2orf81	0.352309	5.07613e-17	4.51587e-16	533	533
C16orf13	0.352247	5.14461e-17	4.57074e-16	533	533
AMPD1	0.352214	5.18158e-17	4.60156e-16	533	395
C9orf116	0.352151	5.25207e-17	4.66006e-16	533	533
LMNB2	0.352116	5.29272e-17	4.69406e-16	533	533
PPP1R14B	0.352083	5.3308e-17	4.72368e-16	533	533
KLHL29	0.352073	5.34194e-17	4.73147e-16	533	533
CCNA2	0.352042	5.37735e-17	4.76074e-16	533	533
FAM128B	0.352036	5.38452e-17	4.76499e-16	533	533
MRPL55	0.35201	5.41506e-17	4.78992e-16	533	533
LYPLA2	0.351863	5.58996e-17	4.93596e-16	533	533
CSF2	0.351807	5.65745e-17	4.99336e-16	533	248
CDC25B	0.351765	5.70883e-17	5.03651e-16	533	533
IL24	0.351576	5.94728e-17	5.24e-16	533	511
ALK	0.351437	6.12848e-17	5.3973e-16	533	510
CENPM	0.351371	6.21589e-17	5.47188e-16	533	533
C9orf69	0.35119	6.46384e-17	5.68767e-16	533	533
ACY3	0.351176	6.48331e-17	5.70231e-16	533	530
GCET2	0.351157	6.50888e-17	5.72231e-16	533	533
ACAP3	0.351083	6.61431e-17	5.81246e-16	533	533
RALGDS	0.351031	6.6884e-17	5.8699e-16	533	533
C2orf89	0.350973	6.77253e-17	5.94114e-16	533	532
FCGRT	0.350915	6.85741e-17	6.01299e-16	533	533
MFI2	0.350913	6.8608e-17	6.01334e-16	533	532
OBFC2B	0.350872	6.92112e-17	6.06358e-16	533	533
HIST1H2BG	0.350827	6.98858e-17	6.12002e-16	533	513
RHOF	0.350738	7.12334e-17	6.23532e-16	533	533
NOC4L	0.350696	7.18911e-17	6.29016e-16	533	533
GAL3ST1	0.350502	7.49461e-17	6.54893e-16	533	533
MYB	0.350474	7.54059e-17	6.58626e-16	533	531
CSTB	0.350388	7.68095e-17	6.70595e-16	533	533
CLTB	0.35033	7.77615e-17	6.78612e-16	533	533
TIAF1	0.350316	7.80071e-17	6.80461e-16	533	533
PSMB4	0.350224	7.95648e-17	6.93749e-16	533	533
GLTSCR1	0.350027	8.30059e-17	7.2294e-16	533	533
DPEP3	0.350026	8.30203e-17	7.2294e-16	533	442
ADC	0.349964	8.41224e-17	7.32221e-16	533	533
C1QTNF1	0.349907	8.51603e-17	7.40935e-16	533	533
DDA1	0.349764	8.78072e-17	7.63525e-16	533	533
NMRAL1	0.349718	8.86931e-17	7.70343e-16	533	533
UBE2J2	0.349652	8.99479e-17	7.80232e-16	533	533
C21orf96	0.349434	9.42497e-17	8.16844e-16	533	347
GVIN1	0.349393	9.50793e-17	8.23326e-16	533	532
DTYMK	0.349055	1.02206e-16	8.83145e-16	533	533
PPAN	0.349032	1.02715e-16	8.86645e-16	533	533
SGCG	0.349022	1.02942e-16	8.8798e-16	533	493
KRI1	0.348848	1.06832e-16	9.21144e-16	533	533
HMSD	0.348819	1.07501e-16	9.26516e-16	533	243
EIF4E2	0.348771	1.08606e-16	9.35636e-16	533	533
FAM50A	0.34863	1.11923e-16	9.63797e-16	533	533
C10orf99	0.34855	1.13859e-16	9.80054e-16	533	492
GPR45	0.348521	1.14551e-16	9.85589e-16	533	464
KRTCAP2	0.348486	1.15409e-16	9.92545e-16	533	533
C4A	0.348332	1.19267e-16	1.02529e-15	533	533
EML3	0.348283	1.2052e-16	1.03518e-15	533	533
NMT1	0.348183	1.23131e-16	1.05715e-15	533	533
KCNS3	0.348178	1.23265e-16	1.05785e-15	533	533
HDGFRP2	0.347982	1.28502e-16	1.10139e-15	533	533
NCAPD2	0.347917	1.30307e-16	1.11638e-15	533	533
FAM189B	0.347772	1.34388e-16	1.15086e-15	533	533
CELA1	0.347753	1.34931e-16	1.15502e-15	533	204
KEAP1	0.347686	1.36879e-16	1.17108e-15	533	533
TMEM86B	0.347684	1.36923e-16	1.17108e-15	533	532
AIM1L	0.347584	1.39867e-16	1.19525e-15	533	511
PRAME	0.347021	1.5765e-16	1.34493e-15	533	517
FLAD1	0.346927	1.60845e-16	1.37161e-15	533	533
LAGE3	0.346923	1.60959e-16	1.37199e-15	533	533
CARD14	0.34688	1.62461e-16	1.38421e-15	533	533
PI3	0.346783	1.65833e-16	1.41175e-15	533	461
ADCK4	0.346755	1.66794e-16	1.41933e-15	533	533
C11orf48	0.346567	1.73601e-16	1.47468e-15	533	533
CERCAM	0.346539	1.7464e-16	1.48208e-15	533	533
TRIM21	0.346537	1.74683e-16	1.48208e-15	533	533
TBC1D10B	0.34643	1.78691e-16	1.51418e-15	533	533
MPZL1	0.346337	1.82265e-16	1.54316e-15	533	533
ABCC3	0.346305	1.83505e-16	1.55301e-15	533	533
ALPK2	0.34625	1.85659e-16	1.57058e-15	533	533
PRCC	0.346216	1.86982e-16	1.58112e-15	533	533
TTC15	0.346191	1.87968e-16	1.58878e-15	533	533
MX1	0.345789	2.04668e-16	1.72849e-15	533	533
FCRL1	0.345722	2.07599e-16	1.75178e-15	533	475
RAB32	0.345705	2.08326e-16	1.75717e-15	533	533
LGR6	0.34567	2.0988e-16	1.7688e-15	533	531
DDOST	0.345556	2.14993e-16	1.81114e-15	533	533
TRIP6	0.345553	2.15147e-16	1.81167e-15	533	533
CD302	0.345459	2.19419e-16	1.84534e-15	533	533
GGTLC2	0.345322	2.25899e-16	1.89588e-15	533	532
C20orf197	0.345233	2.30162e-16	1.93085e-15	533	528
SMARCAL1	0.345018	2.40836e-16	2.01704e-15	533	533
TNFRSF25	0.344925	2.45607e-16	2.05614e-15	533	533
BEND4	0.344605	2.62725e-16	2.19762e-15	533	500
C7orf47	0.344598	2.6311e-16	2.19993e-15	533	533
VPREB3	0.34452	2.6746e-16	2.23537e-15	533	527
TMEM45A	0.34449	2.69158e-16	2.24864e-15	533	533
TP53I13	0.344458	2.70959e-16	2.26121e-15	533	533
LILRB5	0.344458	2.71e-16	2.26121e-15	533	533
CCDC136	0.344452	2.71321e-16	2.26295e-15	533	532
NSUN5	0.344076	2.93602e-16	2.44676e-15	533	533
BCORL2	0.344046	2.95506e-16	2.46161e-15	533	326
LRG1	0.344043	2.95643e-16	2.46174e-15	533	533
PHKG2	0.343948	3.0165e-16	2.50865e-15	533	533
MBD6	0.343789	3.11856e-16	2.59032e-15	533	533
CDK11B	0.343775	3.12814e-16	2.59721e-15	533	533
POLE	0.343648	3.212e-16	2.66573e-15	533	533
ATF5	0.34356	3.27207e-16	2.71447e-15	533	533
TBC1D22A	0.343448	3.34983e-16	2.7767e-15	533	533
CLEC4D	0.343429	3.36319e-16	2.78662e-15	533	510
STX1B	0.343393	3.38881e-16	2.80669e-15	533	531
PRR12	0.343311	3.44726e-16	2.85276e-15	533	533
COLQ	0.343232	3.50478e-16	2.89917e-15	533	533
SCAMP3	0.343209	3.52213e-16	2.91233e-15	533	533
LOC91450	0.343163	3.5562e-16	2.93809e-15	533	523
TMED9	0.343124	3.58482e-16	2.95931e-15	533	533
DDX54	0.343082	3.61707e-16	2.98472e-15	533	533
HLA-E	0.343064	3.63069e-16	2.99473e-15	533	533
AUP1	0.343058	3.6346e-16	2.99662e-15	533	533
PCDHGC3	0.343021	3.66326e-16	3.01788e-15	533	533
CASP3	0.342805	3.83264e-16	3.15485e-15	533	533
MRPL23	0.342757	3.87131e-16	3.18538e-15	533	533
ACTN1	0.342581	4.01631e-16	3.30334e-15	533	533
POLQ	0.342521	4.06714e-16	3.34378e-15	533	531
PLSCR3	0.342514	4.07283e-16	3.34709e-15	533	533
TMEM102	0.342507	4.07872e-16	3.35057e-15	533	533
SHC1	0.342443	4.13405e-16	3.39326e-15	533	533
RFC2	0.342212	4.33817e-16	3.55645e-15	533	533
NEUROG3	0.342009	4.52562e-16	3.70561e-15	533	164
PMM2	0.342001	4.53324e-16	3.71033e-15	533	533
PLXNC1	0.341836	4.69172e-16	3.83849e-15	533	531
THBS3	0.341759	4.76801e-16	3.89933e-15	533	533
ABCC1	0.341738	4.78872e-16	3.91467e-15	533	533
FLNC	0.341715	4.81124e-16	3.93148e-15	533	533
TMPRSS6	0.341652	4.8752e-16	3.98214e-15	533	506
LRWD1	0.341637	4.88995e-16	3.99257e-15	533	533
TXNDC12	0.341467	5.0662e-16	4.1348e-15	533	533
STMN3	0.341399	5.13858e-16	4.19048e-15	533	533
KEL	0.34139	5.14833e-16	4.19674e-15	533	494
SQRDL	0.34115	5.41198e-16	4.40987e-15	533	533
SNX8	0.34083	5.78371e-16	4.70516e-15	533	533
ARID3B	0.340757	5.8723e-16	4.7753e-15	533	533
CCL13	0.340709	5.93025e-16	4.82048e-15	533	517
TALDO1	0.340689	5.95581e-16	4.83931e-15	533	533
RASGEF1A	0.340593	6.07574e-16	4.93476e-15	533	532
ZNF746	0.340574	6.09967e-16	4.95021e-15	533	533
TCF7	0.340561	6.11521e-16	4.96082e-15	533	533
PSENEN	0.340453	6.25365e-16	5.06498e-15	533	533
CD22	0.34041	6.31067e-16	5.10501e-15	533	533
SGK223	0.340407	6.31346e-16	5.10521e-15	533	533
EME1	0.3402	6.59057e-16	5.32289e-15	533	532
GPR19	0.340108	6.71824e-16	5.41732e-15	533	529
GAPDH	0.340038	6.81523e-16	5.49039e-15	533	533
RTEL1	0.340037	6.81703e-16	5.49039e-15	533	533
BEST1	0.339971	6.91136e-16	5.56192e-15	533	533
CHAF1A	0.339848	7.08844e-16	5.69988e-15	533	533
LILRP2	0.339821	7.12855e-16	5.72984e-15	533	388
NRM	0.339815	7.13731e-16	5.7346e-15	533	533
SOLH	0.339773	7.19973e-16	5.78244e-15	533	533
PFDN2	0.339763	7.21536e-16	5.79239e-15	533	533
ABHD12	0.339761	7.21786e-16	5.79239e-15	533	533
GRAMD1B	0.33962	7.43064e-16	5.95841e-15	533	532
VNN3	0.339616	7.43696e-16	5.9611e-15	533	501
PLCB3	0.339543	7.55101e-16	6.04771e-15	533	533
THOC6	0.339475	7.65773e-16	6.13075e-15	533	533
FAM92B	0.339439	7.71498e-16	6.17413e-15	533	328
PPP1CA	0.33941	7.76099e-16	6.20602e-15	533	533
UTF1	0.339383	7.80371e-16	6.23524e-15	533	275
FKBP8	0.339301	7.93738e-16	6.33953e-15	533	533
ARPC4	0.339225	8.06307e-16	6.43736e-15	533	533
CCDC97	0.339214	8.08183e-16	6.44979e-15	533	533
AMDHD2	0.338779	8.83908e-16	7.03185e-15	533	532
CCRL2	0.338586	9.1987e-16	7.31217e-15	533	533
ZBTB17	0.338468	9.42475e-16	7.48595e-15	533	533
INO80B	0.338274	9.80911e-16	7.78818e-15	533	533
RAB39	0.338218	9.92107e-16	7.87397e-15	533	525
LOC148413	0.338003	1.037e-15	8.21731e-15	533	533
SFXN3	0.33798	1.04191e-15	8.253e-15	533	533
FAM20C	0.337929	1.05295e-15	8.3372e-15	533	533
ACP5	0.33784	1.07239e-15	8.48446e-15	533	533
RHBDL2	0.33769	1.1058e-15	8.73846e-15	533	533
RPL28	0.337636	1.11825e-15	8.83338e-15	533	533
GPR153	0.337624	1.12094e-15	8.8512e-15	533	533
TBC1D2B	0.337481	1.15426e-15	9.10357e-15	533	533
PRR14	0.33727	1.20537e-15	9.50292e-15	533	533
CCNB2	0.337238	1.21327e-15	9.56151e-15	533	533
RAB24	0.337229	1.21566e-15	9.57658e-15	533	533
PGD	0.337085	1.25191e-15	9.85449e-15	533	533
OXER1	0.337043	1.26271e-15	9.93557e-15	533	533
AKT1S1	0.336847	1.31433e-15	1.03296e-14	533	533
LIG1	0.336845	1.31488e-15	1.033e-14	533	533
CD81	0.3368	1.32725e-15	1.04231e-14	533	533
PKN1	0.336639	1.37149e-15	1.07663e-14	533	533
SLFN14	0.336529	1.40266e-15	1.09981e-14	533	442
LZTR1	0.336287	1.47403e-15	1.15353e-14	533	533
GNG5	0.336176	1.50759e-15	1.17888e-14	533	533
PLXNB3	0.336116	1.5261e-15	1.19289e-14	533	527
KIF19	0.336049	1.54725e-15	1.20849e-14	533	528
LZTS2	0.335911	1.59133e-15	1.24099e-14	533	533
BUB1	0.335833	1.6169e-15	1.25995e-14	533	532
RIC8A	0.335804	1.62662e-15	1.26704e-14	533	533
POLG	0.335733	1.65025e-15	1.28495e-14	533	533
LOC374443	0.335694	1.6634e-15	1.29469e-14	533	533
FBF1	0.335665	1.67339e-15	1.30197e-14	533	532
TRAF3	0.3354	1.76596e-15	1.37293e-14	533	533
GTF3A	0.33535	1.78408e-15	1.38648e-14	533	533
MUTYH	0.335333	1.79016e-15	1.39066e-14	533	533
MMP14	0.335295	1.80435e-15	1.40115e-14	533	533
RRBP1	0.335229	1.82865e-15	1.41948e-14	533	533
DBNDD2	0.33508	1.88505e-15	1.46269e-14	533	533
SLFN11	0.334701	2.03578e-15	1.57722e-14	533	533
PRSS53	0.334682	2.0435e-15	1.58259e-14	533	533
IFFO2	0.334392	2.16737e-15	1.67531e-14	533	533
ABCC6P1	0.334351	2.18566e-15	1.6888e-14	533	521
GOLGA7B	0.334327	2.19618e-15	1.69628e-14	533	533
DNAJB13	0.334247	2.23211e-15	1.72336e-14	533	516
PAOX	0.334148	2.27761e-15	1.75783e-14	533	533
TREX1	0.333873	2.40779e-15	1.85574e-14	533	533
MLC1	0.333872	2.40842e-15	1.85574e-14	533	532
ST3GAL2	0.333694	2.49679e-15	1.92184e-14	533	533
RALY	0.333514	2.5891e-15	1.99136e-14	533	533
CARD10	0.333439	2.62894e-15	2.02124e-14	533	533
LOXL1	0.333409	2.64456e-15	2.03247e-14	533	533
PSMC5	0.333346	2.67882e-15	2.05645e-14	533	533
EFTUD2	0.33332	2.69268e-15	2.06473e-14	533	533
NPEPL1	0.333252	2.73018e-15	2.09269e-14	533	533
GALE	0.333232	2.74076e-15	2.0992e-14	533	533
B3GALT6	0.333174	2.77355e-15	2.1227e-14	533	533
RYR2	0.333081	2.82604e-15	2.16124e-14	533	526
PSMA8	0.333021	2.86039e-15	2.18668e-14	533	311
CC2D1B	0.332964	2.89357e-15	2.21036e-14	533	533
EMILIN1	0.332818	2.97996e-15	2.27463e-14	533	533
CCL3L1	0.332815	2.9818e-15	2.27518e-14	533	522
SSH2	0.33257	3.13258e-15	2.38571e-14	533	533
NDST2	0.332532	3.15684e-15	2.40146e-14	533	533
PDLIM1	0.332462	3.20136e-15	2.43441e-14	533	533
[truncated: 18,161 more rows]
