# Supplementary material for: SPI1 is a prognostic biomarker of immune infiltration and immunotherapy efficacy in clear cell renal cell carcinoma
Source: Discov Oncol. 2022 Dec 7;13:134. doi: 10.1007/s12672-022-00592-0 (PMC9729685; doi:10.1007/s12672-022-00592-0)
Supplement: Supplementary file 3 — Additional file 3: Table S3. Clinical and immune phenotype data for the CheckMate cohorts. [file 12672_2022_592_MOESM3_ESM.xlsx]

## Sheet: Clinical_and_Immune_Data
Clinical and immune phenotype data for the CheckMate cohorts.
SUBJID	Cohort	Arm	MAF_Tumor_ID	MAF_Normal_ID	CNV_ID	RNA_ID	CD8_IF_ID	Sex	Age	MSKCC	IMDC	Sarc	Rhab	Sarc_or_Rhab	Received_Prior_Therapy	Number_of_Prior_Therapies	Days_from_TumorSample_Collection_and_Start_of_Trial_Therapy	SampleType	Tumor_Sample_Primary_or_Metastasis	Site_of_Metastasis	Tumor_Shrinkage	ORR	Benefit	ExtremeResponder	PFS	PFS_CNSR	OS	OS_CNSR	irORR	irPFS	irPFS_CNSR	Purity	Ploidy	TM_Area	TM_CD8	TM_CD8_Density	TC_Area	TC_CD8	TC_CD8_Density	TM_TC_Ratio	ImmunoPhenotype	TM_CD8_PERCENT	TC_CD8_PERCENT	TMB_Counts	FS_Counts	NEO_Weak	WGII	ITH	homozygous_ANY
RCC10-100	CM-010	NIVOLUMAB	NA	NA	NA	NA	0001 00100	Male	73	INTERMEDIATE	NA	0	0	0	Yes	2	808	FFPE	PRIMARY	NA	3.63636	PD	NCB	PD	1.5452	1	7.59452	1	irSD	1.5452	0	NA	NA	21.4911	2878	133.916	76.2108	7457	97.8471	1.36862	Infiltrated	NA	NA	NA	NA	NA	NA	NA	NA
RCC10-105	CM-010	NIVOLUMAB	NA	NA	NA	NA	0001 00105	Male	55	INTERMEDIATE	NA	0	0	0	Yes	2	1826	FFPE	PRIMARY	NA	-13.7097	SD	ICB	NEITHER	3.41918	1	9.36986	1	irSD	3.41918	0	NA	NA	16.5387	1249	75.5198	94.7908	4696	49.5406	1.5244	Desert	NA	NA	NA	NA	NA	NA	NA	NA
RCC10-20	CM-010	NIVOLUMAB	NA	NA	NA	G138701_RCCBMS-00020-T_v1_RNA_OnPrem	0001 00020	Male	62	FAVORABLE	NA	0	0	0	Yes	2	962	FFPE	PRIMARY	NA	-16.4063	SD	CB	NEITHER	12.1644	1	25.348	1	irSD	12.1644	1	NA	NA	15.7685	2005	127.152	48.4504	8033	165.798	0.766909	Infiltrated	NA	NA	NA	NA	NA	NA	NA	NA
RCC10-71	CM-010	NIVOLUMAB	NA	NA	NA	NA	0001 00071	Male	51	FAVORABLE	NA	0	0	0	Yes	1	1541	FFPE	PRIMARY	NA	26.6667	PD	NCB	PD	1.4137	1	23.4411	1	irPD	1.4137	1	NA	NA	12.584	6046	480.451	60.2981	27678	459.02	1.04669	Infiltrated	NA	NA	NA	NA	NA	NA	NA	NA
RCC10-97	CM-010	NIVOLUMAB	RP-1458_RCCBMS-00097-T_v4_Exome_OnPrem	RP-1458_RCCBMS-00097-N_v1_Exome_OnPrem	RCCBMS-00097-T.called.seg	G138701_RCCBMS-00097-T_v1_RNA_OnPrem	0001 00097	Female	67	FAVORABLE	NA	0	0	0	Yes	2	254	FFPE	PRIMARY	NA	-40	PR	CB	NEITHER	5.49041	1	36.526	1	irPR	5.49041	0	0.49	1.99	11.1346	1339	120.256	171.936	26739	155.517	0.773269	Infiltrated	NA	NA	45	6	247	0.094628	2.01818	FALSE
RCC10-132	CM-010	NIVOLUMAB	NA	NA	NA	NA	NA	Male	70	POOR	NA	0	0	0	Yes	3	NA	FFPE	PRIMARY	NA	5.71429	PD	NCB	PD	0.394521	1	10.4877	1	irSD	0.394521	0	NA	NA	NA	NA	NA	NA	NA	NA	NA	No_IF	NA	NA	NA	NA	NA	NA	NA	NA
RCC10-141	CM-010	NIVOLUMAB	RP-1458_RCCBMS-00141-T_v1_Exome_OnPrem	RP-1458_RCCBMS-00141-N_v1_Exome_OnPrem	RCCBMS-00141-T.called.seg	G138701_RCCBMS-00141-T_v1_RNA_OnPrem	0014 00141	Female	62	POOR	NA	0	0	0	Yes	1	800	FFPE	PRIMARY	NA	-89.4366	PR	CB	ER	61.9068	0	68.548	0	irPR	61.9068	0	0.13	1.9	13.0657	1963	150.241	17.895	1508	84.2695	1.78286	Infiltrated	NA	NA	23	1	106	0.176462	0	FALSE
RCC10-174	CM-010	NIVOLUMAB	NA	NA	NA	NA	0014 00174	Male	59	POOR	NA	0	0	0	Yes	3	376	FFPE	PRIMARY	NA	-4.54545	SD	CB	NEITHER	10.1589	1	49.0521	1	irSD	10.1589	1	NA	NA	6.42314	2110	328.5	164.02	58728	358.054	0.917459	Infiltrated	NA	NA	NA	NA	NA	NA	NA	NA
RCC10-176	CM-010	NIVOLUMAB	NA	NA	NA	NA	NA	Male	54	INTERMEDIATE	NA	0	0	0	Yes	1	328	FFPE	PRIMARY	NA	NA	PD	NCB	PD	0.986301	1	68.8767	0	irPR	0.986301	0	NA	NA	NA	NA	NA	NA	NA	NA	NA	No_IF	NA	NA	NA	NA	NA	NA	NA	NA
RCC10-183	CM-010	NIVOLUMAB	NA	NA	NA	NA	0014 00183	Female	61	POOR	NA	0	0	0	Yes	3	2192	FFPE	PRIMARY	NA	26.9231	PD	NCB	PD	1.34794	1	5.06301	1	irPD	1.34794	1	NA	NA	15.2059	1031	67.8028	22.558	2113	93.6696	0.723851	Infiltrated	NA	NA	NA	NA	NA	NA	NA	NA
RCC10-142	CM-010	NIVOLUMAB	NA	NA	NA	NA	NA	Male	59	POOR	NA	0	0	0	Yes	2	2075	FFPE	PRIMARY	NA	8.69565	PD	NCB	PD	1.18356	1	68.4822	0	irSD	1.18356	0	NA	NA	NA	NA	NA	NA	NA	NA	NA	No_IF	NA	NA	NA	NA	NA	NA	NA	NA
RCC10-158	CM-010	NIVOLUMAB	NA	NA	NA	NA	0015 00158	Female	52	POOR	NA	0	0	0	Yes	3	2901	FFPE	PRIMARY	NA	11.465	SD	ICB	NEITHER	2.56438	1	3.05753	1	irSD	2.56438	1	NA	NA	25.6467	748	29.1656	194.218	2481	12.7743	2.28315	Desert	NA	NA	NA	NA	NA	NA	NA	NA
RCC10-99	CM-010	NIVOLUMAB	NA	NA	NA	G138701_RCCBMS-00099-T_v1_RNA_OnPrem	0015 00099	Male	60	FAVORABLE	NA	0	0	0	Yes	3	790	FFPE	PRIMARY	NA	11.7871	PD	NCB	PD	1.24931	1	1.47945	1	irPD	1.24931	1	NA	NA	6.58964	801	121.554	23.6487	488	20.6354	5.89057	Excluded	NA	NA	NA	NA	NA	NA	NA	NA
RCC10-128	CM-010	NIVOLUMAB	NA	NA	NA	NA	0018 00128	Male	60	FAVORABLE	NA	0	0	0	Yes	3	4640	FFPE	PRIMARY	NA	33.3333	PD	NCB	PD	1.51233	1	24.7233	0	irPD	1.51233	1	NA	NA	77.5767	12721	163.98	135.644	21208	156.35	1.0488	Infiltrated	NA	NA	NA	NA	NA	NA	NA	NA
RCC10-146	CM-010	NIVOLUMAB	RP-1458_RCCBMS-00146-T_v1_Exome_OnPrem	RP-1458_RCCBMS-00146-N_v1_Exome_OnPrem	RCCBMS-00146-T.called.seg	NA	0018 00146	Female	65	FAVORABLE	NA	0	1	1	Yes	1	318	FFPE	PRIMARY	NA	-90	PR	CB	NEITHER	17.0959	1	50.5973	1	irPR	19.1671	0	0.54	1.91	28.4278	4198	147.672	69.4963	6907	99.3866	1.48584	Infiltrated	NA	NA	44	5	259	0.304232	0.098361	FALSE
RCC10-163	CM-010	NIVOLUMAB	RP-1458_RCCBMS-00163-T_v1_Exome_OnPrem	RP-1458_RCCBMS-00163-N_v1_Exome_OnPrem	RCCBMS-00163-T.called.seg	G138701_RCCBMS-00163-T_v1_RNA_OnPrem	NA	Male	76	INTERMEDIATE	NA	0	0	0	Yes	2	1241	FFPE	PRIMARY	NA	0	SD	ICB	NEITHER	5.6548	1	63.9781	0	irSD	5.6548	1	0.29	1.92	NA	NA	NA	NA	NA	NA	NA	No_IF	NA	NA	48	6	165	0.124599	0.136752	TRUE
RCC10-170	CM-010	NIVOLUMAB	NA	NA	NA	NA	NA	Female	54	POOR	NA	0	0	0	Yes	1	4215	FFPE	PRIMARY	NA	NA	PD	NCB	PD	0.854795	1	3.35343	1	OTHER	3.35343	1	NA	NA	NA	NA	NA	NA	NA	NA	NA	No_IF	NA	NA	NA	NA	NA	NA	NA	NA
RCC10-19	CM-010	NIVOLUMAB	NA	NA	NA	NA	NA	Female	67	POOR	NA	0	0	0	Yes	3	668	FFPE	PRIMARY	NA	-94.3925	PR	CB	ER	41.4904	1	41.4904	1	irPR	41.4904	1	NA	NA	NA	NA	NA	NA	NA	NA	NA	No_IF	NA	NA	NA	NA	NA	NA	NA	NA
RCC10-22	CM-010	NIVOLUMAB	NA	NA	NA	NA	NA	Male	72	POOR	NA	0	0	0	Yes	2	1740	FFPE	PRIMARY	NA	-15.1515	SD	CB	NEITHER	6.80548	1	29.8849	1	irSD	15.1233	0	NA	NA	NA	NA	NA	NA	NA	NA	NA	No_IF	NA	NA	NA	NA	NA	NA	NA	NA
RCC10-52	CM-010	NIVOLUMAB	RP-1458_RCCBMS-00052-T_v1_Exome_OnPrem	RP-1458_RCCBMS-00052-N_v1_Exome_OnPrem	RCCBMS-00052-T.called.seg	NA	0018 00052	Female	59	INTERMEDIATE	NA	0	0	0	Yes	1	421	FFPE	PRIMARY	NA	-18.75	SD	ICB	NEITHER	4.20822	1	13.5452	1	irSD	4.20822	1	0.47	2.04	11.0202	660	59.89	64.1123	2640	41.1778	1.45443	Desert	NA	NA	49	5	279	0.150279	0.661765	FALSE
RCC10-53	CM-010	NIVOLUMAB	NA	NA	NA	G138701_RCCBMS-00053-T_v1_RNA_OnPrem	NA	Female	46	FAVORABLE	NA	0	0	0	Yes	3	2273	FFPE	PRIMARY	NA	-2.47934	SD	CB	NEITHER	15.4192	1	72.1315	0	irSD	15.4192	1	NA	NA	NA	NA	NA	NA	NA	NA	NA	No_IF	NA	NA	NA	NA	NA	NA	NA	NA
RCC10-89	CM-010	NIVOLUMAB	NA	NA	NA	NA	0018 00089	Male	57	POOR	NA	0	0	0	Yes	2	3332	FFPE	PRIMARY	NA	15.8333	SD	ICB	NEITHER	4.30685	1	6.7726	1	irSD	4.30685	1	NA	NA	34.4412	3321	96.4253	100.778	3518	34.9085	2.76223	Desert	NA	NA	NA	NA	NA	NA	NA	NA
RCC10-91	CM-010	NIVOLUMAB	NA	NA	NA	NA	NA	Male	66	INTERMEDIATE	NA	0	0	0	Yes	2	1351	FFPE	PRIMARY	NA	-83.908	PR	CB	ER	52.6356	1	52.6356	1	irPR	52.6356	1	NA	NA	NA	NA	NA	NA	NA	NA	NA	No_IF	NA	NA	NA	NA	NA	NA	NA	NA
RCC10-94	CM-010	NIVOLUMAB	RP-1458_RCCBMS-00094-T_v1_Exome_OnPrem	RP-1458_RCCBMS-00094-N_v1_Exome_OnPrem	RCCBMS-00094-T.called.seg	NA	NA	Male	61	INTERMEDIATE	NA	0	0	0	Yes	1	NA	FFPE	PRIMARY	NA	5.16129	SD	ICB	NEITHER	2.86027	1	30.5753	1	irSD	17.3589	1	0.55	1.91	NA	NA	NA	NA	NA	NA	NA	No_IF	NA	NA	43	7	191	0.207245	0.060606	FALSE
RCC10-73	CM-010	NIVOLUMAB	NA	NA	NA	NA	NA	Female	61	INTERMEDIATE	NA	0	0	0	Yes	1	328	FFPE	PRIMARY	NA	NA	PD	NCB	PD	0.493151	1	0.558904	1	irPD	0.493151	1	NA	NA	NA	NA	NA	NA	NA	NA	NA	No_IF	NA	NA	NA	NA	NA	NA	NA	NA
RCC10-116	CM-010	NIVOLUMAB	NA	NA	NA	G138701_RCCBMS-00116-T_v1_RNA_OnPrem	0021 00116	Male	60	POOR	NA	0	0	0	Yes	2	860	FFPE	PRIMARY	NA	-51.7857	PD	NCB	PD	1.21644	1	5.95069	1	irPD	1.21644	1	NA	NA	6.66622	1015	152.26	38.8646	3234	83.2119	1.82979	Infiltrated	NA	NA	NA	NA	NA	NA	NA	NA
RCC10-4	CM-010	NIVOLUMAB	NA	NA	NA	NA	NA	Male	53	FAVORABLE	NA	0	0	0	Yes	3	413	FFPE	PRIMARY	NA	10.1695	SD	ICB	NEITHER	2.69589	1	8.87671	1	irSD	3.05753	1	NA	NA	NA	NA	NA	NA	NA	NA	NA	No_IF	NA	NA	NA	NA	NA	NA	NA	NA
RCC10-136	CM-010	NIVOLUMAB	RP-1458_RCCBMS-00136-T_v1_Exome_OnPrem	RP-1458_RCCBMS-00136-N_v1_Exome_OnPrem	RCCBMS-00136-T.called.seg	G138701_RCCBMS-00136-T_v1_RNA_OnPrem	0022 00136	Male	64	INTERMEDIATE	NA	0	0	0	Yes	2	1342	FFPE	PRIMARY	NA	-4.54545	SD	ICB	NEITHER	2.86027	1	35.5726	1	irSD	2.86027	1	0.51	1.97	15.4425	9127	591.03	26.7588	12427	464.409	1.27265	Infiltrated	NA	NA	242	35	917	0.162885	0.051852	TRUE
RCC10-46	CM-010	NIVOLUMAB	NA	NA	NA	NA	NA	Female	43	POOR	NA	0	0	0	Yes	1	1502	FFPE	PRIMARY	NA	8.65385	SD	ICB	NEITHER	2.76164	1	9.33699	1	irSD	2.76164	1	NA	NA	NA	NA	NA	NA	NA	NA	NA	No_IF	NA	NA	NA	NA	NA	NA	NA	NA
RCC10-57	CM-010	NIVOLUMAB	NA	NA	NA	G138701_RCCBMS-00057-T_v1_RNA_OnPrem	NA	Male	59	INTERMEDIATE	NA	0	0	0	Yes	2	3469	FFPE	PRIMARY	NA	12.605	SD	ICB	NEITHER	7.00274	1	39.0904	1	irSD	7.00274	1	NA	NA	NA	NA	NA	NA	NA	NA	NA	No_IF	NA	NA	NA	NA	NA	NA	NA	NA
RCC10-61	CM-010	NIVOLUMAB	NA	NA	NA	NA	0022 00061	Male	54	FAVORABLE	NA	0	0	0	Yes	3	1296	FFPE	PRIMARY	NA	5.88235	SD	ICB	NEITHER	3.02466	1	18.2137	1	irSD	3.02466	1	NA	NA	32.0595	13364	416.85	182.215	69001	378.679	1.1008	Infiltrated	NA	NA	NA	NA	NA	NA	NA	NA
RCC10-123	CM-010	NIVOLUMAB	NA	NA	NA	NA	0023 00123	Male	56	FAVORABLE	NA	0	0	0	Yes	1	1873	FFPE	PRIMARY	NA	-72.7273	PR	CB	ER	69.3041	0	69.5014	0	irPR	69.3041	0	NA	NA	27.9027	4289	153.713	110.721	14732	133.055	1.15526	Infiltrated	NA	NA	NA	NA	NA	NA	NA	NA
RCC10-135	CM-010	NIVOLUMAB	NA	NA	NA	NA	NA	Male	58	FAVORABLE	NA	0	0	0	Yes	3	4520	FFPE	PRIMARY	NA	1.33929	SD	ICB	NEITHER	2.79452	1	14.5973	1	irSD	4.40548	1	NA	NA	NA	NA	NA	NA	NA	NA	NA	No_IF	NA	NA	NA	NA	NA	NA	NA	NA
RCC10-144	CM-010	NIVOLUMAB	NA	NA	NA	NA	0023 00144	Male	45	FAVORABLE	NA	0	0	0	Yes	2	749	FFPE	PRIMARY	NA	-100	PR	CB	NEITHER	27.6493	1	68.3836	0	irPR	27.6493	0	NA	NA	30.7417	16178	526.255	92.19	15306	166.027	3.1697	Infiltrated	NA	NA	NA	NA	NA	NA	NA	NA
RCC10-171	CM-010	NIVOLUMAB	NA	NA	NA	NA	0023 00171	Male	46	FAVORABLE	NA	0	0	0	Yes	2	154	FFPE	PRIMARY	NA	-100	PR	CB	ER	65.589	0	68.6137	0	irPR	65.589	0	NA	NA	12.3471	1533	124.158	53.3792	4962	92.9576	1.33564	Infiltrated	NA	NA	NA	NA	NA	NA	NA	NA
RCC10-18	CM-010	NIVOLUMAB	NA	NA	NA	NA	NA	Female	77	FAVORABLE	NA	0	0	0	Yes	1	6421	FFPE	PRIMARY	NA	0	PD	NCB	PD	1.4137	1	4.20822	0	irPD	1.4137	1	NA	NA	NA	NA	NA	NA	NA	NA	NA	No_IF	NA	NA	NA	NA	NA	NA	NA	NA
RCC10-7	CM-010	NIVOLUMAB	NA	NA	NA	G109543_RCCBMS-00007-T_v1_RNA_OnPrem	NA	Male	72	FAVORABLE	NA	0	0	0	Yes	3	252	FFPE	PRIMARY	NA	-80.1325	PR	CB	NEITHER	33.337	1	73.1507	0	irPR	39.7808	0	NA	NA	NA	NA	NA	NA	NA	NA	NA	No_IF	NA	NA	NA	NA	NA	NA	NA	NA
RCC10-8	CM-010	NIVOLUMAB	NA	NA	NA	G138701_RCCBMS-00008-T_v1_RNA_OnPrem	0023 00008	Female	63	INTERMEDIATE	NA	1	0	1	Yes	1	49	FFPE	PRIMARY	NA	NA	PD	NCB	PD	0.953425	1	1.18356	1	irPD	0.953425	1	NA	NA	19.3843	6044	311.799	60.2602	13055	216.644	1.43923	Infiltrated	NA	NA	NA	NA	NA	NA	NA	NA
RCC10-65	CM-010	NIVOLUMAB	NA	NA	NA	G138701_RCCBMS-00065-T_v1_RNA_OnPrem	0025 00065	Female	63	POOR	NA	0	0	0	Yes	1	3779	FFPE	PRIMARY	NA	-1.5748	PD	NCB	PD	1.38082	1	13.052	1	irSD	1.38082	0	NA	NA	7.01185	7602	1084.16	102.599	102977	1003.68	1.08019	Infiltrated	NA	NA	NA	NA	NA	NA	NA	NA
RCC10-108	CM-010	NIVOLUMAB	RP-1458_RCCBMS-00108-T_v2_Exome_OnPrem	RP-1458_RCCBMS-00108-N_v1_Exome_OnPrem	RCCBMS-00108-T.called.seg	NA	0026 00108	Male	65	INTERMEDIATE	NA	0	0	0	Yes	3	1989	FFPE	PRIMARY	NA	42.2414	PD	NCB	PD	1.34794	1	32.0219	1	irPD	1.34794	1	0.31	3.12	5.42659	163	30.0373	95.1724	2450	25.7428	1.16682	Desert	NA	NA	76	13	185	0.090909	0.008929	TRUE
RCC10-110	CM-010	NIVOLUMAB	NA	NA	NA	G138701_RCCBMS-00110-T_v1_RNA_OnPrem	0026 00110	Female	64	FAVORABLE	NA	0	0	0	Yes	3	3918	FFPE	PRIMARY	NA	0	SD	ICB	NEITHER	2.10411	1	9.43562	1	irSD	2.10411	0	NA	NA	20.1702	2825	140.058	159.985	20850	130.325	1.07468	Infiltrated	NA	NA	NA	NA	NA	NA	NA	NA
RCC10-111	CM-010	NIVOLUMAB	NA	NA	NA	G138701_RCCBMS-00111-T_v1_RNA_OnPrem	0026 00111	Male	81	INTERMEDIATE	NA	0	0	0	Yes	2	714	FFPE	PRIMARY	NA	18.0328	PD	NCB	PD	1.4137	1	4.04384	1	irSD	1.4137	0	NA	NA	12.848	336	26.1519	32.0104	636	19.8686	1.31625	Desert	NA	NA	NA	NA	NA	NA	NA	NA
RCC10-147	CM-010	NIVOLUMAB	RP-1458_RCCBMS-00147-T_v1_Exome_OnPrem	RP-1458_RCCBMS-00147-N_v1_Exome_OnPrem	RCCBMS-00147-T.called.seg	G109543_RCCBMS-00147-T_v1_RNA_OnPrem	0026 00147	Male	57	POOR	NA	0	0	0	Yes	3	778	FFPE	PRIMARY	NA	NA	PD	NCB	PD	1.9726	1	1.9726	1	irPD	1.9726	1	0.4	1.79	21.5593	11242	521.445	39.2443	15233	388.159	1.34338	Infiltrated	NA	NA	44	7	282	0.222805	1.32308	FALSE
RCC10-44	CM-010	NIVOLUMAB	RP-1458_RCCBMS-00044-T_v2_Exome_OnPrem	RP-1458_RCCBMS-00044-N_v1_Exome_OnPrem	RCCBMS-00044-T.called.seg	G138701_RCCBMS-00044-T_v1_RNA_OnPrem	0026 00044	Female	56	INTERMEDIATE	NA	0	0	0	Yes	3	1624	FFPE	PRIMARY	NA	45.9302	PD	NCB	PD	1.64384	1	4.53699	1	irPD	1.64384	1	0.51	2	12.8079	1295	101.109	51.6261	4562	88.3662	1.14421	Infiltrated	NA	NA	20	0	175	0	23.5	FALSE
RCC10-84	CM-010	NIVOLUMAB	RP-1458_RCCBMS-00084-T_v2_Exome_OnPrem	RP-1458_RCCBMS-00084-N_v1_Exome_OnPrem	NA	G138701_RCCBMS-00084-T_v1_RNA_OnPrem	0026 00084	Female	60	INTERMEDIATE	NA	0	0	0	Yes	2	405	FFPE	PRIMARY	NA	35.7143	PD	NCB	PD	1.38082	1	56.7123	1	irPD	1.38082	1	NA	NA	11.4145	4849	424.809	9.49104	1938	204.193	2.08043	Infiltrated	NA	NA	31	3	207	NA	NA	FALSE
RCC10-93	CM-010	NIVOLUMAB	RP-1458_RCCBMS-00093-T_v2_Exome_OnPrem	RP-1458_RCCBMS-00093-N_v1_Exome_OnPrem	RCCBMS-00093-T.called.seg	G138701_RCCBMS-00093-T_v1_RNA_OnPrem	NA	Male	46	INTERMEDIATE	NA	0	0	0	Yes	3	1118	FFPE	PRIMARY	NA	27.7419	PD	NCB	PD	1.31507	1	5.12877	1	irPD	1.31507	1	0.5	2	NA	NA	NA	NA	NA	NA	NA	No_IF	NA	NA	4	0	201	0	12	FALSE
RCC10-164	CM-010	NIVOLUMAB	NA	NA	NA	NA	NA	Male	61	INTERMEDIATE	NA	NA	NA	NA	Yes	3	881	FFPE	PRIMARY	NA	-87.5	PR	CB	NEITHER	3.94521	1	13.3808	1	irPR	3.94521	1	NA	NA	NA	NA	NA	NA	NA	NA	NA	No_IF	NA	NA	NA	NA	NA	NA	NA	NA
RCC10-181	CM-010	NIVOLUMAB	NA	NA	NA	NA	NA	Male	71	INTERMEDIATE	NA	0	0	0	Yes	2	NA	FFPE	PRIMARY	NA	-2.5	SD	ICB	NEITHER	2.76164	1	18.7068	1	irSD	5.39178	0	NA	NA	NA	NA	NA	NA	NA	NA	NA	No_IF	NA	NA	NA	NA	NA	NA	NA	NA
RCC10-33	CM-010	NIVOLUMAB	NA	NA	NA	NA	NA	Male	43	FAVORABLE	NA	0	0	0	Yes	2	860	FFPE	PRIMARY	NA	38.75	PD	NCB	PD	1.38082	1	27.2219	1	irPD	1.38082	1	NA	NA	NA	NA	NA	NA	NA	NA	NA	No_IF	NA	NA	NA	NA	NA	NA	NA	NA
RCC10-48	CM-010	NIVOLUMAB	NA	NA	NA	NA	NA	Male	51	FAVORABLE	NA	0	0	0	Yes	2	NA	FFPE	PRIMARY	NA	-48.6486	PR	CB	NEITHER	8.31781	1	70.0603	0	irPR	8.31781	0	NA	NA	NA	NA	NA	NA	NA	NA	NA	No_IF	NA	NA	NA	NA	NA	NA	NA	NA
RCC10-96	CM-010	NIVOLUMAB	NA	NA	NA	NA	NA	Male	78	INTERMEDIATE	NA	0	0	0	Yes	2	4867	FFPE	PRIMARY	NA	-48	PD	NCB	PD	1.38082	1	71.1781	0	irPR	1.38082	0	NA	NA	NA	NA	NA	NA	NA	NA	NA	No_IF	NA	NA	NA	NA	NA	NA	NA	NA
RCC10-133	CM-010	NIVOLUMAB	NA	NA	NA	NA	NA	Male	63	INTERMEDIATE	NA	NA	NA	NA	Yes	1	3681	FFPE	PRIMARY	NA	-20.202	SD	ICB	NEITHER	5.39178	1	23.9014	1	irSD	8.28493	1	NA	NA	NA	NA	NA	NA	NA	NA	NA	No_IF	NA	NA	NA	NA	NA	NA	NA	NA
RCC10-153	CM-010	NIVOLUMAB	RP-1458_RCCBMS-00153-T_v4_Exome_OnPrem	RP-1458_RCCBMS-00153-N_v1_Exome_OnPrem	RCCBMS-00153-T.called.seg	NA	0003 00153	Male	71	INTERMEDIATE	NA	0	0	0	Yes	1	1810	FFPE	PRIMARY	NA	-23.2558	SD	ICB	NEITHER	4.17534	1	17.8849	1	irSD	4.17534	1	0.36	2	19.0603	1154	60.5445	42.9242	726	16.9136	3.57965	Desert	NA	NA	58	6	200	0.250798	0.359551	TRUE
RCC10-154	CM-010	NIVOLUMAB	RP-1458_RCCBMS-00154-T_v4_Exome_OnPrem	RP-1458_RCCBMS-00154-N_v1_Exome_OnPrem	RCCBMS-00154-T.called.seg	G138701_RCCBMS-00154-T_v1_RNA_OnPrem	0003 00154	Male	66	FAVORABLE	NA	0	0	0	Yes	2	8155	FFPE	PRIMARY	NA	-57.513	PR	CB	NEITHER	27.8794	1	46.2575	1	irPR	46.2575	1	0.25	3.35	19.7253	7240	367.041	70.2367	16474	234.55	1.56488	Infiltrated	NA	NA	42	4	231	0.130553	0.466667	TRUE
RCC10-156	CM-010	NIVOLUMAB	NA	NA	NA	NA	NA	Male	61	FAVORABLE	NA	0	0	0	Yes	1	9663	FFPE	PRIMARY	NA	6.45161	SD	ICB	NEITHER	6.93699	1	60.2959	0	irSD	6.93699	1	NA	NA	NA	NA	NA	NA	NA	NA	NA	No_IF	NA	NA	NA	NA	NA	NA	NA	NA
RCC10-194	CM-010	NIVOLUMAB	NA	NA	NA	G138701_RCCBMS-00194-T_v1_RNA_OnPrem	NA	Male	50	INTERMEDIATE	NA	1	0	1	Yes	3	1156	FFPE	PRIMARY	NA	NA	PD	NCB	PD	1.31507	1	7.98904	1	irPD	1.31507	1	NA	NA	NA	NA	NA	NA	NA	NA	NA	No_IF	NA	NA	NA	NA	NA	NA	NA	NA
RCC10-28	CM-010	NIVOLUMAB	RP-1458_RCCBMS-00028-T_v4_Exome_OnPrem	RP-1458_RCCBMS-00028-N_v1_Exome_OnPrem	RCCBMS-00028-T.called.seg	G138701_RCCBMS-00028-T_v1_RNA_OnPrem	0003 00028	Female	51	POOR	NA	1	0	1	Yes	2	548	FFPE	PRIMARY	NA	-100	CR	CB	NEITHER	10.8493	1	18.5753	1	irCR	10.8164	0	0.63	3.03	9.81156	4717	480.759	144.82	38437	265.412	1.81137	Infiltrated	NA	NA	127	5	503	0.380909	0.169884	FALSE
RCC10-31	CM-010	NIVOLUMAB	NA	NA	NA	NA	NA	Female	58	POOR	NA	NA	NA	NA	Yes	2	1007	FFPE	PRIMARY	NA	NA	PD	NCB	PD	1.24931	1	1.34794	1	irPD	1.24931	1	NA	NA	NA	NA	NA	NA	NA	NA	NA	No_IF	NA	NA	NA	NA	NA	NA	NA	NA
RCC10-37	CM-010	NIVOLUMAB	RP-1458_RCCBMS-00037-T_v4_Exome_OnPrem	RP-1458_RCCBMS-00037-N_v1_Exome_OnPrem	RCCBMS-00037-T.called.seg	NA	0003 00037	Male	60	POOR	NA	1	0	1	Yes	1	NA	FFPE	PRIMARY	NA	13.9286	SD	ICB	NEITHER	2.00548	1	2.26849	1	irSD	2.00548	1	0.62	2.61	5.32186	319	59.9415	67.0335	1370	20.4375	2.93291	Desert	NA	NA	67	6	378	0.107204	0.117117	FALSE
RCC10-42	CM-010	NIVOLUMAB	NA	NA	NA	NA	NA	Female	50	FAVORABLE	NA	0	0	0	Yes	3	631	FFPE	PRIMARY	NA	3.63636	SD	ICB	NEITHER	4.17534	1	16.8	1	irSD	4.17534	1	NA	NA	NA	NA	NA	NA	NA	NA	NA	No_IF	NA	NA	NA	NA	NA	NA	NA	NA
RCC10-47	CM-010	NIVOLUMAB	NA	NA	NA	G138701_RCCBMS-00047-T_v1_RNA_OnPrem	0003 00047	Male	81	INTERMEDIATE	NA	0	0	0	Yes	1	1149	FFPE	PRIMARY	NA	10	SD	ICB	NEITHER	4.17534	1	64.9644	1	irSD	4.17534	1	NA	NA	8.02258	1156	144.093	191.29	32697	170.929	0.843002	Infiltrated	NA	NA	NA	NA	NA	NA	NA	NA
RCC10-54	CM-010	NIVOLUMAB	RP-1458_RCCBMS-00054-T_v4_Exome_OnPrem	RP-1458_RCCBMS-00054-N_v1_Exome_OnPrem	RCCBMS-00054-T.called.seg	NA	0003 00054	Male	59	INTERMEDIATE	NA	0	0	0	Yes	2	917	FFPE	PRIMARY	NA	-76.7442	PR	CB	NEITHER	7.6274	1	20.2849	1	irPR	7.6274	0	0.16	2.1	20.3011	7672	377.911	20.7731	4907	236.219	1.59983	Infiltrated	NA	NA	36	0	196	0.084591	0.080808	TRUE
RCC10-56	CM-010	NIVOLUMAB	NA	NA	NA	NA	NA	Male	49	INTERMEDIATE	NA	1	1	1	Yes	3	301	FFPE	PRIMARY	NA	-68.4211	PR	CB	NEITHER	8.31781	1	72.2959	0	irPR	8.31781	1	NA	NA	NA	NA	NA	NA	NA	NA	NA	No_IF	NA	NA	NA	NA	NA	NA	NA	NA
RCC10-59	CM-010	NIVOLUMAB	NA	NA	NA	NA	0003 00059	Male	61	FAVORABLE	NA	0	0	0	Yes	3	1412	FFPE	PRIMARY	NA	-46.6667	PR	CB	NEITHER	8.54795	1	48.0329	1	irPR	9.92877	0	NA	NA	23.5362	8682	368.879	115.927	15547	134.11	2.75058	Infiltrated	NA	NA	NA	NA	NA	NA	NA	NA
RCC10-62	CM-010	NIVOLUMAB	NA	NA	NA	NA	NA	Female	67	INTERMEDIATE	NA	0	0	0	Yes	2	NA	FFPE	PRIMARY	NA	NA	PD	NCB	PD	0.624658	1	7.92329	1	irPD	0.624658	1	NA	NA	NA	NA	NA	NA	NA	NA	NA	No_IF	NA	NA	NA	NA	NA	NA	NA	NA
RCC10-74	CM-010	NIVOLUMAB	RP-1458_RCCBMS-00074-T_v4_Exome_OnPrem	RP-1458_RCCBMS-00074-N_v1_Exome_OnPrem	RCCBMS-00074-T.called.seg	NA	0003 00074	Female	59	FAVORABLE	NA	0	0	0	Yes	1	736	FFPE	PRIMARY	NA	-6.10687	SD	CB	NEITHER	6.93699	1	24.9205	1	irSD	6.93699	1	0.26	1.97	12.2614	5877	479.307	110.822	20133	181.669	2.63835	Infiltrated	NA	NA	50	2	353	0.020626	0.173611	FALSE
RCC10-159	CM-010	NIVOLUMAB	NA	NA	NA	NA	NA	Female	60	INTERMEDIATE	NA	0	0	0	Yes	2	NA	FFPE	PRIMARY	NA	20.5128	PD	NCB	PD	1.28219	1	4.20822	1	irPD	1.28219	1	NA	NA	NA	NA	NA	NA	NA	NA	NA	No_IF	NA	NA	NA	NA	NA	NA	NA	NA
RCC10-178	CM-010	NIVOLUMAB	RP-1458_RCCBMS-00178-T_v2_Exome_OnPrem	RP-1458_RCCBMS-00178-N_v1_Exome_OnPrem	RCCBMS-00178-T.called.seg	G138701_RCCBMS-00178-T_v1_RNA_OnPrem	0030 00178	Male	55	INTERMEDIATE	NA	0	0	0	Yes	3	1330	FFPE	PRIMARY	NA	-27.5591	PR	CB	NEITHER	5.52329	1	8.21918	1	irSD	5.52329	1	0.32	3.31	7.54842	1311	173.679	214.269	14995	69.9821	2.48176	Infiltrated	NA	NA	25	3	190	0.129314	0.115385	FALSE
RCC10-21	CM-010	NIVOLUMAB	NA	NA	NA	NA	NA	Female	65	FAVORABLE	NA	0	0	0	Yes	1	4213	FFPE	PRIMARY	NA	9.52381	SD	ICB	NEITHER	4.30685	1	43.0027	1	irSD	43.0027	1	NA	NA	NA	NA	NA	NA	NA	NA	NA	No_IF	NA	NA	NA	NA	NA	NA	NA	NA
RCC10-27	CM-010	NIVOLUMAB	NA	NA	NA	NA	NA	Male	63	FAVORABLE	NA	NA	NA	NA	Yes	1	3589	FFPE	PRIMARY	NA	5.1948	SD	ICB	NEITHER	4.2411	1	53.3918	0	irSD	4.2411	1	NA	NA	NA	NA	NA	NA	NA	NA	NA	No_IF	NA	NA	NA	NA	NA	NA	NA	NA
RCC10-50	CM-010	NIVOLUMAB	NA	NA	NA	NA	NA	Female	67	INTERMEDIATE	NA	NA	NA	NA	Yes	3	3194	FFPE	PRIMARY	NA	-62.5	PR	CB	NEITHER	8.28493	1	54.2794	0	irPR	12.4274	1	NA	NA	NA	NA	NA	NA	NA	NA	NA	No_IF	NA	NA	NA	NA	NA	NA	NA	NA
RCC10-67	CM-010	NIVOLUMAB	NA	NA	NA	NA	NA	Male	65	FAVORABLE	NA	NA	NA	NA	Yes	1	4294	FFPE	PRIMARY	NA	NA	SD	NA	NEITHER	26.3014	1	67.5945	1	OTHER	67.5945	1	NA	NA	NA	NA	NA	NA	NA	NA	NA	No_IF	NA	NA	NA	NA	NA	NA	NA	NA
RCC10-68	CM-010	NIVOLUMAB	RP-1458_RCCBMS-00068-T_v2_Exome_OnPrem	RP-1458_RCCBMS-00068-N_v1_Exome_OnPrem	RCCBMS-00068-T.called.seg	G138701_RCCBMS-00068-T_v1_RNA_OnPrem	0030 00068	Female	60	FAVORABLE	NA	0	0	0	Yes	2	280	FFPE	PRIMARY	NA	17.7778	PD	NCB	PD	2.20274	1	4.17534	1	irSD	4.17534	1	0.31	4.22	10.3437	875	84.5926	65.0197	5601	86.1431	0.982001	Infiltrated	NA	NA	21	0	180	0.094788	0.131579	TRUE
RCC10-72	CM-010	NIVOLUMAB	NA	NA	NA	G138701_RCCBMS-00072-T_v1_RNA_OnPrem	0030 00072	Male	76	FAVORABLE	NA	1	0	1	Yes	2	1620	FFPE	PRIMARY	NA	-84.3373	PR	CB	ER	39.1562	0	60.7233	0	irPR	39.1562	0	NA	NA	18.5016	25496	1378.04	152.484	203173	1332.42	1.03424	Infiltrated	NA	NA	NA	NA	NA	NA	NA	NA
RCC10-188	CM-010	NIVOLUMAB	NA	NA	NA	NA	0032 00188	Male	78	POOR	NA	0	0	0	Yes	3	4461	FFPE	PRIMARY	NA	6.97674	SD	ICB	NEITHER	4.14247	1	20.4164	1	irSD	4.14247	1	NA	NA	9.87608	384	38.8818	35.6821	1272	35.6482	1.09071	Desert	NA	NA	NA	NA	NA	NA	NA	NA
RCC10-38	CM-010	NIVOLUMAB	NA	NA	NA	NA	NA	Female	70	POOR	NA	0	0	0	Yes	1	2424	FFPE	PRIMARY	NA	-72.2222	PR	CB	ER	66.7726	0	72.7233	0	irPR	66.7726	0	NA	NA	NA	NA	NA	NA	NA	NA	NA	No_IF	NA	NA	NA	NA	NA	NA	NA	NA
RCC10-39	CM-010	NIVOLUMAB	NA	NA	NA	NA	NA	Female	57	POOR	NA	0	0	0	Yes	3	2018	FFPE	PRIMARY	NA	12.6214	SD	ICB	NEITHER	2.43288	1	12.7233	1	irSD	2.43288	1	NA	NA	NA	NA	NA	NA	NA	NA	NA	No_IF	NA	NA	NA	NA	NA	NA	NA	NA
RCC10-40	CM-010	NIVOLUMAB	NA	NA	NA	NA	NA	Male	60	POOR	NA	0	0	0	Yes	2	5357	FFPE	PRIMARY	NA	0.309598	SD	ICB	NEITHER	13.7096	1	35.2767	1	irSD	13.7096	1	NA	NA	NA	NA	NA	NA	NA	NA	NA	No_IF	NA	NA	NA	NA	NA	NA	NA	NA
RCC10-41	CM-010	NIVOLUMAB	NA	NA	NA	NA	NA	Male	47	POOR	NA	0	0	0	Yes	3	2789	FFPE	PRIMARY	NA	37.3494	PD	NCB	PD	1.31507	1	13.7425	1	irPD	1.31507	1	NA	NA	NA	NA	NA	NA	NA	NA	NA	No_IF	NA	NA	NA	NA	NA	NA	NA	NA
RCC10-80	CM-010	NIVOLUMAB	NA	NA	NA	NA	NA	Male	65	FAVORABLE	NA	0	0	0	Yes	1	183	FFPE	PRIMARY	NA	NA	SD	ICB	NEITHER	1.05205	1	4.50411	1	irSD	4.50411	1	NA	NA	NA	NA	NA	NA	NA	NA	NA	No_IF	NA	NA	NA	NA	NA	NA	NA	NA
RCC10-81	CM-010	NIVOLUMAB	NA	NA	NA	NA	NA	Female	54	INTERMEDIATE	NA	0	0	0	Yes	2	2751	FFPE	PRIMARY	NA	18.3823	PD	NCB	PD	1.34794	1	17.7863	1	irSD	2.89315	1	NA	NA	NA	NA	NA	NA	NA	NA	NA	No_IF	NA	NA	NA	NA	NA	NA	NA	NA
RCC10-186	CM-010	NIVOLUMAB	NA	NA	NA	NA	NA	Male	71	FAVORABLE	NA	0	0	0	Yes	1	609	FFPE	PRIMARY	NA	25	PD	NCB	PD	1.34794	1	18.1808	1	irPD	1.38082	1	NA	NA	NA	NA	NA	NA	NA	NA	NA	No_IF	NA	NA	NA	NA	NA	NA	NA	NA
RCC10-107	CM-010	NIVOLUMAB	NA	NA	NA	NA	NA	Male	55	FAVORABLE	NA	NA	NA	NA	Yes	2	5374	FFPE	PRIMARY	NA	-31.7365	SD	ICB	NEITHER	5.49041	1	69.9288	0	irSD	5.49041	0	NA	NA	NA	NA	NA	NA	NA	NA	NA	No_IF	NA	NA	NA	NA	NA	NA	NA	NA
RCC10-124	CM-010	NIVOLUMAB	NA	NA	NA	NA	NA	Female	51	INTERMEDIATE	NA	NA	NA	NA	Yes	2	958	FFPE	PRIMARY	NA	51.3889	PD	NCB	PD	1.57808	1	10.7507	1	irPD	1.57808	1	NA	NA	NA	NA	NA	NA	NA	NA	NA	No_IF	NA	NA	NA	NA	NA	NA	NA	NA
RCC10-66	CM-010	NIVOLUMAB	NA	NA	NA	NA	NA	Male	78	FAVORABLE	NA	NA	NA	NA	Yes	2	509	FFPE	PRIMARY	NA	-2.7027	SD	CB	NEITHER	9.0411	1	25.9726	1	irSD	9.0411	1	NA	NA	NA	NA	NA	NA	NA	NA	NA	No_IF	NA	NA	NA	NA	NA	NA	NA	NA
RCC10-1	CM-010	NIVOLUMAB	NA	NA	NA	NA	NA	Male	66	POOR	NA	0	0	0	Yes	1	NA	FFPE	PRIMARY	NA	6.56566	SD	ICB	NEITHER	4.27397	1	13.348	1	irSD	4.27397	1	NA	NA	NA	NA	NA	NA	NA	NA	NA	No_IF	NA	NA	NA	NA	NA	NA	NA	NA
RCC10-10	CM-010	NIVOLUMAB	NA	NA	NA	NA	NA	Female	64	NA	NA	NA	NA	NA	NA	NA	NA	FFPE	NA	NA	NA	NEVER TREATED	ICB	NEITHER	0.032877	1	17.589	1	OTHER	0.032877	0	NA	NA	NA	NA	NA	NA	NA	NA	NA	No_IF	NA	NA	NA	NA	NA	NA	NA	NA
RCC10-130	CM-010	NIVOLUMAB	NA	NA	NA	NA	NA	Male	64	INTERMEDIATE	NA	0	0	0	Yes	3	3821	FFPE	PRIMARY	NA	NA	PD	NCB	PD	0.032877	0	25.348	1	irSD	0.032877	0	NA	NA	NA	NA	NA	NA	NA	NA	NA	No_IF	NA	NA	NA	NA	NA	NA	NA	NA
RCC10-14	CM-010	NIVOLUMAB	NA	NA	NA	NA	NA	Male	55	FAVORABLE	NA	0	0	0	Yes	1	827	FFPE	PRIMARY	NA	2.5	SD	ICB	NEITHER	8.08767	1	35.8027	1	irSD	8.08767	1	NA	NA	NA	NA	NA	NA	NA	NA	NA	No_IF	NA	NA	NA	NA	NA	NA	NA	NA
RCC10-15	CM-010	NIVOLUMAB	NA	NA	NA	NA	0035 0015	Female	59	FAVORABLE	NA	0	0	0	Yes	3	2105	FFPE	PRIMARY	NA	20	PD	NCB	PD	1.4137	1	68.3178	1	irPD	1.4137	1	NA	NA	27.3357	4175	152.731	110.908	1597	14.3993	10.6068	Excluded	NA	NA	NA	NA	NA	NA	NA	NA
RCC10-161	CM-010	NIVOLUMAB	NA	NA	NA	NA	0035 00161	Female	62	INTERMEDIATE	NA	0	0	0	Yes	3	1874	FFPE	PRIMARY	NA	2.73973	PD	NCB	PD	1.18356	1	8.0548	1	irPD	1.18356	1	NA	NA	25.2239	2285	90.5888	115.989	9553	82.3616	1.09989	Infiltrated	NA	NA	NA	NA	NA	NA	NA	NA
RCC10-2	CM-010	NIVOLUMAB	NA	NA	NA	NA	NA	Male	61	INTERMEDIATE	NA	0	0	0	Yes	1	3358	FFPE	PRIMARY	NA	-13.0233	SD	ICB	NEITHER	4.04384	1	53.589	1	irPR	9.6	0	NA	NA	NA	NA	NA	NA	NA	NA	NA	No_IF	NA	NA	NA	NA	NA	NA	NA	NA
RCC10-3	CM-010	NIVOLUMAB	NA	NA	NA	NA	0035 00003	Male	56	POOR	NA	0	0	0	Yes	2	1521	FFPE	PRIMARY	NA	45.283	PD	NCB	PD	1.34794	1	10.9808	1	irPD	1.34794	1	NA	NA	52.7952	9928	188.047	30.4375	5927	194.727	0.965698	Infiltrated	NA	NA	NA	NA	NA	NA	NA	NA
RCC10-35	CM-010	NIVOLUMAB	RP-1458_RCCBMS-00035-T_v2_Exome_OnPrem	RP-1458_RCCBMS-00035-N_v1_Exome_OnPrem	RCCBMS-00035-T.called.seg	G138701_RCCBMS-00035-T_v1_RNA_OnPrem	0035 00035	Male	67	POOR	NA	0	0	0	Yes	2	651	FFPE	PRIMARY	NA	39.0805	PD	NCB	PD	1.18356	1	2.9589	1	irPD	1.80822	1	0.13	3.93	8.91228	3730	418.524	6.51365	356	54.6545	7.65763	Excluded	NA	NA	4	0	127	7.32e-05	0	FALSE
RCC10-5	CM-010	NIVOLUMAB	RP-1458_RCCBMS-00005-T_v2_Exome_OnPrem	RP-1458_RCCBMS-00005-N_v1_Exome_OnPrem	RCCBMS-00005-T.called.seg	NA	0035 00005	Male	46	INTERMEDIATE	NA	0	0	0	Yes	2	519	FFPE	PRIMARY	NA	14.9254	SD	ICB	NEITHER	2.56438	1	16.7342	1	irSD	2.56438	1	0.54	1.99	21.2483	331	15.5777	197.83	3732	18.8647	0.82576	Desert	NA	NA	20	2	135	0.019129	0.344828	FALSE
RCC10-6	CM-010	NIVOLUMAB	NA	NA	NA	NA	NA	Male	63	INTERMEDIATE	NA	0	0	0	Yes	2	156	FFPE	PRIMARY	NA	43.2	PD	NCB	PD	1.18356	1	9.50137	1	irPD	1.18356	1	NA	NA	NA	NA	NA	NA	NA	NA	NA	No_IF	NA	NA	NA	NA	NA	NA	NA	NA
RCC10-63	CM-010	NIVOLUMAB	NA	NA	NA	NA	0035 00063	Male	57	INTERMEDIATE	NA	0	0	0	Yes	3	5126	FFPE	PRIMARY	NA	9.52381	PD	NCB	PD	1.18356	1	28.8329	1	irSD	1.18356	0	NA	NA	5.40084	123	22.7742	5.44403	37	6.79644	3.35091	Desert	NA	NA	NA	NA	NA	NA	NA	NA
RCC10-9	CM-010	NIVOLUMAB	RP-1458_RCCBMS-00009-T_v2_Exome_OnPrem	RP-1458_RCCBMS-00009-N_v1_Exome_OnPrem	RCCBMS-00009-T.called.seg	NA	0035 00009	Male	47	INTERMEDIATE	NA	0	0	0	Yes	1	463	FFPE	PRIMARY	NA	-24.2424	SD	ICB	NEITHER	5.3589	1	72.0657	0	irSD	5.3589	1	0.16	5.43	20.6847	2194	106.069	83.6631	5651	67.5447	1.57035	Infiltrated	NA	NA	23	2	116	0.385932	0	FALSE
RCC10-120	CM-010	NIVOLUMAB	NA	NA	NA	NA	NA	Male	65	INTERMEDIATE	NA	0	0	0	Yes	3	986	FFPE	PRIMARY	NA	5.85106	SD	ICB	NEITHER	2.79452	0	17.7534	1	irSD	2.79452	0	NA	NA	NA	NA	NA	NA	NA	NA	NA	No_IF	NA	NA	NA	NA	NA	NA	NA	NA
RCC10-166	CM-010	NIVOLUMAB	NA	NA	NA	NA	0036 00166	Male	57	POOR	NA	1	0	1	Yes	2	378	FFPE	PRIMARY	NA	-15.534	PD	NCB	PD	1.4137	1	11.8356	1	irPR	4.17534	0	NA	NA	34.502	5673	164.425	100.485	14371	143.017	1.14969	Infiltrated	NA	NA	NA	NA	NA	NA	NA	NA
RCC10-114	CM-010	NIVOLUMAB	RP-1458_RCCBMS-00114-T_v1_Exome_OnPrem	RP-1458_RCCBMS-00114-N_v1_Exome_OnPrem	RCCBMS-00114-T.called.seg	G109543_RCCBMS-00114-T_v1_RNA_OnPrem	0037 00114	Male	61	POOR	NA	0	0	0	Yes	1	1778	FFPE	PRIMARY	NA	-7.84314	SD	CB	NEITHER	7.10137	1	15.8795	1	irSD	7.10137	1	0.4	3.66	12.185	3154	258.843	74.94	14040	187.35	1.3816	Infiltrated	NA	NA	52	4	348	0.139667	0.144	FALSE
RCC10-119	CM-010	NIVOLUMAB	RP-1458_RCCBMS-00119-T_v2_Exome_OnPrem	RP-1458_RCCBMS-00119-N_v1_Exome_OnPrem	RCCBMS-00119-T.called.seg	NA	0037 00119	Male	70	INTERMEDIATE	NA	0	0	0	Yes	2	2275	FFPE	PRIMARY	NA	NA	PD	NCB	PD	0.920548	1	1.11781	1	OTHER	1.11781	1	0.54	2.01	32.093	1765	54.9965	79.016	12443	157.474	0.349241	Infiltrated	NA	NA	45	2	298	0.121258	0.1	FALSE
RCC10-125	CM-010	NIVOLUMAB	RP-1458_RCCBMS-00125-T_v2_Exome_OnPrem	RP-1458_RCCBMS-00125-N_v1_Exome_OnPrem	RCCBMS-00125-T.called.seg	G138701_RCCBMS-00125-T_v1_RNA_OnPrem	0037 00125	Female	59	INTERMEDIATE	NA	0	0	0	Yes	1	1979	FFPE	PRIMARY	NA	20	PD	NCB	PD	2.63014	1	69.9945	0	irPD	1.21644	1	0.41	3.33	8.01218	158	19.72	17.7236	377	21.271	0.927081	Desert	NA	NA	34	1	196	0.035651	0.145455	FALSE
RCC10-165	CM-010	NIVOLUMAB	NA	NA	NA	G138701_RCCBMS-00165-T_v1_RNA_OnPrem	0037 00165	Male	63	POOR	NA	0	0	0	Yes	1	2014	FFPE	PRIMARY	NA	25	PD	NCB	PD	1.4137	1	50.3671	1	irPD	1.4137	1	NA	NA	32.6179	17472	535.657	49.8584	9336	187.25	2.86065	Infiltrated	NA	NA	NA	NA	NA	NA	NA	NA
RCC10-92	CM-010	NIVOLUMAB	RP-1458_RCCBMS-00092-T_v2_Exome_OnPrem	RP-1458_RCCBMS-00092-N_v1_Exome_OnPrem	RCCBMS-00092-T.called.seg	G138701_RCCBMS-00092-T_v1_RNA_OnPrem	0037 00092	Male	50	FAVORABLE	NA	0	0	0	Yes	1	447	FFPE	PRIMARY	NA	-12.5	PD	NCB	PD	1.4137	1	25.3151	1	irPD	1.4137	1	0.36	1.97	23.7024	15885	670.184	41.561	11659	280.528	2.38901	Infiltrated	NA	NA	24	1	236	0.063032	0.264706	FALSE
RCC10-143	CM-010	NIVOLUMAB	NA	NA	NA	NA	0038 00143	Male	75	FAVORABLE	NA	0	0	0	Yes	1	3693	FFPE	PRIMARY	NA	-88.1818	PR	CB	ER	47.5726	1	47.5726	1	irPR	47.5726	1	NA	NA	41.0641	11029	268.58	139.823	34455	246.418	1.08994	Infiltrated	NA	NA	NA	NA	NA	NA	NA	NA
RCC10-172	CM-010	NIVOLUMAB	NA	NA	NA	NA	0038 00172	Male	68	INTERMEDIATE	NA	0	0	0	Yes	2	2887	FFPE	PRIMARY	NA	0	SD	ICB	NEITHER	14.137	1	48.8548	1	irSD	14.137	1	NA	NA	14.6129	3379	231.233	64.9387	28799	443.48	0.521407	Infiltrated	NA	NA	NA	NA	NA	NA	NA	NA
RCC10-160	CM-010	NIVOLUMAB	NA	NA	NA	NA	NA	Male	63	INTERMEDIATE	NA	1	0	1	Yes	3	328	FFPE	PRIMARY	NA	NA	EARLY DISCONTINUATION DUE TO TOXICITY	ICB	NEITHER	1.28219	1	2.63014	1	irPD	1.28219	1	NA	NA	NA	NA	NA	NA	NA	NA	NA	No_IF	NA	NA	NA	NA	NA	NA	NA	NA
RCC10-155	CM-010	NIVOLUMAB	NA	NA	NA	NA	NA	Male	73	INTERMEDIATE	NA	0	0	0	Yes	2	1388	FFPE	PRIMARY	NA	-52.6316	PR	CB	NEITHER	26.0384	1	68.2192	0	irPR	17.4575	0	NA	NA	NA	NA	NA	NA	NA	NA	NA	No_IF	NA	NA	NA	NA	NA	NA	NA	NA
RCC10-157	CM-010	NIVOLUMAB	NA	NA	NA	NA	NA	Male	60	INTERMEDIATE	NA	NA	NA	NA	Yes	1	1109	FFPE	PRIMARY	NA	12.5	SD	ICB	NEITHER	2.9589	1	19.7918	1	irSD	2.9589	0	NA	NA	NA	NA	NA	NA	NA	NA	NA	No_IF	NA	NA	NA	NA	NA	NA	NA	NA
RCC10-16	CM-010	NIVOLUMAB	NA	NA	NA	NA	0042 00016	Male	71	POOR	NA	0	0	0	Yes	3	1358	FFPE	PRIMARY	NA	0	PD	NCB	PD	1.93973	1	8.64658	1	irSD	1.93973	0	NA	NA	15.7985	1777	112.479	150.21	14965	99.6271	1.129	Infiltrated	NA	NA	NA	NA	NA	NA	NA	NA
RCC10-17	CM-010	NIVOLUMAB	NA	NA	NA	NA	0042 00017	Male	74	FAVORABLE	NA	0	0	0	Yes	3	2443	FFPE	PRIMARY	NA	0.740741	SD	ICB	NEITHER	1.21644	0	25.4794	1	irSD	1.21644	0	NA	NA	19.8046	5530	279.227	148.868	19863	133.427	2.09274	Infiltrated	NA	NA	NA	NA	NA	NA	NA	NA
RCC10-36	CM-010	NIVOLUMAB	NA	NA	NA	G138701_RCCBMS-00036-T_v1_RNA_OnPrem	0042 00036	Male	46	INTERMEDIATE	NA	1	0	1	Yes	2	304	FFPE	PRIMARY	NA	NA	PD	NCB	PD	0.526027	1	13.3808	1	irPR	8.31781	1	NA	NA	18.1827	28170	1549.28	7.42743	21765	2930.35	0.528699	Infiltrated	NA	NA	NA	NA	NA	NA	NA	NA
RCC10-11	CM-010	NIVOLUMAB	RP-1458_RCCBMS-00011-T_v2_Exome_OnPrem	RP-1458_RCCBMS-00011-N_v1_Exome_OnPrem	RCCBMS-00011-T.called.seg	G138701_RCCBMS-00011-T_v1_RNA_OnPrem	0044 00011	Female	51	INTERMEDIATE	NA	0	0	0	Yes	2	1255	FFPE	PRIMARY	NA	-20	SD	CB	NEITHER	8.54795	1	68.9096	0	irSD	8.54795	1	0.33	2.15	23.1498	2226	96.1563	99.6927	6813	68.34	1.40703	Infiltrated	NA	NA	28	1	101	0.012341	0.015385	FALSE
RCC10-199	CM-010	NIVOLUMAB	NA	NA	NA	NA	0044 00199	Male	66	FAVORABLE	NA	0	0	0	Yes	1	776	FFPE	PRIMARY	NA	7.04225	SD	ICB	NEITHER	3.94521	1	16.2411	1	irSD	3.94521	0	NA	NA	41.5233	10758	259.083	214.279	11756	54.8631	4.72236	Infiltrated	NA	NA	NA	NA	NA	NA	NA	NA
RCC10-32	CM-010	NIVOLUMAB	NA	NA	NA	NA	0044 00032	Male	37	FAVORABLE	NA	0	0	0	Yes	1	1449	FFPE	PRIMARY	NA	-37.5	PR	CB	NEITHER	23.9342	1	71.8356	0	irSD	6.70685	1	NA	NA	74.3404	5165	69.4777	169.071	5414	32.0221	2.16968	Desert	NA	NA	NA	NA	NA	NA	NA	NA
RCC10-102	CM-010	NIVOLUMAB	NA	NA	NA	NA	NA	Male	66	INTERMEDIATE	NA	0	0	0	Yes	3	4482	FFPE	PRIMARY	NA	-100	CR	CB	ER	41.0959	1	70.6849	0	irCR	64.9973	0	NA	NA	NA	NA	NA	NA	NA	NA	NA	No_IF	NA	NA	NA	NA	NA	NA	NA	NA
RCC10-145	CM-010	NIVOLUMAB	NA	NA	NA	G109543_RCCBMS-00145-T_v1_RNA_OnPrem	0045 00145	Male	54	INTERMEDIATE	NA	0	0	0	Yes	3	931	FFPE	PRIMARY	NA	39.1304	PD	NCB	PD	1.4137	1	25.2493	1	irPD	1.4137	1	NA	NA	37.4597	5797	154.753	43.9632	7241	164.706	0.939571	Infiltrated	NA	NA	NA	NA	NA	NA	NA	NA
RCC10-149	CM-010	NIVOLUMAB	NA	NA	NA	NA	NA	Male	69	INTERMEDIATE	NA	0	0	0	Yes	2	1923	FFPE	PRIMARY	NA	-80.4348	PR	CB	ER	69.337	0	69.337	0	irPR	69.337	0	NA	NA	NA	NA	NA	NA	NA	NA	NA	No_IF	NA	NA	NA	NA	NA	NA	NA	NA
RCC10-162	CM-010	NIVOLUMAB	NA	NA	NA	NA	0047 00162	Male	68	FAVORABLE	NA	0	0	0	Yes	1	644	FFPE	PRIMARY	NA	37.2881	PD	NCB	PD	1.44657	1	15.189	1	irPD	1.44657	1	NA	NA	34.7431	13831	398.093	172.891	19305	111.66	3.56522	Infiltrated	NA	NA	NA	NA	NA	NA	NA	NA
RCC10-196	CM-010	NIVOLUMAB	NA	NA	NA	G109543_RCCBMS-00196-T_v1_RNA_OnPrem	0047 00196	Female	55	INTERMEDIATE	NA	0	0	0	Yes	3	3962	FFPE	PRIMARY	NA	34.4262	PD	NCB	PD	1.34794	1	50.663	1	irPD	1.34794	1	NA	NA	29.8147	9317	312.497	98.358	18109	184.113	1.69731	Infiltrated	NA	NA	NA	NA	NA	NA	NA	NA
RCC10-90	CM-010	NIVOLUMAB	RP-1458_RCCBMS-00090-T_v4_Exome_OnPrem	RP-1458_RCCBMS-00090-N_v1_Exome_OnPrem	RCCBMS-00090-T.called.seg	G138701_RCCBMS-00090-T_v1_RNA_OnPrem	0048 00090	Male	50	FAVORABLE	NA	0	0	0	Yes	1	484	FFPE	PRIMARY	NA	-18.1818	SD	ICB	NEITHER	2.99178	1	22.7178	1	irSD	2.99178	0	0.63	1.99	28.8809	10448	361.762	93.0144	13330	143.311	2.52431	Infiltrated	NA	NA	47	5	293	0.111677	0.931507	FALSE
RCC10-104	CM-010	NIVOLUMAB	NA	NA	NA	NA	NA	Female	67	INTERMEDIATE	NA	0	0	0	Yes	3	6695	FFPE	PRIMARY	NA	16.8421	SD	ICB	NEITHER	2.79452	1	11.7699	1	irSD	2.79452	1	NA	NA	NA	NA	NA	NA	NA	NA	NA	No_IF	NA	NA	NA	NA	NA	NA	NA	NA
RCC10-139	CM-010	NIVOLUMAB	NA	NA	NA	NA	NA	Male	64	INTERMEDIATE	NA	0	0	0	Yes	3	1577	FFPE	PRIMARY	NA	-84.4193	PR	CB	ER	66.2466	0	70.389	0	irPR	66.2466	0	NA	NA	NA	NA	NA	NA	NA	NA	NA	No_IF	NA	NA	NA	NA	NA	NA	NA	NA
RCC10-140	CM-010	NIVOLUMAB	NA	NA	NA	NA	NA	Male	60	INTERMEDIATE	NA	0	0	0	Yes	3	1788	FFPE	PRIMARY	NA	6.45161	SD	ICB	NEITHER	4.17534	1	4.89863	1	irSD	4.17534	1	NA	NA	NA	NA	NA	NA	NA	NA	NA	No_IF	NA	NA	NA	NA	NA	NA	NA	NA
RCC10-152	CM-010	NIVOLUMAB	NA	NA	NA	NA	NA	Female	59	FAVORABLE	NA	0	0	0	Yes	3	942	FFPE	PRIMARY	NA	15.0794	SD	ICB	NEITHER	2.76164	1	60.7562	1	irSD	2.76164	1	NA	NA	NA	NA	NA	NA	NA	NA	NA	No_IF	NA	NA	NA	NA	NA	NA	NA	NA
RCC10-189	CM-010	NIVOLUMAB	NA	NA	NA	NA	NA	Male	68	INTERMEDIATE	NA	0	0	0	Yes	1	1441	FFPE	PRIMARY	NA	-42.8571	PR	CB	NEITHER	8.94247	1	54.2137	1	irPR	8.15343	0	NA	NA	NA	NA	NA	NA	NA	NA	NA	No_IF	NA	NA	NA	NA	NA	NA	NA	NA
RCC10-190	CM-010	NIVOLUMAB	NA	NA	NA	NA	NA	Male	60	INTERMEDIATE	NA	0	0	0	Yes	3	1199	FFPE	PRIMARY	NA	47.6316	PD	NCB	PD	1.38082	1	11.3425	1	irPD	1.38082	1	NA	NA	NA	NA	NA	NA	NA	NA	NA	No_IF	NA	NA	NA	NA	NA	NA	NA	NA
RCC10-75	CM-010	NIVOLUMAB	NA	NA	NA	NA	0005 00075	Male	55	INTERMEDIATE	NA	0	1	1	Yes	2	769	FFPE	PRIMARY	NA	-28.2609	SD	ICB	NEITHER	5.52329	0	26.8931	1	irSD	5.52329	0	NA	NA	16.7309	4158	248.523	8.48464	2228	262.592	0.946421	Infiltrated	NA	NA	NA	NA	NA	NA	NA	NA
RCC10-86	CM-010	NIVOLUMAB	NA	NA	NA	NA	NA	Female	61	FAVORABLE	NA	0	0	0	Yes	3	8140	FFPE	PRIMARY	NA	3.31492	SD	ICB	NEITHER	5.55616	1	24.7562	1	irSD	5.55616	0	NA	NA	NA	NA	NA	NA	NA	NA	NA	No_IF	NA	NA	NA	NA	NA	NA	NA	NA
RCC10-101	CM-010	NIVOLUMAB	NA	NA	NA	NA	NA	Female	56	POOR	NA	0	0	0	Yes	2	NA	FFPE	PRIMARY	NA	21.4953	PD	NCB	PD	1.21644	1	7.43014	1	irPD	1.21644	1	NA	NA	NA	NA	NA	NA	NA	NA	NA	No_IF	NA	NA	NA	NA	NA	NA	NA	NA
RCC10-113	CM-010	NIVOLUMAB	NA	NA	NA	G138701_RCCBMS-00113-T_v1_RNA_OnPrem	NA	Male	74	FAVORABLE	NA	0	0	0	Yes	2	707	FFPE	PRIMARY	NA	-21.0526	SD	CB	NEITHER	11.0137	1	68.9425	0	irSD	11.0137	1	NA	NA	NA	NA	NA	NA	NA	NA	NA	No_IF	NA	NA	NA	NA	NA	NA	NA	NA
RCC10-118	CM-010	NIVOLUMAB	NA	NA	NA	NA	NA	Male	68	INTERMEDIATE	NA	NA	NA	NA	Yes	2	2233	FFPE	PRIMARY	NA	-37.7778	PR	CB	NEITHER	2.76164	1	5.52329	1	irPR	2.76164	0	NA	NA	NA	NA	NA	NA	NA	NA	NA	No_IF	NA	NA	NA	NA	NA	NA	NA	NA
RCC10-127	CM-010	NIVOLUMAB	NA	NA	NA	NA	0050 00127	Female	61	INTERMEDIATE	NA	1	0	1	Yes	3	2433	FFPE	PRIMARY	NA	17.5926	SD	ICB	NEITHER	1.21644	0	69.4027	0	irSD	1.21644	0	NA	NA	6.55855	330	50.316	82.6712	5412	65.4642	0.768604	Infiltrated	NA	NA	NA	NA	NA	NA	NA	NA
RCC10-76	CM-010	NIVOLUMAB	RP-1458_RCCBMS-00076-T_v4_Exome_OnPrem	RP-1458_RCCBMS-00076-N_v1_Exome_OnPrem	RCCBMS-00076-T.called.seg	G109543_RCCBMS-00076-T2_v1_RNA_OnPrem	0050 00076	Male	54	POOR	NA	0	0	0	Yes	2	567	FFPE	PRIMARY	NA	-49.537	PR	CB	NEITHER	6.04931	0	28.2082	1	irPR	6.04931	0	0.5	2.58	10.2108	581	56.9004	112.168	2496	22.2523	2.55706	Desert	NA	NA	58	4	256	0.36822	0.880597	FALSE
RCC10-98	CM-010	NIVOLUMAB	RP-1458_RCCBMS-00098-T_v4_Exome_OnPrem	RP-1458_RCCBMS-00098-N_v1_Exome_OnPrem	RCCBMS-00098-T.called.seg	G138701_RCCBMS-00098-T_v1_RNA_OnPrem	0050 00098	Female	69	POOR	NA	0	0	0	Yes	2	869	FFPE	PRIMARY	NA	-78.3217	PR	CB	ER	39.1562	1	39.1562	1	irPR	39.1562	1	0.46	2.05	22.6753	1065	46.9674	116.925	8360	71.4986	0.656899	Infiltrated	NA	NA	46	2	219	0.113395	1.38298	FALSE
RCC10-198	CM-010	NIVOLUMAB	NA	NA	NA	NA	0052 00198	Female	51	INTERMEDIATE	NA	0	0	0	Yes	2	1283	FFPE	PRIMARY	NA	9.09091	SD	ICB	NEITHER	1.80822	1	26.8931	1	irSD	1.80822	0	NA	NA	12.2482	260	21.2276	117.392	772	6.57625	3.22791	Desert	NA	NA	NA	NA	NA	NA	NA	NA
RCC10-103	CM-010	NIVOLUMAB	RP-1458_RCCBMS-00103-T_v2_Exome_OnPrem	RP-1458_RCCBMS-00103-N_v1_Exome_OnPrem	RCCBMS-00103-T.called.seg	G138701_RCCBMS-00103-T_v1_RNA_OnPrem	0054 00103	Male	63	FAVORABLE	NA	0	0	0	Yes	2	1486	FFPE	PRIMARY	NA	-23.6842	SD	CB	NEITHER	8.0548	1	13.2164	0	irSD	8.15343	1	0.55	1.74	5.41197	553	102.181	139.249	35584	255.541	0.39986	Infiltrated	NA	NA	63	4	266	0.423297	1.48718	FALSE
RCC10-137	CM-010	NIVOLUMAB	RP-1458_RCCBMS-00137-T_v2_Exome_OnPrem	RP-1458_RCCBMS-00137-N_v1_Exome_OnPrem	RCCBMS-00137-T.called.seg	G138701_RCCBMS-00137-T_v1_RNA_OnPrem	0054 00137	Male	60	POOR	NA	0	0	0	Yes	2	NA	FFPE	PRIMARY	NA	-36.0902	PR	CB	NEITHER	9.92877	1	22.8493	1	irSD	11.211	1	0.61	2.51	6.2473	270	43.2187	86.4416	2077	24.0278	1.7987	Desert	NA	NA	36	4	175	0.232896	0.109375	FALSE
RCC10-150	CM-010	NIVOLUMAB	RP-1458_RCCBMS-00150-T_v1_Exome_OnPrem	RP-1458_RCCBMS-00150-N_v1_Exome_OnPrem	RCCBMS-00150-T.called.seg	G109543_RCCBMS-00150-T_v1_RNA_OnPrem	NA	Male	74	FAVORABLE	NA	0	0	0	Yes	2	4550	FFPE	PRIMARY	NA	9.52381	PD	NCB	PD	1.44657	1	7.95616	1	irSD	2.69589	1	0.84	2.29	NA	NA	NA	NA	NA	NA	NA	No_IF	NA	NA	58	1	286	0.06651	0.516484	FALSE
RCC10-191	CM-010	NIVOLUMAB	NA	NA	NA	G138701_RCCBMS-00191-T_v1_RNA_OnPrem	NA	Male	58	INTERMEDIATE	NA	1	0	1	Yes	3	1690	FFPE	PRIMARY	NA	16.6667	PD	NCB	PD	1.34794	1	6.93699	1	irSD	1.34794	0	NA	NA	NA	NA	NA	NA	NA	NA	NA	No_IF	NA	NA	NA	NA	NA	NA	NA	NA
RCC10-192	CM-010	NIVOLUMAB	NA	NA	NA	NA	NA	Male	80	POOR	NA	0	0	0	Yes	4	NA	FFPE	PRIMARY	NA	35.5556	PD	NCB	PD	1.34794	1	1.70959	1	irPD	1.34794	1	NA	NA	NA	NA	NA	NA	NA	NA	NA	No_IF	NA	NA	NA	NA	NA	NA	NA	NA
RCC10-138	CM-010	NIVOLUMAB	NA	NA	NA	NA	0006 00138	Male	50	INTERMEDIATE	NA	0	0	0	Yes	2	454	FFPE	PRIMARY	NA	-95.082	PR	CB	NEITHER	28.8657	0	70.7178	0	irPR	28.8657	0	NA	NA	23.1631	9174	396.061	97.7894	40609	415.27	0.953742	Infiltrated	NA	NA	NA	NA	NA	NA	NA	NA
RCC10-173	CM-010	NIVOLUMAB	NA	NA	NA	NA	NA	Male	67	POOR	NA	0	0	0	Yes	3	6648	FFPE	PRIMARY	NA	NA	PD	NCB	PD	1.31507	1	19.3644	1	irSD	1.31507	0	NA	NA	NA	NA	NA	NA	NA	NA	NA	No_IF	NA	NA	NA	NA	NA	NA	NA	NA
RCC10-184	CM-010	NIVOLUMAB	NA	NA	NA	NA	NA	Male	64	INTERMEDIATE	NA	NA	NA	NA	Yes	1	NA	FFPE	PRIMARY	NA	3.57143	SD	ICB	NEITHER	2.56438	0	40.3397	1	irSD	2.56438	0	NA	NA	NA	NA	NA	NA	NA	NA	NA	No_IF	NA	NA	NA	NA	NA	NA	NA	NA
RCC10-185	CM-010	NIVOLUMAB	NA	NA	NA	NA	NA	Female	39	POOR	NA	NA	NA	NA	Yes	3	1994	FFPE	PRIMARY	NA	13.6364	SD	ICB	NEITHER	4.8	1	8.0548	1	irSD	4.8	1	NA	NA	NA	NA	NA	NA	NA	NA	NA	No_IF	NA	NA	NA	NA	NA	NA	NA	NA
RCC10-24	CM-010	NIVOLUMAB	NA	NA	NA	NA	NA	Male	61	INTERMEDIATE	NA	NA	NA	NA	Yes	1	509	FFPE	PRIMARY	NA	-28.2828	SD	ICB	NEITHER	3.94521	1	11.6712	1	irSD	3.94521	1	NA	NA	NA	NA	NA	NA	NA	NA	NA	No_IF	NA	NA	NA	NA	NA	NA	NA	NA
RCC10-34	CM-010	NIVOLUMAB	NA	NA	NA	NA	NA	Male	61	POOR	NA	NA	NA	NA	Yes	3	1219	FFPE	PRIMARY	NA	0.653595	SD	ICB	NEITHER	4.17534	0	12.2959	1	irSD	4.17534	0	NA	NA	NA	NA	NA	NA	NA	NA	NA	No_IF	NA	NA	NA	NA	NA	NA	NA	NA
RCC10-78	CM-010	NIVOLUMAB	NA	NA	NA	NA	NA	Female	62	FAVORABLE	NA	NA	NA	NA	Yes	2	63	FFPE	PRIMARY	NA	NA	PD	NCB	PD	0.953425	1	12.526	1	OTHER	0.953425	0	NA	NA	NA	NA	NA	NA	NA	NA	NA	No_IF	NA	NA	NA	NA	NA	NA	NA	NA
RCC10-87	CM-010	NIVOLUMAB	NA	NA	NA	NA	NA	Male	68	FAVORABLE	NA	NA	NA	NA	Yes	1	3614	FFPE	PRIMARY	NA	65.7143	PD	NCB	PD	1.4137	1	11.6055	1	irPD	1.4137	1	NA	NA	NA	NA	NA	NA	NA	NA	NA	No_IF	NA	NA	NA	NA	NA	NA	NA	NA
RCC10-117	CM-010	NIVOLUMAB	NA	NA	NA	NA	0008 00117	Male	50	FAVORABLE	NA	0	0	0	Yes	2	NA	FFPE	PRIMARY	NA	2.29885	SD	ICB	NEITHER	6.93699	1	35.5397	1	irSD	6.93699	1	NA	NA	21.5932	8854	410.037	233.45	115595	495.16	0.82809	Infiltrated	NA	NA	NA	NA	NA	NA	NA	NA
RCC10-121	CM-010	NIVOLUMAB	NA	NA	NA	NA	0008 00121	Male	60	INTERMEDIATE	NA	0	0	0	Yes	1	981	FFPE	PRIMARY	NA	3.15789	PD	NCB	PD	1.4137	1	3.94521	1	irPD	1.4137	1	NA	NA	8.03852	2529	314.61	3.69203	512	138.677	2.26865	Infiltrated	NA	NA	NA	NA	NA	NA	NA	NA
RCC10-129	CM-010	NIVOLUMAB	NA	NA	NA	NA	NA	Female	65	POOR	NA	NA	NA	NA	Yes	2	NA	FFPE	PRIMARY	NA	NA	PD	NCB	PD	0.986301	1	6.31233	1	irSD	0.986301	0	NA	NA	NA	NA	NA	NA	NA	NA	NA	No_IF	NA	NA	NA	NA	NA	NA	NA	NA
RCC10-148	CM-010	NIVOLUMAB	NA	NA	NA	NA	0008 00148	Male	44	POOR	NA	0	0	0	Yes	1	330	FFPE	PRIMARY	NA	81.579	PD	NCB	PD	1.57808	1	15.3206	1	irPD	1.57808	1	NA	NA	35.7829	11834	330.716	122.911	8954	72.8493	4.53973	Infiltrated	NA	NA	NA	NA	NA	NA	NA	NA
RCC10-167	CM-010	NIVOLUMAB	NA	NA	NA	NA	0008 00167	Male	58	INTERMEDIATE	NA	1	1	1	Yes	1	247	FFPE	PRIMARY	NA	22.6415	PD	NCB	PD	1.38082	1	66.0822	0	irPD	1.38082	1	NA	NA	42.3449	20523	484.663	129.649	7810	60.2393	8.04561	Excluded	NA	NA	NA	NA	NA	NA	NA	NA
RCC10-168	CM-010	NIVOLUMAB	NA	NA	NA	NA	0008 00168	Male	56	POOR	NA	0	0	0	Yes	3	2246	FFPE	PRIMARY	NA	-69.2708	PR	CB	ER	58.9151	0	60.2959	0	irPR	58.9151	0	NA	NA	22.9553	1850	80.5915	164.439	2294	13.9505	5.77698	Excluded	NA	NA	NA	NA	NA	NA	NA	NA
RCC10-169	CM-010	NIVOLUMAB	RP-1458_RCCBMS-00169-T_v1_Exome_OnPrem	RP-1458_RCCBMS-00169-N_v1_Exome_OnPrem	RCCBMS-00169-T.called.seg	G138701_RCCBMS-00169-T_v1_RNA_OnPrem	NA	Female	70	FAVORABLE	NA	0	0	0	Yes	1	1049	FFPE	PRIMARY	NA	-88.2353	PR	CB	NEITHER	25.1178	1	61.8411	0	irPR	25.1178	0	0.61	1.87	NA	NA	NA	NA	NA	NA	NA	No_IF	NA	NA	73	8	293	0.246335	0.138298	TRUE
RCC10-175	CM-010	NIVOLUMAB	NA	NA	NA	NA	0008 00175	Male	38	INTERMEDIATE	NA	0	0	0	Yes	3	595	FFPE	PRIMARY	NA	NA	PD	NCB	PD	1.34794	1	9.86301	1	irPD	1.34794	1	NA	NA	24.6196	6169	250.573	84.7098	10861	128.214	1.95433	Infiltrated	NA	NA	NA	NA	NA	NA	NA	NA
RCC10-180	CM-010	NIVOLUMAB	NA	NA	NA	NA	0008 00180	Male	57	FAVORABLE	NA	0	0	0	Yes	2	4880	FFPE	PRIMARY	NA	-68.2927	PR	CB	ER	38.3014	1	38.3014	1	irPR	38.3014	1	NA	NA	60.6651	25659	422.962	117.302	35276	300.729	1.40646	Infiltrated	NA	NA	NA	NA	NA	NA	NA	NA
RCC10-49	CM-010	NIVOLUMAB	RP-1458_RCCBMS-00049-T_v1_Exome_OnPrem	RP-1458_RCCBMS-00049-N_v1_Exome_OnPrem	RCCBMS-00049-T.called.seg	G138701_RCCBMS-00049-T_v1_RNA_OnPrem	0008 00049	Male	77	POOR	NA	0	0	0	Yes	2	583	FFPE	PRIMARY	NA	0	SD	ICB	NEITHER	4.10959	1	5.2274	1	irSD	4.10959	1	0.22	1.97	14.4428	1806	125.045	211.257	36944	174.877	0.715046	Infiltrated	NA	NA	30	3	160	0.069134	0.020408	FALSE
RCC10-55	CM-010	NIVOLUMAB	NA	NA	NA	NA	NA	Male	62	INTERMEDIATE	NA	0	0	0	Yes	1	445	FFPE	PRIMARY	NA	8.73786	SD	ICB	NEITHER	7.00274	1	67.9562	1	irSD	7.00274	1	NA	NA	NA	NA	NA	NA	NA	NA	NA	No_IF	NA	NA	NA	NA	NA	NA	NA	NA
RCC10-69	CM-010	NIVOLUMAB	NA	NA	NA	NA	0008 00069	Male	71	POOR	NA	0	0	0	Yes	1	6308	FFPE	PRIMARY	NA	-12.9353	SD	ICB	NEITHER	3.2548	1	7.92329	1	irSD	3.2548	0	NA	NA	30.3898	838	27.5751	140.592	1142	8.1228	3.39477	Desert	NA	NA	NA	NA	NA	NA	NA	NA
RCC10-85	CM-010	NIVOLUMAB	NA	NA	NA	NA	NA	Male	68	INTERMEDIATE	NA	0	0	0	Yes	3	2772	FFPE	PRIMARY	NA	11.4583	SD	ICB	NEITHER	4.14247	1	24	1	irSD	4.73425	0	NA	NA	NA	NA	NA	NA	NA	NA	NA	No_IF	NA	NA	NA	NA	NA	NA	NA	NA
RCC10-122	CM-010	NIVOLUMAB	NA	NA	NA	NA	NA	Male	53	INTERMEDIATE	NA	0	0	0	Yes	2	1503	FFPE	PRIMARY	NA	1.78571	SD	ICB	NEITHER	5.45753	0	11.3753	1	irSD	5.45753	0	NA	NA	NA	NA	NA	NA	NA	NA	NA	No_IF	NA	NA	NA	NA	NA	NA	NA	NA
RCC10-131	CM-010	NIVOLUMAB	NA	NA	NA	NA	NA	Male	56	FAVORABLE	NA	0	0	0	Yes	3	1050	FFPE	PRIMARY	NA	-10.6383	SD	CB	NEITHER	7.79178	1	10.7836	1	irSD	10.7836	1	NA	NA	NA	NA	NA	NA	NA	NA	NA	No_IF	NA	NA	NA	NA	NA	NA	NA	NA
RCC10-151	CM-010	NIVOLUMAB	NA	NA	NA	NA	0009 00151	Male	64	FAVORABLE	NA	0	0	0	Yes	3	2149	FFPE	PRIMARY	NA	-50.6849	PR	CB	NEITHER	5.39178	1	54.2466	1	irPR	5.39178	1	NA	NA	24.781	3055	123.28	200.353	27185	135.686	0.90857	Infiltrated	NA	NA	NA	NA	NA	NA	NA	NA
RCC10-25	CM-010	NIVOLUMAB	RP-1458_RCCBMS-00025-T_v1_Exome_OnPrem	RP-1458_RCCBMS-00025-N_v1_Exome_OnPrem	RCCBMS-00025-T.called.seg	G138701_RCCBMS-00025-T_v1_RNA_OnPrem	0009 00025	Male	69	FAVORABLE	NA	0	0	0	Yes	1	1303	FFPE	PRIMARY	NA	NA	SD	ICB	NEITHER	0.032877	0	31.2658	1	irSD	0.032877	0	0.63	1.89	3.70795	678	182.85	100.684	9745	96.788	1.88918	Infiltrated	NA	NA	99	5	400	0.2066	2.07778	FALSE
RCC10-26	CM-010	NIVOLUMAB	NA	NA	NA	NA	NA	Male	49	FAVORABLE	NA	0	0	0	Yes	2	1563	FFPE	PRIMARY	NA	-19.0476	SD	CB	NEITHER	17.326	1	41.1945	1	irSD	20.2192	0	NA	NA	NA	NA	NA	NA	NA	NA	NA	No_IF	NA	NA	NA	NA	NA	NA	NA	NA
RCC25-1	CM-025	EVEROLIMUS	EA698334	EA698316	EA698334.called.seg	NA	NA	M	47	INTERMEDIATE	INTERMEDIATE	0	1	1	Yes	1	1189	FFPE	NA	NA	-9.09091	SD	CB	NEITHER	14.7187	1	66.924	0	NA	NA	NA	0.33	1.97	NA	NA	NA	NA	NA	NA	NA	No_IF	NA	NA	71	1	382	0.131719	1.22414	FALSE
RCC25-1004	CM-025	NIVOLUMAB	NA	NA	NA	NA	NA	M	58	FAVORABLE	FAVORABLE	0	0	0	Yes	1	1518	FFPE	PRIMARY	NA	45.8333	PD	NCB	PD	1.70842	1	32.6571	1	NA	NA	NA	NA	NA	NA	NA	NA	NA	NA	NA	NA	No_IF	NA	NA	NA	NA	NA	NA	NA	NA
RCC25-1023	CM-025	EVEROLIMUS	NA	NA	NA	NA	NA	M	59	INTERMEDIATE	INTERMEDIATE	NA	NA	NA	Yes	1	1039	FFPE	PRIMARY	NA	13.8889	SD	ICB	NEITHER	3.61396	1	52.0082	0	NA	NA	NA	NA	NA	NA	NA	NA	NA	NA	NA	NA	No_IF	NA	NA	NA	NA	NA	NA	NA	NA
RCC25-1024	CM-025	NIVOLUMAB	EA700069	EA700025	EA700069.called.seg	EA639146	NA	F	78	INTERMEDIATE	INTERMEDIATE	0	0	0	Yes	1	53	FFPE	PRIMARY	NA	14.741	NE	ICB	NEITHER	0.722793	1	5.65092	1	NA	NA	NA	0.19	1.96	NA	NA	NA	NA	NA	NA	NA	No_IF	NA	NA	72	5	255	0.151509	0.098214	FALSE
RCC25-1030	CM-025	NIVOLUMAB	EA700515	EA700501	EA700515.called.seg	NA	AF294210	M	61	FAVORABLE	FAVORABLE	0	0	0	Yes	1	418	FFPE	METASTASIS	OTHER	58.7302	PD	NCB	PD	1.70842	1	23.9507	1	NA	NA	NA	0.27	2.04	7.17208	325	45.3146	38.3459	4467	116.492	0.388992	Infiltrated	1.70024	2.17205	51	0	200	0.22396	0.125	FALSE
RCC25-1048	CM-025	EVEROLIMUS	EA699816	EA699788	EA699816.called.seg	EA639156	NA	M	56	FAVORABLE	FAVORABLE	0	0	0	Yes	1	764	FFPE	METASTASIS	VISCERAL LUNG	-16.129	SD	CB	NEITHER	37.7495	1	51.6797	1	NA	NA	NA	0.16	1.84	NA	NA	NA	NA	NA	NA	NA	No_IF	NA	NA	35	1	100	0.140229	0.035088	FALSE
RCC25-1056	CM-025	EVEROLIMUS	EA700611	EA700571	EA700611.called.seg	NA	NA	M	76	FAVORABLE	FAVORABLE	0	0	0	Yes	3	3720	FFPE	METASTASIS	OTHER	0	SD	ICB	NEITHER	7.26078	1	45.3717	1	NA	NA	NA	0.28	1.85	NA	NA	NA	NA	NA	NA	NA	No_IF	NA	NA	105	2	337	0.340068	0.319728	TRUE
RCC25-1071	CM-025	NIVOLUMAB	EA700375	EA700331	EA700375.called.seg	NA	AF439754	F	64	INTERMEDIATE	POOR	1	1	1	Yes	1	403	FFPE	PRIMARY	NA	-11.3208	SD	ICB	NEITHER	5.25667	1	20.5667	1	NA	NA	NA	0.38	1.94	25.0979	7127	283.967	243.772	179197	735.1	0.386298	Infiltrated	8.06906	16.3911	56	7	181	0.162394	0.224719	FALSE
RCC25-110	CM-025	EVEROLIMUS	EA699927	EA699841	EA699927.called.seg	P66425-01A-Run1_S1_L001	AD096272	M	58	FAVORABLE	FAVORABLE	0	0	0	Yes	1	3312	FFPE	PRIMARY	NA	0	SD	ICB	NEITHER	7.19507	1	63.77	0	NA	NA	NA	0.43	2	10.5985	468	44.1574	53.3061	1740	32.6417	1.35279	Desert	0.905836	0.605904	47	5	122	0.01814	0.709677	TRUE
RCC25-117	CM-025	NIVOLUMAB	EA698450	EA698417	EA698450.called.seg	P66425-02F-Run1_S7_L001	NA	F	37	FAVORABLE	FAVORABLE	0	0	0	Yes	1	283	FFPE	PRIMARY	NA	50.5618	PD	NCB	PD	0.985626	1	10.8747	1	NA	NA	NA	0.28	1.94	NA	NA	NA	NA	NA	NA	NA	No_IF	NA	NA	18	2	67	0.088059	0.541667	FALSE
RCC25-201	CM-025	EVEROLIMUS	EA698873	EA698616	EA698873.called.seg	P66425-08E-Run1_S6_L001	NA	M	69	INTERMEDIATE	INTERMEDIATE	0	0	0	Yes	1	3362	FFPE	PRIMARY	NA	-6.66667	PD	NCB	PD	1.9384	1	8.04928	1	NA	NA	NA	0.37	1.81	NA	NA	NA	NA	NA	NA	NA	No_IF	NA	NA	69	4	327	0.212491	0.433121	FALSE
RCC25-205	CM-025	NIVOLUMAB	NA	NA	NA	P66291-09A-Run1_S10_L001	NA	M	45	FAVORABLE	INTERMEDIATE	0	0	0	Yes	1	NA	FFPE	PRIMARY	NA	0	SD	ICB	NEITHER	3.84394	1	29.8645	1	NA	NA	NA	NA	NA	NA	NA	NA	NA	NA	NA	NA	No_IF	NA	NA	NA	NA	NA	NA	NA	NA
RCC25-27	CM-025	EVEROLIMUS	NA	NA	NA	NA	NA	M	72	FAVORABLE	FAVORABLE	NA	NA	NA	Yes	1	544	FFPE	METASTASIS	OTHER	-29.4118	SD	ICB	NEITHER	5.55236	0	28.9774	1	NA	NA	NA	NA	NA	NA	NA	NA	NA	NA	NA	NA	No_IF	NA	NA	NA	NA	NA	NA	NA	NA
RCC25-28	CM-025	EVEROLIMUS	NA	NA	NA	NA	NA	M	62	INTERMEDIATE	NOT REPORTED	NA	NA	NA	Yes	1	246	FFPE	PRIMARY	NA	13.2948	PD	NCB	PD	1.90554	1	16.1314	1	NA	NA	NA	NA	NA	NA	NA	NA	NA	NA	NA	NA	No_IF	NA	NA	NA	NA	NA	NA	NA	NA
RCC25-326	CM-025	EVEROLIMUS	EA698903	EA698631	EA698903.called.seg	NA	NA	F	69	INTERMEDIATE	INTERMEDIATE	0	1	1	Yes	1	601	FFPE	PRIMARY	NA	-2.22222	SD	CB	NEITHER	11.0719	1	19.2526	1	NA	NA	NA	0.33	1.91	NA	NA	NA	NA	NA	NA	NA	No_IF	NA	NA	50	7	137	0.163354	0.258621	TRUE
RCC25-417	CM-025	NIVOLUMAB	EA698449	EA698447	EA698449.called.seg	NA	NA	F	66	FAVORABLE	INTERMEDIATE	0	0	0	Yes	1	1171	FFPE	PRIMARY	NA	21.2121	PD	NCB	PD	1.90554	1	20.271	1	NA	NA	NA	0.47	3.39	NA	NA	NA	NA	NA	NA	NA	No_IF	NA	NA	105	4	337	0.400301	0.416667	FALSE
RCC25-478	CM-025	EVEROLIMUS	EA700267	EA700217	EA700267.called.seg	NA	NA	M	52	POOR	POOR	0	0	0	Yes	2	14	FFPE	PRIMARY	NA	22.3022	PD	NCB	PD	1.90554	1	20.6653	1	NA	NA	NA	0.24	3.75	NA	NA	NA	NA	NA	NA	NA	No_IF	NA	NA	60	8	215	0.069088	0.043011	FALSE
RCC25-5	CM-025	NIVOLUMAB	EA699821	EA699775	EA699821.called.seg	NA	AD096273	F	78	INTERMEDIATE	INTERMEDIATE	0	0	0	Yes	1	NA	FFPE	NA	NA	21.3592	PD	NCB	PD	1.90554	1	16.46	1	NA	NA	NA	0.2	1.61	12.7044	3058	240.704	154.476	49621	321.221	0.749341	Infiltrated	3.48403	5.01769	84	3	335	0.424048	0.924242	FALSE
RCC25-516	CM-025	NIVOLUMAB	EA700348	EA700307	EA700348.called.seg	P66425-08F-Run1_S7_L001	NA	M	62	INTERMEDIATE	INTERMEDIATE	0	0	0	Yes	1	1413	FFPE	PRIMARY	NA	-54.7009	CRPR	CB	NEITHER	15.6386	1	50.037	1	NA	NA	NA	0.58	1.95	NA	NA	NA	NA	NA	NA	NA	No_IF	NA	NA	59	7	213	0.032401	0.590361	FALSE
RCC25-517	CM-025	NIVOLUMAB	EA699629	EA699568	EA699629.called.seg	NA	NA	M	48	FAVORABLE	INTERMEDIATE	1	0	1	Yes	1	287	FFPE	PRIMARY	NA	NA	PD	NCB	PD	1.51129	1	2.56263	1	NA	NA	NA	0.16	2.02	NA	NA	NA	NA	NA	NA	NA	No_IF	NA	NA	48	7	185	0.017299	0.0125	FALSE
RCC25-604	CM-025	NIVOLUMAB	NA	NA	NA	NA	NA	M	58	INTERMEDIATE	INTERMEDIATE	0	0	0	Yes	1	343	FFPE	PRIMARY	NA	-32.1429	PD	NCB	PD	1.577	1	9.88912	1	NA	NA	NA	NA	NA	NA	NA	NA	NA	NA	NA	NA	No_IF	NA	NA	NA	NA	NA	NA	NA	NA
RCC25-618	CM-025	NIVOLUMAB	EA700265	EA700226	NA	NA	NA	F	53	FAVORABLE	INTERMEDIATE	0	0	0	Yes	2	470	FFPE	PRIMARY	NA	8.4507	PD	NCB	PD	1.80698	1	15.3758	1	NA	NA	NA	NA	NA	NA	NA	NA	NA	NA	NA	NA	No_IF	NA	NA	17	2	46	NA	NA	TRUE
RCC25-644	CM-025	EVEROLIMUS	NA	NA	NA	P66507-02A-Run1_S22_L002	NA	M	60	POOR	POOR	0	0	0	Yes	1	204	FFPE	PRIMARY	NA	11.6279	NE	ICB	NEITHER	1.51129	1	21.1253	1	NA	NA	NA	NA	NA	NA	NA	NA	NA	NA	NA	NA	No_IF	NA	NA	NA	NA	NA	NA	NA	NA
RCC25-682	CM-025	NIVOLUMAB	NA	NA	NA	NA	NA	F	60	INTERMEDIATE	INTERMEDIATE	0	0	0	Yes	1	436	FFPE	PRIMARY	NA	25.7732	PD	NCB	PD	1.87269	1	35.9754	1	NA	NA	NA	NA	NA	NA	NA	NA	NA	NA	NA	NA	No_IF	NA	NA	NA	NA	NA	NA	NA	NA
RCC25-71	CM-025	EVEROLIMUS	EA698472	EA698441	EA698472.called.seg	NA	NA	M	52	INTERMEDIATE	INTERMEDIATE	0	0	0	Yes	1	308	FFPE	PRIMARY	NA	0	SD	ICB	NEITHER	12.846	1	30.9158	1	NA	NA	NA	0.4	1.93	NA	NA	NA	NA	NA	NA	NA	No_IF	NA	NA	45	1	260	0.195489	0.75	FALSE
RCC25-716	CM-025	NIVOLUMAB	NA	NA	NA	NA	NA	M	58	INTERMEDIATE	INTERMEDIATE	1	0	1	Yes	1	1573	FFPE	PRIMARY	NA	70	PD	NCB	PD	1.9384	1	44.5832	1	NA	NA	NA	NA	NA	NA	NA	NA	NA	NA	NA	NA	No_IF	NA	NA	NA	NA	NA	NA	NA	NA
RCC25-816	CM-025	EVEROLIMUS	NA	NA	NA	NA	NA	M	56	INTERMEDIATE	INTERMEDIATE	0	0	0	Yes	1	4038	FFPE	PRIMARY	NA	9.33333	SD	ICB	NEITHER	9.10062	1	29.7659	1	NA	NA	NA	NA	NA	NA	NA	NA	NA	NA	NA	NA	No_IF	NA	NA	NA	NA	NA	NA	NA	NA
RCC25-82	CM-025	NIVOLUMAB	EA699836	EA699780	EA699836.called.seg	NA	NA	M	64	INTERMEDIATE	INTERMEDIATE	0	0	0	Yes	1	6	FFPE	METASTASIS	OTHER	-62.0915	CRPR	CB	NEITHER	26.5791	1	63.3429	0	NA	NA	NA	0.17	2	NA	NA	NA	NA	NA	NA	NA	No_IF	NA	NA	72	2	346	0.062433	0	TRUE
RCC25-920	CM-025	NIVOLUMAB	NA	NA	NA	NA	NA	M	61	INTERMEDIATE	POOR	0	0	0	Yes	1	1109	FFPE	PRIMARY	NA	30.4762	PD	NCB	PD	1.77413	1	14.0288	1	NA	NA	NA	NA	NA	NA	NA	NA	NA	NA	NA	NA	No_IF	NA	NA	NA	NA	NA	NA	NA	NA
RCC25-932	CM-025	NIVOLUMAB	NA	NA	NA	P66511-05E-Run1_S11_L001	NA	M	65	INTERMEDIATE	POOR	0	0	0	Yes	1	83	FFPE	PRIMARY	NA	21.1321	PD	NCB	PD	1.18275	1	2.13552	1	NA	NA	NA	NA	NA	NA	NA	NA	NA	NA	NA	NA	No_IF	NA	NA	NA	NA	NA	NA	NA	NA
RCC25-948	CM-025	EVEROLIMUS	EA698462	EA698425	EA698462.called.seg	NA	AE663604	M	71	FAVORABLE	INTERMEDIATE	0	0	0	Yes	2	NA	FFPE	PRIMARY	NA	0	NE	ICB	NEITHER	1.34702	1	12.5503	1	NA	NA	NA	0.63	2.02	29.6775	3004	101.221	154.103	13597	88.2331	1.1472	Infiltrated	3.23007	2.00525	253	8	939	0.027776	7.80952	TRUE
RCC25-96	CM-025	EVEROLIMUS	EA698327	EA698305	NA	P66425-08C-Run1_S5_L001	NA	M	54	FAVORABLE	FAVORABLE	0	0	0	Yes	1	763	FFPE	PRIMARY	NA	-4.08163	PD	NCB	PD	1.87269	1	63.2772	0	NA	NA	NA	NA	NA	NA	NA	NA	NA	NA	NA	NA	No_IF	NA	NA	36	2	73	NA	NA	TRUE
RCC25-961	CM-025	NIVOLUMAB	NA	NA	NA	NA	AE663605	M	69	INTERMEDIATE	INTERMEDIATE	0	0	0	Yes	1	502	FFPE	PRIMARY	NA	-59.6154	PD	NCB	PD	1.70842	1	53.6509	0	NA	NA	NA	NA	NA	11.1324	6028	541.481	35.682	14192	397.735	1.36141	Infiltrated	7.35957	5.08585	NA	NA	NA	NA	NA	NA
RCC25-972	CM-025	EVEROLIMUS	EA700287	EA700237	EA700287.called.seg	NA	NA	F	50	INTERMEDIATE	INTERMEDIATE	0	0	0	Yes	1	126	FFPE	PRIMARY	NA	0.813008	PD	NCB	PD	1.67556	1	14.6858	1	NA	NA	NA	0.18	1.95	NA	NA	NA	NA	NA	NA	NA	No_IF	NA	NA	19	1	94	0.045455	0.318182	TRUE
RCC25-997	CM-025	NIVOLUMAB	EA699650	EA699609	EA699650.called.seg	NA	NA	M	64	INTERMEDIATE	INTERMEDIATE	0	0	0	Yes	1	764	FFPE	PRIMARY	NA	93.1507	PD	NCB	PD	1.74127	1	20.5339	1	NA	NA	NA	0.36	2.01	NA	NA	NA	NA	NA	NA	NA	No_IF	NA	NA	81	5	205	0.105547	0.189781	TRUE
RCC25-142	CM-025	NIVOLUMAB	NA	NA	NA	EA632171	NA	M	73	FAVORABLE	INTERMEDIATE	0	0	0	Yes	1	567	FFPE	METASTASIS	VISCERAL LUNG	18.8889	SD	ICB	NEITHER	3.05544	1	63.4086	0	NA	NA	NA	NA	NA	NA	NA	NA	NA	NA	NA	NA	No_IF	NA	NA	NA	NA	NA	NA	NA	NA
RCC25-279	CM-025	EVEROLIMUS	EA700435	EA700424	EA700435.called.seg	P66432-02H-Run1_S27_L002	NA	M	66	INTERMEDIATE	INTERMEDIATE	0	0	0	Yes	1	483	FFPE	PRIMARY	NA	-2.29885	SD	ICB	NEITHER	5.35524	1	10.3491	1	NA	NA	NA	0.41	1.98	NA	NA	NA	NA	NA	NA	NA	No_IF	NA	NA	56	7	385	0.017299	0.3875	FALSE
RCC25-86	CM-025	NIVOLUMAB	EA699977	EA699959	EA699977.called.seg	P66425-10A-Run1_S13_L002	NA	M	56	POOR	POOR	1	0	1	Yes	1	276	FFPE	PRIMARY	NA	-18.4211	SD	ICB	NEITHER	5.35524	1	11.7289	1	NA	NA	NA	0.37	3.13	NA	NA	NA	NA	NA	NA	NA	No_IF	NA	NA	83	2	363	0.387062	0.245283	FALSE
RCC25-747	CM-025	EVEROLIMUS	NA	NA	NA	NA	NA	M	81	FAVORABLE	INTERMEDIATE	0	0	0	Yes	2	NA	FFPE	PRIMARY	NA	0	SD	ICB	NEITHER	5.58522	1	53.6509	0	NA	NA	NA	NA	NA	NA	NA	NA	NA	NA	NA	NA	No_IF	NA	NA	NA	NA	NA	NA	NA	NA
RCC25-900	CM-025	EVEROLIMUS	NA	NA	NA	NA	NA	M	63	INTERMEDIATE	INTERMEDIATE	0	0	0	Yes	2	NA	FFPE	PRIMARY	NA	0	SD	ICB	NEITHER	1.77413	0	18.924	0	NA	NA	NA	NA	NA	NA	NA	NA	NA	NA	NA	NA	No_IF	NA	NA	NA	NA	NA	NA	NA	NA
RCC25-911	CM-025	EVEROLIMUS	NA	NA	NA	NA	NA	M	79	INTERMEDIATE	INTERMEDIATE	0	0	0	Yes	1	NA	FFPE	PRIMARY	NA	7.31707	SD	ICB	NEITHER	1.77413	0	18.924	0	NA	NA	NA	NA	NA	NA	NA	NA	NA	NA	NA	NA	No_IF	NA	NA	NA	NA	NA	NA	NA	NA
RCC25-362	CM-025	NIVOLUMAB	NA	NA	NA	P66287-07B-Run1_S2_L001	E9563927	F	70	INTERMEDIATE	INTERMEDIATE	0	0	0	Yes	1	NA	FFPE	PRIMARY	NA	-77.2152	CRPR	CB	ER	57.5606	0	59.9261	0	NA	NA	NA	NA	NA	5.25476	559	106.38	11.2492	502	44.6255	2.38383	Desert	1.74518	0.762628	NA	NA	NA	NA	NA	NA
RCC25-510	CM-025	NIVOLUMAB	NA	NA	NA	NA	NA	M	65	INTERMEDIATE	POOR	0	0	0	Yes	1	NA	FFPE	PRIMARY	NA	NA	NE	ICB	NEITHER	2.10267	1	3.90965	1	NA	NA	NA	NA	NA	NA	NA	NA	NA	NA	NA	NA	No_IF	NA	NA	NA	NA	NA	NA	NA	NA
RCC25-737	CM-025	EVEROLIMUS	NA	NA	NA	P66287-12C-Run1_S29_L002	NA	M	69	FAVORABLE	FAVORABLE	0	0	0	Yes	1	958	FFPE	METASTASIS	VISCERAL LUNG	-15.3846	SD	CB	NEITHER	16	1	23.5565	1	NA	NA	NA	NA	NA	NA	NA	NA	NA	NA	NA	NA	No_IF	NA	NA	NA	NA	NA	NA	NA	NA
RCC25-859	CM-025	NIVOLUMAB	NA	NA	NA	P66287-09H-Run1_S14_L001	EA185076	M	53	INTERMEDIATE	POOR	0	0	0	Yes	1	NA	FFPE	PRIMARY	NA	-64.0244	PD	NCB	PD	1.83984	1	17.577	1	NA	NA	NA	NA	NA	29.923	3266	109.147	360.606	12780	35.4404	3.07973	Desert	2.01784	0.953164	NA	NA	NA	NA	NA	NA
RCC25-1073	CM-025	NIVOLUMAB	EA699624	EA699591	EA699624.called.seg	P66507-10D-Run1_S4_L001	NA	M	59	INTERMEDIATE	INTERMEDIATE	0	0	0	Yes	1	501	FFPE	METASTASIS	VISCERAL OTHER	-26.4706	SD	CB	NEITHER	9.26489	1	38.5708	1	NA	NA	NA	0.28	2.16	NA	NA	NA	NA	NA	NA	NA	No_IF	NA	NA	54	8	435	0.031127	0.041237	FALSE
RCC25-145	CM-025	EVEROLIMUS	EA700555	EA700507	EA700555.called.seg	P66451-07E-Run1_S19_L002	NA	M	67	INTERMEDIATE	INTERMEDIATE	0	0	0	Yes	2	1293	FFPE	PRIMARY	NA	-6.25	SD	ICB	NEITHER	4.00821	1	18.4312	1	NA	NA	NA	0.24	1.98	NA	NA	NA	NA	NA	NA	NA	No_IF	NA	NA	26	2	192	0.022697	0.034884	FALSE
RCC25-240	CM-025	NIVOLUMAB	EA700251	EA700242	EA700251.called.seg	NA	AD604105	M	51	FAVORABLE	INTERMEDIATE	0	0	0	Yes	1	NA	FFPE	PRIMARY	NA	-77.551	CRPR	CB	NEITHER	9.10062	1	38.768	1	NA	NA	NA	0.35	1.74	42.3772	5505	129.905	152.195	5756	37.8198	3.43483	Desert	2.80979	0.926977	78	9	214	0.225875	0.5875	TRUE
RCC25-481	CM-025	EVEROLIMUS	NA	NA	NA	NA	NA	M	55	FAVORABLE	INTERMEDIATE	NA	NA	NA	Yes	2	889	FFPE	PRIMARY	NA	-9.09091	SD	CB	NEITHER	27.9589	1	58.7762	0	NA	NA	NA	NA	NA	NA	NA	NA	NA	NA	NA	NA	No_IF	NA	NA	NA	NA	NA	NA	NA	NA
RCC25-482	CM-025	NIVOLUMAB	NA	NA	NA	NA	NA	F	66	POOR	POOR	NA	NA	NA	Yes	1	354	FFPE	METASTASIS	VISCERAL OTHER	11.1111	PD	NCB	PD	1.74127	1	4.50103	1	NA	NA	NA	NA	NA	NA	NA	NA	NA	NA	NA	NA	No_IF	NA	NA	NA	NA	NA	NA	NA	NA
RCC25-687	CM-025	NIVOLUMAB	EA700463	EA700417	EA700463.called.seg	NA	NA	M	43	INTERMEDIATE	INTERMEDIATE	0	0	0	Yes	1	117	FFPE	PRIMARY	NA	-35.4167	CRPR	CB	ER	55.7865	0	57.1006	0	NA	NA	NA	0.27	1.98	NA	NA	NA	NA	NA	NA	NA	No_IF	NA	NA	59	8	184	0.122679	0	TRUE
RCC25-829	CM-025	EVEROLIMUS	NA	NA	NA	NA	NA	M	58	INTERMEDIATE	INTERMEDIATE	NA	NA	NA	Yes	2	727	FFPE	METASTASIS	VISCERAL LUNG	28.5714	PD	NCB	PD	1.51129	1	6.83368	1	NA	NA	NA	NA	NA	NA	NA	NA	NA	NA	NA	NA	No_IF	NA	NA	NA	NA	NA	NA	NA	NA
RCC25-910	CM-025	NIVOLUMAB	NA	NA	NA	NA	NA	M	63	FAVORABLE	INTERMEDIATE	0	0	0	Yes	2	359	FFPE	PRIMARY	NA	27.027	PD	NCB	PD	0.985626	1	8.67351	1	NA	NA	NA	NA	NA	NA	NA	NA	NA	NA	NA	NA	No_IF	NA	NA	NA	NA	NA	NA	NA	NA
RCC25-296	CM-025	EVEROLIMUS	NA	NA	NA	NA	NA	M	45	FAVORABLE	INTERMEDIATE	0	0	0	Yes	1	NA	FFPE	PRIMARY	NA	-8.92857	SD	CB	NEITHER	9.79055	1	26.6119	1	NA	NA	NA	NA	NA	NA	NA	NA	NA	NA	NA	NA	No_IF	NA	NA	NA	NA	NA	NA	NA	NA
RCC25-299	CM-025	NIVOLUMAB	NA	NA	NA	P66291-12D-Run1_S29_L002	E9720042	M	64	FAVORABLE	FAVORABLE	0	0	0	Yes	2	NA	FFPE	PRIMARY	NA	0	SD	ICB	NEITHER	3.58111	1	57.002	0	NA	NA	NA	NA	NA	16.5062	13198	799.576	113.593	77668	683.737	1.16942	Infiltrated	9.80448	8.34595	NA	NA	NA	NA	NA	NA
RCC25-304	CM-025	EVEROLIMUS	NA	NA	NA	NA	NA	F	74	INTERMEDIATE	INTERMEDIATE	0	0	0	Yes	1	NA	FFPE	PRIMARY	NA	192.105	PD	NCB	PD	2.06982	1	7.8193	1	NA	NA	NA	NA	NA	NA	NA	NA	NA	NA	NA	NA	No_IF	NA	NA	NA	NA	NA	NA	NA	NA
RCC25-657	CM-025	EVEROLIMUS	NA	NA	NA	NA	NA	F	62	FAVORABLE	FAVORABLE	0	0	0	Yes	2	NA	FFPE	PRIMARY	NA	2.24719	SD	ICB	NEITHER	18.2998	1	50.5626	0	NA	NA	NA	NA	NA	NA	NA	NA	NA	NA	NA	NA	No_IF	NA	NA	NA	NA	NA	NA	NA	NA
RCC25-738	CM-025	EVEROLIMUS	NA	NA	NA	NA	NA	M	67	INTERMEDIATE	INTERMEDIATE	0	0	0	Yes	1	NA	FFPE	PRIMARY	NA	-14.5161	SD	CB	NEITHER	16.2628	1	27.3347	0	NA	NA	NA	NA	NA	NA	NA	NA	NA	NA	NA	NA	No_IF	NA	NA	NA	NA	NA	NA	NA	NA
RCC25-778	CM-025	NIVOLUMAB	NA	NA	NA	NA	NA	M	66	INTERMEDIATE	INTERMEDIATE	0	0	0	Yes	1	NA	FFPE	PRIMARY	NA	-47.2	CRPR	CB	NEITHER	29.4702	1	52.0739	0	NA	NA	NA	NA	NA	NA	NA	NA	NA	NA	NA	NA	No_IF	NA	NA	NA	NA	NA	NA	NA	NA
RCC25-811	CM-025	NIVOLUMAB	NA	NA	NA	NA	NA	F	34	FAVORABLE	INTERMEDIATE	0	0	0	Yes	1	NA	FFPE	PRIMARY	NA	6.55738	SD	ICB	NEITHER	3.71253	1	11.3018	1	NA	NA	NA	NA	NA	NA	NA	NA	NA	NA	NA	NA	No_IF	NA	NA	NA	NA	NA	NA	NA	NA
RCC25-175	CM-025	EVEROLIMUS	EA699882	EA699848	EA699882.called.seg	NA	E9123046	M	NA	INTERMEDIATE	INTERMEDIATE	1	0	1	Yes	1	NA	FFPE	PRIMARY	NA	5.47945	SD	ICB	NEITHER	1.90554	1	5.8809	1	NA	NA	NA	0.37	2	16.9127	758	44.8184	139.368	5473	39.2702	1.14128	Desert	1.82041	1.59008	54	3	188	0.151004	1.23256	TRUE
RCC25-206	CM-025	NIVOLUMAB	NA	NA	NA	NA	NA	M	NA	INTERMEDIATE	INTERMEDIATE	0	0	0	Yes	1	759	FFPE	METASTASIS	OTHER	42.029	PD	NCB	PD	1.90554	1	18.2669	1	NA	NA	NA	NA	NA	NA	NA	NA	NA	NA	NA	NA	No_IF	NA	NA	NA	NA	NA	NA	NA	NA
RCC25-280	CM-025	NIVOLUMAB	NA	NA	NA	NA	NA	M	NA	INTERMEDIATE	INTERMEDIATE	0	0	0	Yes	1	491	FFPE	METASTASIS	OTHER	13.6752	SD	ICB	NEITHER	3.71253	1	39.2608	1	NA	NA	NA	NA	NA	NA	NA	NA	NA	NA	NA	NA	No_IF	NA	NA	NA	NA	NA	NA	NA	NA
RCC25-50	CM-025	NIVOLUMAB	NA	NA	NA	NA	NA	M	NA	POOR	NOT REPORTED	0	1	1	Yes	1	1146	FFPE	METASTASIS	NA	-1.44928	SD	ICB	NEITHER	2.75975	1	3.61396	1	NA	NA	NA	NA	NA	NA	NA	NA	NA	NA	NA	NA	No_IF	NA	NA	NA	NA	NA	NA	NA	NA
RCC25-519	CM-025	EVEROLIMUS	NA	NA	NA	NA	NA	F	NA	INTERMEDIATE	POOR	0	0	0	Yes	1	648	FFPE	PRIMARY	NA	NA	NE	ICB	NEITHER	1.05133	1	1.05133	1	NA	NA	NA	NA	NA	NA	NA	NA	NA	NA	NA	NA	No_IF	NA	NA	NA	NA	NA	NA	NA	NA
RCC25-570	CM-025	NIVOLUMAB	EA699825	EA699749	EA699825.called.seg	NA	E9717736	F	NA	INTERMEDIATE	INTERMEDIATE	0	0	0	Yes	1	NA	FFPE	PRIMARY	NA	-7.14286	SD	ICB	NEITHER	5.32238	1	27.8932	1	NA	NA	NA	0.54	1.96	33.9822	5216	153.492	190.636	52736	276.632	0.554862	Infiltrated	4.76373	7.95808	134	12	480	0.026294	0.530055	FALSE
RCC25-669	CM-025	NIVOLUMAB	EA698339	EA698306	EA698339.called.seg	P66507-09C-Run1_S26_L002	NA	M	NA	FAVORABLE	FAVORABLE	0	0	0	Yes	1	442	FFPE	METASTASIS	VISCERAL LUNG	-31.4815	SD	ICB	NEITHER	4.96099	1	6.6037	1	NA	NA	NA	0.31	1.97	NA	NA	NA	NA	NA	NA	NA	No_IF	NA	NA	25	0	116	0.045455	2	FALSE
RCC25-75	CM-025	EVEROLIMUS	NA	NA	NA	P66425-07A-Run1_S1_L001	NA	M	NA	POOR	INTERMEDIATE	0	0	0	Yes	2	13	FFPE	METASTASIS	OTHER	2.38095	NE	ICB	NEITHER	0.722793	1	7.12936	1	NA	NA	NA	NA	NA	NA	NA	NA	NA	NA	NA	NA	No_IF	NA	NA	NA	NA	NA	NA	NA	NA
RCC25-56	CM-025	EVEROLIMUS	NA	NA	NA	NA	NA	F	NA	FAVORABLE	FAVORABLE	0	0	0	Yes	1	1235	FFPE	METASTASIS	VISCERAL OTHER	0	SD	ICB	NEITHER	5.58522	1	55.2936	1	NA	NA	NA	NA	NA	NA	NA	NA	NA	NA	NA	NA	No_IF	NA	NA	NA	NA	NA	NA	NA	NA
RCC25-597	CM-025	NIVOLUMAB	NA	NA	NA	NA	NA	M	NA	INTERMEDIATE	INTERMEDIATE	0	0	0	Yes	2	NA	FFPE	PRIMARY	NA	NA	NE	ICB	NEITHER	0.032854	0	43.1047	1	NA	NA	NA	NA	NA	NA	NA	NA	NA	NA	NA	NA	No_IF	NA	NA	NA	NA	NA	NA	NA	NA
RCC25-60	CM-025	EVEROLIMUS	NA	NA	NA	NA	NA	M	68	INTERMEDIATE	INTERMEDIATE	0	0	0	Yes	1	2233	FFPE	PRIMARY	NA	NA	NE	ICB	NEITHER	1.9384	1	1.9384	1	NA	NA	NA	NA	NA	NA	NA	NA	NA	NA	NA	NA	No_IF	NA	NA	NA	NA	NA	NA	NA	NA
RCC25-813	CM-025	NIVOLUMAB	NA	NA	NA	NA	NA	M	NA	FAVORABLE	INTERMEDIATE	NA	NA	NA	Yes	3	760	FFPE	METASTASIS	LYMPH NODES	-69.8795	CRPR	CB	NEITHER	5.74949	1	55.885	0	NA	NA	NA	NA	NA	NA	NA	NA	NA	NA	NA	NA	No_IF	NA	NA	NA	NA	NA	NA	NA	NA
RCC25-530	CM-025	EVEROLIMUS	NA	NA	NA	NA	NA	M	57	POOR	POOR	0	1	1	Yes	1	NA	FFPE	PRIMARY	NA	-3.84615	SD	CB	NEITHER	11.269	1	15.6386	1	NA	NA	NA	NA	NA	NA	NA	NA	NA	NA	NA	NA	No_IF	NA	NA	NA	NA	NA	NA	NA	NA
RCC25-151	CM-025	EVEROLIMUS	EA699896	EA699843	EA699896.called.seg	P66451-08D-Run1_S23_L002	NA	M	55	INTERMEDIATE	INTERMEDIATE	1	0	1	Yes	1	1388	FFPE	PRIMARY	NA	NA	NE	ICB	NEITHER	0.032854	0	62.3901	0	NA	NA	NA	0.67	1.98	NA	NA	NA	NA	NA	NA	NA	No_IF	NA	NA	79	4	322	0.014037	0.669725	FALSE
RCC25-160	CM-025	EVEROLIMUS	EA700644	EA700575	EA700644.called.seg	NA	NA	M	64	POOR	INTERMEDIATE	0	0	0	Yes	1	2644	FFPE	PRIMARY	NA	NA	NE	ICB	NEITHER	0.788501	1	0.788501	1	NA	NA	NA	0.29	2.27	NA	NA	NA	NA	NA	NA	NA	No_IF	NA	NA	71	8	299	0.166222	0	FALSE
RCC25-163	CM-025	NIVOLUMAB	NA	NA	NA	NA	NA	M	64	INTERMEDIATE	INTERMEDIATE	0	0	0	Yes	1	91	FFPE	PRIMARY	NA	6.38298	SD	ICB	NEITHER	3.77823	1	41.232	1	NA	NA	NA	NA	NA	NA	NA	NA	NA	NA	NA	NA	No_IF	NA	NA	NA	NA	NA	NA	NA	NA
RCC25-164	CM-025	EVEROLIMUS	EA700632	EA700576	EA700632.called.seg	NA	NA	M	66	INTERMEDIATE	INTERMEDIATE	0	0	0	Yes	1	1352	FFPE	PRIMARY	NA	26.8293	PD	NCB	PD	1.74127	1	61.963	0	NA	NA	NA	0.42	2.18	NA	NA	NA	NA	NA	NA	NA	No_IF	NA	NA	137	5	424	0.033767	1.46616	FALSE
RCC25-190	CM-025	EVEROLIMUS	NA	NA	NA	NA	NA	M	68	FAVORABLE	FAVORABLE	0	0	0	Yes	2	4907	FFPE	PRIMARY	NA	-46.1538	CRPR	CB	NEITHER	20.9938	1	62.0616	0	NA	NA	NA	NA	NA	NA	NA	NA	NA	NA	NA	NA	No_IF	NA	NA	NA	NA	NA	NA	NA	NA
RCC25-207	CM-025	NIVOLUMAB	EA700460	EA700423	EA700460.called.seg	P66451-09H-Run1_S2_L001	NA	M	64	FAVORABLE	INTERMEDIATE	0	0	0	Yes	1	457	FFPE	PRIMARY	NA	0	SD	ICB	NEITHER	5.32238	1	19.7782	1	NA	NA	NA	0.44	2	NA	NA	NA	NA	NA	NA	NA	No_IF	NA	NA	69	10	310	0.113925	0.118812	FALSE
RCC25-242	CM-025	EVEROLIMUS	EA700631	EA700570	EA700631.called.seg	P66425-10G-Run1_S14_L001	NA	M	56	INTERMEDIATE	INTERMEDIATE	1	1	1	Yes	1	258	FFPE	PRIMARY	NA	1.17647	SD	ICB	NEITHER	5.35524	1	61.5031	0	NA	NA	NA	0.58	2.04	NA	NA	NA	NA	NA	NA	NA	No_IF	NA	NA	63	4	152	0.276348	0.780488	FALSE
RCC25-255	CM-025	NIVOLUMAB	EA700245	EA700244	EA700245.called.seg	NA	NA	F	59	FAVORABLE	INTERMEDIATE	0	0	0	Yes	1	1536	FFPE	PRIMARY	NA	26.9231	PD	NCB	PD	1.87269	1	61.1745	0	NA	NA	NA	0.3	1.91	NA	NA	NA	NA	NA	NA	NA	No_IF	NA	NA	80	7	365	0.074216	0.105769	FALSE
RCC25-427	CM-025	EVEROLIMUS	EA699996	EA699953	EA699996.called.seg	NA	NA	M	62	FAVORABLE	INTERMEDIATE	0	0	0	Yes	1	567	FFPE	PRIMARY	NA	-12.8205	SD	ICB	NEITHER	5.58522	0	30.8501	1	NA	NA	NA	0.41	1.88	NA	NA	NA	NA	NA	NA	NA	No_IF	NA	NA	59	5	255	0.116131	0.070707	FALSE
RCC25-446	CM-025	EVEROLIMUS	EA698356	EA698308	EA698356.called.seg	NA	NA	M	63	INTERMEDIATE	INTERMEDIATE	1	1	1	Yes	1	590	FFPE	PRIMARY	NA	52.1127	PD	NCB	PD	1.60986	1	3.41684	1	NA	NA	NA	0.21	2.14	NA	NA	NA	NA	NA	NA	NA	No_IF	NA	NA	58	2	176	0.287908	0.107843	TRUE
RCC25-768	CM-025	EVEROLIMUS	EA700003	EA699961	NA	NA	NA	M	60	INTERMEDIATE	INTERMEDIATE	0	0	0	Yes	1	316	FFPE	PRIMARY	NA	0	PD	NCB	PD	1.77413	1	56.5092	0	NA	NA	NA	NA	NA	NA	NA	NA	NA	NA	NA	NA	No_IF	NA	NA	45	5	250	NA	NA	FALSE
RCC25-192	CM-025	NIVOLUMAB	EA698458	EA698407	EA698458.called.seg	NA	NA	F	NA	POOR	POOR	0	1	1	Yes	1	639	FFPE	PRIMARY	NA	-43.8017	SD	ICB	NEITHER	5.58522	1	34.3327	1	NA	NA	NA	0.27	1.98	NA	NA	NA	NA	NA	NA	NA	No_IF	NA	NA	36	1	119	0.013656	0.25	FALSE
RCC25-246	CM-025	EVEROLIMUS	NA	NA	NA	NA	NA	M	NA	INTERMEDIATE	POOR	0	0	0	Yes	1	371	FFPE	PRIMARY	NA	-22.5806	PD	NCB	PD	1.87269	1	3.58111	1	NA	NA	NA	NA	NA	NA	NA	NA	NA	NA	NA	NA	No_IF	NA	NA	NA	NA	NA	NA	NA	NA
RCC25-131	CM-025	NIVOLUMAB	EA699902	EA699857	EA699902.called.seg	NA	NA	M	54	INTERMEDIATE	INTERMEDIATE	0	0	0	Yes	1	297	FFPE	PRIMARY	NA	5	PD	NCB	PD	1.90554	1	12.7146	1	NA	NA	NA	0.61	1.86	NA	NA	NA	NA	NA	NA	NA	No_IF	NA	NA	44	3	244	0.173372	1	FALSE
RCC25-216	CM-025	EVEROLIMUS	NA	NA	NA	P66425-11E-Run1_S12_L001	NA	F	64	FAVORABLE	FAVORABLE	0	0	0	Yes	3	743	FFPE	METASTASIS	VISCERAL OTHER	-1.28205	SD	CB	NEITHER	11.1376	1	60.2218	1	NA	NA	NA	NA	NA	NA	NA	NA	NA	NA	NA	NA	No_IF	NA	NA	NA	NA	NA	NA	NA	NA
RCC25-275	CM-025	EVEROLIMUS	NA	NA	NA	NA	NA	M	56	FAVORABLE	FAVORABLE	NA	NA	NA	Yes	1	3313	FFPE	METASTASIS	OTHER	-14.7541	SD	CB	NEITHER	32.9528	0	59.9918	0	NA	NA	NA	NA	NA	NA	NA	NA	NA	NA	NA	NA	No_IF	NA	NA	NA	NA	NA	NA	NA	NA
RCC25-428	CM-025	NIVOLUMAB	NA	NA	NA	NA	NA	M	78	POOR	POOR	NA	NA	NA	Yes	1	753	FFPE	PRIMARY	NA	-31.25	CRPR	CB	NEITHER	30.883	1	58.9733	0	NA	NA	NA	NA	NA	NA	NA	NA	NA	NA	NA	NA	No_IF	NA	NA	NA	NA	NA	NA	NA	NA
RCC25-64	CM-025	NIVOLUMAB	NA	NA	NA	EA647814	NA	M	67	INTERMEDIATE	INTERMEDIATE	NA	NA	NA	Yes	2	1925	FFPE	METASTASIS	VISCERAL LUNG	-4.05405	SD	CB	NEITHER	11.1376	1	57.002	1	NA	NA	NA	NA	NA	NA	NA	NA	NA	NA	NA	NA	No_IF	NA	NA	NA	NA	NA	NA	NA	NA
RCC25-65	CM-025	NIVOLUMAB	EA699640	EA699572	EA699640.called.seg	NA	NA	M	60	POOR	POOR	0	0	0	Yes	1	278	FFPE	PRIMARY	NA	-92.4528	CRPR	CB	NEITHER	16.3285	1	28.0575	1	NA	NA	NA	0.26	2.07	NA	NA	NA	NA	NA	NA	NA	No_IF	NA	NA	49	3	132	0.255294	0.01	TRUE
RCC25-723	CM-025	NIVOLUMAB	NA	NA	NA	NA	NA	M	62	POOR	POOR	NA	NA	NA	Yes	1	519	FFPE	PRIMARY	NA	26.0563	PD	NCB	PD	1.90554	1	18.2341	1	NA	NA	NA	NA	NA	NA	NA	NA	NA	NA	NA	NA	No_IF	NA	NA	NA	NA	NA	NA	NA	NA
RCC25-838	CM-025	NIVOLUMAB	NA	NA	NA	NA	NA	M	35	FAVORABLE	INTERMEDIATE	NA	NA	NA	Yes	1	84	FFPE	PRIMARY	NA	25.4237	PD	NCB	PD	0.985626	1	20.5667	1	NA	NA	NA	NA	NA	NA	NA	NA	NA	NA	NA	NA	No_IF	NA	NA	NA	NA	NA	NA	NA	NA
RCC25-214	CM-025	EVEROLIMUS	NA	NA	NA	EA595620	L1305557	M	74	POOR	POOR	0	0	0	Yes	1	NA	FFPE	PRIMARY	NA	-27.9412	SD	CB	NEITHER	7.35934	1	11.499	1	NA	NA	NA	NA	NA	17.4321	308	17.6685	126.756	1720	13.5694	1.30208	Desert	0.45768	0.295109	NA	NA	NA	NA	NA	NA
RCC25-272	CM-025	NIVOLUMAB	NA	NA	NA	EA595647	L1305558	M	61	FAVORABLE	INTERMEDIATE	0	0	0	Yes	1	NA	FFPE	PRIMARY	NA	-60	CRPR	CB	NEITHER	29.0103	1	31.8357	1	NA	NA	NA	NA	NA	36.7999	18160	493.479	135.592	29856	220.19	2.24115	Infiltrated	7.18008	3.52725	NA	NA	NA	NA	NA	NA
RCC25-463	CM-025	EVEROLIMUS	NA	NA	NA	P66282-08A-Run1_S5_L001	NA	M	67	FAVORABLE	FAVORABLE	NA	NA	NA	Yes	1	NA	FFPE	METASTASIS	VISCERAL LIVER	11.1111	SD	ICB	NEITHER	3.67967	1	35.6797	1	NA	NA	NA	NA	NA	NA	NA	NA	NA	NA	NA	NA	No_IF	NA	NA	NA	NA	NA	NA	NA	NA
RCC25-540	CM-025	EVEROLIMUS	NA	NA	NA	EA595636	L1381856	F	44	INTERMEDIATE	INTERMEDIATE	0	0	0	Yes	2	NA	FFPE	PRIMARY	NA	7.29927	SD	ICB	NEITHER	3.71253	1	6.50513	1	NA	NA	NA	NA	NA	35.0735	2740	78.1216	106.474	21404	201.025	0.388615	Infiltrated	1.9396	3.49001	NA	NA	NA	NA	NA	NA
RCC25-475	CM-025	NIVOLUMAB	NA	NA	NA	NA	NA	M	NA	INTERMEDIATE	POOR	0	0	0	Yes	1	254	FFPE	PRIMARY	NA	0	PD	NCB	PD	1.87269	1	9.98768	1	NA	NA	NA	NA	NA	NA	NA	NA	NA	NA	NA	NA	No_IF	NA	NA	NA	NA	NA	NA	NA	NA
RCC25-763	CM-025	EVEROLIMUS	NA	NA	NA	NA	NA	M	60	INTERMEDIATE	INTERMEDIATE	0	0	0	Yes	1	NA	FFPE	PRIMARY	NA	-22.2222	SD	CB	NEITHER	9.23203	1	12.7803	1	NA	NA	NA	NA	NA	NA	NA	NA	NA	NA	NA	NA	No_IF	NA	NA	NA	NA	NA	NA	NA	NA
RCC25-508	CM-025	EVEROLIMUS	NA	NA	NA	NA	NA	M	69	INTERMEDIATE	POOR	0	0	0	Yes	1	NA	FFPE	PRIMARY	NA	-21.6216	SD	CB	NEITHER	11.0062	1	11.0062	1	NA	NA	NA	NA	NA	NA	NA	NA	NA	NA	NA	NA	No_IF	NA	NA	NA	NA	NA	NA	NA	NA
RCC25-525	CM-025	EVEROLIMUS	NA	NA	NA	NA	NA	F	64	POOR	INTERMEDIATE	0	0	0	Yes	1	3351	FFPE	PRIMARY	NA	-39.7727	PD	NCB	PD	1.80698	1	3.61396	1	NA	NA	NA	NA	NA	NA	NA	NA	NA	NA	NA	NA	No_IF	NA	NA	NA	NA	NA	NA	NA	NA
RCC25-637	CM-025	EVEROLIMUS	NA	NA	NA	NA	NA	M	51	INTERMEDIATE	INTERMEDIATE	0	0	0	Yes	1	NA	FFPE	PRIMARY	NA	-28.5714	SD	ICB	NEITHER	3.94251	1	57.3635	0	NA	NA	NA	NA	NA	NA	NA	NA	NA	NA	NA	NA	No_IF	NA	NA	NA	NA	NA	NA	NA	NA
RCC25-647	CM-025	NIVOLUMAB	NA	NA	NA	NA	NA	M	54	POOR	POOR	0	0	0	Yes	1	NA	FFPE	METASTASIS	SKIN/SOFT TISSUE	28.0702	PD	NCB	PD	1.83984	1	35.2526	1	NA	NA	NA	NA	NA	NA	NA	NA	NA	NA	NA	NA	No_IF	NA	NA	NA	NA	NA	NA	NA	NA
RCC25-855	CM-025	NIVOLUMAB	NA	NA	NA	NA	NA	M	54	INTERMEDIATE	POOR	NA	NA	NA	Yes	1	13	FFPE	PRIMARY	NA	21.8182	PD	NCB	PD	1.83984	1	55.2608	0	NA	NA	NA	NA	NA	NA	NA	NA	NA	NA	NA	NA	No_IF	NA	NA	NA	NA	NA	NA	NA	NA
RCC25-101	CM-025	NIVOLUMAB	NA	NA	NA	NA	NA	M	NA	INTERMEDIATE	INTERMEDIATE	0	0	0	Yes	1	NA	FFPE	PRIMARY	NA	73.0769	PD	NCB	PD	1.90554	1	4.53388	1	NA	NA	NA	NA	NA	NA	NA	NA	NA	NA	NA	NA	No_IF	NA	NA	NA	NA	NA	NA	NA	NA
RCC25-149	CM-025	NIVOLUMAB	EA700290	EA700215	EA700290.called.seg	NA	E9474277	M	NA	INTERMEDIATE	INTERMEDIATE	0	0	0	Yes	2	NA	FFPE	PRIMARY	NA	21.8182	PD	NCB	PD	1.87269	1	21.3881	1	NA	NA	NA	0.46	2.05	23.5199	3977	169.091	158.735	28920	182.191	0.928096	Infiltrated	3.7381	3.78128	134	18	672	0.020285	1.05294	FALSE
RCC25-222	CM-025	EVEROLIMUS	EA700369	EA700304	EA700369.called.seg	NA	E9474279	M	NA	INTERMEDIATE	INTERMEDIATE	0	0	0	Yes	2	NA	FFPE	METASTASIS	VISCERAL LUNG	NA	NE	ICB	NEITHER	0.032854	0	18.4312	1	NA	NA	NA	0.19	1.82	16.45	14540	883.893	153.09	41091	268.411	3.29305	Infiltrated	16.5199	8.57934	56	5	184	0.353746	0.060345	TRUE
RCC25-230	CM-025	EVEROLIMUS	NA	NA	NA	NA	NA	M	NA	INTERMEDIATE	INTERMEDIATE	0	0	0	Yes	1	NA	FFPE	PRIMARY	NA	NA	NE	ICB	NEITHER	0.591376	1	1.34702	1	NA	NA	NA	NA	NA	NA	NA	NA	NA	NA	NA	NA	No_IF	NA	NA	NA	NA	NA	NA	NA	NA
RCC25-298	CM-025	EVEROLIMUS	EA700354	EA700315	EA700354.called.seg	NA	E9755277	F	NA	INTERMEDIATE	INTERMEDIATE	0	0	0	Yes	1	NA	FFPE	PRIMARY	NA	-2.24719	SD	CB	NEITHER	16.8214	1	23.4908	0	NA	NA	NA	0.27	1.95	20.4007	1418	69.5076	232.621	9742	41.8793	1.65971	Desert	1.68347	1.22359	67	6	331	0.135386	0.074074	FALSE
RCC25-31	CM-025	NIVOLUMAB	EA699721	EA699677	EA699721.called.seg	NA	E9123117	F	NA	INTERMEDIATE	INTERMEDIATE	0	0	0	Yes	2	NA	FFPE	PRIMARY	NA	-96.0396	CRPR	CB	NEITHER	24.0493	0	65.9055	0	NA	NA	NA	0.18	1.97	15.5442	1460	93.9255	92.0491	3740	40.6305	2.3117	Desert	2.33149	1.33683	63	2	290	0.062753	0.102041	FALSE
RCC25-995	CM-025	EVEROLIMUS	NA	NA	NA	P66287-11A-Run1_S20_L002	ED493343	M	61	INTERMEDIATE	POOR	0	0	0	Yes	1	NA	FFPE	PRIMARY	NA	-17.2185	SD	ICB	NEITHER	5.51951	1	19.6797	1	NA	NA	NA	NA	NA	12.0836	2726	225.595	101.64	5804	57.1036	3.95063	Infiltrated	5.52347	1.36479	NA	NA	NA	NA	NA	NA
RCC25-111	CM-025	NIVOLUMAB	NA	NA	NA	NA	NA	M	60	POOR	POOR	0	0	0	Yes	1	10	FFPE	PRIMARY	NA	-19.1111	SD	CB	NEITHER	10.6448	1	25.0021	1	NA	NA	NA	NA	NA	NA	NA	NA	NA	NA	NA	NA	No_IF	NA	NA	NA	NA	NA	NA	NA	NA
RCC25-181	CM-025	NIVOLUMAB	EA700340	EA700296	EA700340.called.seg	NA	NA	M	61	FAVORABLE	INTERMEDIATE	0	1	1	Yes	2	1369	FFPE	PRIMARY	NA	0	SD	ICB	NEITHER	1.77413	0	62.2259	0	NA	NA	NA	0.53	2.46	NA	NA	NA	NA	NA	NA	NA	No_IF	NA	NA	66	4	238	0.015116	8.2	FALSE
RCC25-228	CM-025	EVEROLIMUS	EA700531	EA700509	EA700531.called.seg	P66432-02G-Run1_S26_L002	NA	M	43	FAVORABLE	FAVORABLE	0	1	1	Yes	3	743	FFPE	METASTASIS	OTHER	-27.2727	SD	CB	NEITHER	7.35934	1	19.3183	1	NA	NA	NA	0.24	1.97	NA	NA	NA	NA	NA	NA	NA	No_IF	NA	NA	291	25	1170	0.067328	0.118203	FALSE
RCC25-360	CM-025	NIVOLUMAB	EA698477	EA698431	EA698477.called.seg	P66432-08G-Run1_S26_L002	NA	M	75	POOR	POOR	0	0	0	Yes	2	3245	FFPE	PRIMARY	NA	22	PD	NCB	PD	1.80698	1	47.2115	0	NA	NA	NA	0.4	2.2	NA	NA	NA	NA	NA	NA	NA	No_IF	NA	NA	118	6	529	0.070656	3.92857	FALSE
RCC25-526	CM-025	EVEROLIMUS	EA699623	EA699589	EA699623.called.seg	EA632753	NA	M	63	INTERMEDIATE	INTERMEDIATE	0	0	0	Yes	1	94	FFPE	METASTASIS	OTHER	4.58015	SD	ICB	NEITHER	5.78234	1	35.0883	1	NA	NA	NA	0.34	1.9	NA	NA	NA	NA	NA	NA	NA	No_IF	NA	NA	37	3	178	0.129745	0.114754	TRUE
RCC25-90	CM-025	EVEROLIMUS	NA	NA	NA	P66451-07C-Run1_S17_L002	NA	M	62	INTERMEDIATE	INTERMEDIATE	1	0	1	Yes	2	292	FFPE	PRIMARY	NA	NA	NE	ICB	NEITHER	0.525667	1	0.788501	1	NA	NA	NA	NA	NA	NA	NA	NA	NA	NA	NA	NA	No_IF	NA	NA	NA	NA	NA	NA	NA	NA
RCC25-1043	CM-025	EVEROLIMUS	EA698899	EA698600	EA698899.called.seg	NA	E9786644	F	62	INTERMEDIATE	INTERMEDIATE	0	0	0	Yes	2	NA	FFPE	PRIMARY	NA	0	SD	ICB	NEITHER	43.269	0	48	0	NA	NA	NA	0.25	1.95	22.5884	4839	214.225	43.8478	7987	182.153	1.17607	Infiltrated	3.71172	2.5545	91	6	404	0.034601	0.121495	FALSE
RCC25-640	CM-025	NIVOLUMAB	EA700199	EA700116	EA700199.called.seg	NA	NA	M	48	POOR	POOR	0	0	0	Yes	1	NA	FFPE	PRIMARY	NA	14.2857	SD	ICB	NEITHER	1.87269	0	3.67967	0	NA	NA	NA	0.24	2.06	NA	NA	NA	NA	NA	NA	NA	No_IF	NA	NA	39	3	262	0.119286	0.102564	FALSE
RCC25-939	CM-025	EVEROLIMUS	EA698467	EA698418	EA698467.called.seg	EA595585	E9786643	M	64	INTERMEDIATE	INTERMEDIATE	0	0	0	Yes	1	NA	FFPE	METASTASIS	SKIN/SOFT TISSUE	NA	NE	ICB	NEITHER	0.032854	0	18.6283	0	NA	NA	NA	0.7	1.99	10.4846	805	76.7792	183.872	9038	49.1539	1.56202	Desert	1.88892	1.02667	96	9	330	0.014786	0.454545	FALSE
RCC25-434	CM-025	EVEROLIMUS	EA700098	EA700052	EA700098.called.seg	P66282-10B-Run1_S11_L001	NA	F	51	FAVORABLE	FAVORABLE	0	0	0	Yes	3	NA	FFPE	METASTASIS	OTHER	-15.3846	SD	CB	NEITHER	9.16632	1	49.0842	1	NA	NA	NA	0.27	1.96	NA	NA	NA	NA	NA	NA	NA	No_IF	NA	NA	103	3	499	0.026231	0.022472	FALSE
RCC25-450	CM-025	NIVOLUMAB	NA	NA	NA	NA	NA	M	66	FAVORABLE	FAVORABLE	0	0	0	Yes	1	NA	FFPE	METASTASIS	VISCERAL LUNG	3.68098	PD	NCB	PD	1.80698	1	17.9713	1	NA	NA	NA	NA	NA	NA	NA	NA	NA	NA	NA	NA	No_IF	NA	NA	NA	NA	NA	NA	NA	NA
RCC25-694	CM-025	NIVOLUMAB	NA	NA	NA	NA	NA	M	59	INTERMEDIATE	INTERMEDIATE	NA	NA	NA	Yes	1	NA	FFPE	PRIMARY	NA	-43.9024	CRPR	CB	NEITHER	7.3922	1	38.4066	1	NA	NA	NA	NA	NA	NA	NA	NA	NA	NA	NA	NA	No_IF	NA	NA	NA	NA	NA	NA	NA	NA
RCC25-795	CM-025	NIVOLUMAB	NA	NA	NA	NA	NA	F	77	INTERMEDIATE	INTERMEDIATE	0	0	0	Yes	2	NA	FFPE	PRIMARY	NA	47.0588	PD	NCB	PD	1.80698	1	17.3142	1	NA	NA	NA	NA	NA	NA	NA	NA	NA	NA	NA	NA	No_IF	NA	NA	NA	NA	NA	NA	NA	NA
RCC25-884	CM-025	NIVOLUMAB	NA	NA	NA	NA	NA	M	49	INTERMEDIATE	INTERMEDIATE	0	0	0	Yes	1	NA	FFPE	PRIMARY	NA	23.5294	PD	NCB	PD	2.03696	1	26.809	1	NA	NA	NA	NA	NA	NA	NA	NA	NA	NA	NA	NA	No_IF	NA	NA	NA	NA	NA	NA	NA	NA
RCC25-127	CM-025	EVEROLIMUS	NA	NA	NA	NA	NA	M	59	POOR	POOR	0	0	0	Yes	1	216	FFPE	PRIMARY	NA	-15.8672	PD	ICB	PD	3.0883	1	7.85216	1	NA	NA	NA	NA	NA	NA	NA	NA	NA	NA	NA	NA	No_IF	NA	NA	NA	NA	NA	NA	NA	NA
RCC25-503	CM-025	NIVOLUMAB	NA	NA	NA	NA	NA	F	59	INTERMEDIATE	INTERMEDIATE	0	0	0	Yes	1	363	FFPE	PRIMARY	NA	22.3881	PD	NCB	PD	2.06982	1	57.4949	0	NA	NA	NA	NA	NA	NA	NA	NA	NA	NA	NA	NA	No_IF	NA	NA	NA	NA	NA	NA	NA	NA
RCC25-55	CM-025	EVEROLIMUS	NA	NA	NA	NA	NA	M	55	INTERMEDIATE	INTERMEDIATE	0	0	0	Yes	1	20	FFPE	METASTASIS	VISCERAL LIVER	12.1951	PD	NCB	PD	1.83984	1	23.0637	1	NA	NA	NA	NA	NA	NA	NA	NA	NA	NA	NA	NA	No_IF	NA	NA	NA	NA	NA	NA	NA	NA
RCC25-1034	CM-025	NIVOLUMAB	EA699731	EA699695	EA699731.called.seg	NA	NA	M	52	FAVORABLE	INTERMEDIATE	1	0	1	Yes	1	858	FFPE	PRIMARY	NA	30	PD	NCB	PD	1.74127	1	10.1519	1	NA	NA	NA	0.25	1.99	NA	NA	NA	NA	NA	NA	NA	No_IF	NA	NA	55	2	323	0.085383	0.231707	FALSE
RCC25-1069	CM-025	EVEROLIMUS	EA699635	EA699581	EA699635.called.seg	P66511-10H-Run1_S5_L001	NA	M	76	INTERMEDIATE	INTERMEDIATE	1	0	1	Yes	1	148	FFPE	PRIMARY	NA	24.5098	PD	NCB	PD	1.70842	1	7.35934	1	NA	NA	NA	0.48	1.93	NA	NA	NA	NA	NA	NA	NA	No_IF	NA	NA	74	5	300	0.181405	1.125	FALSE
RCC25-398	CM-025	EVEROLIMUS	EA699921	EA699880	EA699921.called.seg	P66432-03C-Run1_S30_L002	NA	M	71	INTERMEDIATE	INTERMEDIATE	0	0	0	Yes	1	1096	FFPE	METASTASIS	VISCERAL LUNG	-4.54545	PD	NCB	PD	1.83984	1	29.7331	1	NA	NA	NA	0.18	3.2	NA	NA	NA	NA	NA	NA	NA	No_IF	NA	NA	48	6	298	0.09481	0	FALSE
RCC25-479	CM-025	EVEROLIMUS	EA699732	EA699678	EA699732.called.seg	NA	NA	M	64	INTERMEDIATE	INTERMEDIATE	0	0	0	Yes	2	771	FFPE	PRIMARY	NA	-19.0476	SD	CB	NEITHER	9.10062	1	25.8563	1	NA	NA	NA	0.21	1.89	NA	NA	NA	NA	NA	NA	NA	No_IF	NA	NA	37	1	197	0.148503	0.166667	FALSE
RCC25-480	CM-025	NIVOLUMAB	EA700606	EA700580	EA700606.called.seg	P66451-06C-Run1_S12_L001	NA	M	60	INTERMEDIATE	INTERMEDIATE	0	0	0	Yes	2	2111	FFPE	METASTASIS	VISCERAL OTHER	-17.9487	SD	CB	NEITHER	7.29363	1	28.2546	1	NA	NA	NA	0.18	1.94	NA	NA	NA	NA	NA	NA	NA	No_IF	NA	NA	43	3	154	0.067378	0.028037	TRUE
RCC25-550	CM-025	EVEROLIMUS	NA	NA	NA	P66451-06G-Run1_S14_L001	NA	M	56	FAVORABLE	INTERMEDIATE	0	0	0	Yes	1	705	FFPE	PRIMARY	NA	-5.26316	SD	ICB	NEITHER	5.32238	1	19.5482	1	NA	NA	NA	NA	NA	NA	NA	NA	NA	NA	NA	NA	No_IF	NA	NA	NA	NA	NA	NA	NA	NA
RCC25-619	CM-025	NIVOLUMAB	EA699806	EA699778	EA699806.called.seg	P66287-11C-Run1_S22_L002	AE428473	M	73	INTERMEDIATE	INTERMEDIATE	0	0	0	Yes	2	NA	FFPE	PRIMARY	NA	16.6667	SD	ICB	NEITHER	1.90554	0	16.7228	1	NA	NA	NA	0.48	1.98	11.6154	204	17.5629	131.239	3335	25.4116	0.691135	Desert	0.450958	0.511283	138	3	598	0.020727	1.52632	FALSE
RCC25-699	CM-025	EVEROLIMUS	EA700426	EA700414	EA700426.called.seg	NA	AE428472	M	52	FAVORABLE	INTERMEDIATE	1	1	1	Yes	2	953	FFPE	PRIMARY	NA	8.69565	SD	ICB	NEITHER	7.22793	1	47.7043	0	NA	NA	NA	0.17	1.83	19.4063	7068	364.212	92.5862	46434	501.522	0.726214	Infiltrated	9.10379	10.6121	20	2	99	0.214475	0.285714	FALSE
RCC25-700	CM-025	NIVOLUMAB	NA	NA	NA	NA	NA	M	72	INTERMEDIATE	INTERMEDIATE	0	0	0	Yes	1	631	FFPE	PRIMARY	NA	-22.6667	PD	ICB	PD	3.12115	1	3.84394	0	NA	NA	NA	NA	NA	NA	NA	NA	NA	NA	NA	NA	No_IF	NA	NA	NA	NA	NA	NA	NA	NA
RCC25-734	CM-025	NIVOLUMAB	NA	NA	NA	NA	NA	F	62	FAVORABLE	INTERMEDIATE	1	0	1	Yes	1	459	FFPE	PRIMARY	NA	-69.0141	CRPR	CB	NEITHER	25.1992	0	54.8665	0	NA	NA	NA	NA	NA	NA	NA	NA	NA	NA	NA	NA	No_IF	NA	NA	NA	NA	NA	NA	NA	NA
RCC25-814	CM-025	NIVOLUMAB	NA	NA	NA	NA	NA	M	71	INTERMEDIATE	INTERMEDIATE	0	0	0	Yes	1	1479	FFPE	PRIMARY	NA	-2.5974	SD	ICB	NEITHER	3.54826	1	26.8419	1	NA	NA	NA	NA	NA	NA	NA	NA	NA	NA	NA	NA	No_IF	NA	NA	NA	NA	NA	NA	NA	NA
RCC25-847	CM-025	NIVOLUMAB	NA	NA	NA	NA	NA	M	76	INTERMEDIATE	INTERMEDIATE	0	0	0	Yes	1	380	FFPE	PRIMARY	NA	-23.125	SD	CB	NEITHER	23.5236	1	25.1335	1	NA	NA	NA	NA	NA	NA	NA	NA	NA	NA	NA	NA	No_IF	NA	NA	NA	NA	NA	NA	NA	NA
RCC25-872	CM-025	EVEROLIMUS	EA698904	EA698623	EA698904.called.seg	P66511-04H-Run1_S7_L001	NA	F	58	FAVORABLE	FAVORABLE	0	0	0	Yes	2	487	FFPE	PRIMARY	NA	1.66667	SD	ICB	NEITHER	9.23203	1	25.8563	1	NA	NA	NA	0.49	1.88	NA	NA	NA	NA	NA	NA	NA	No_IF	NA	NA	82	7	285	0.198184	0.935065	FALSE
RCC25-1006	CM-025	NIVOLUMAB	NA	NA	NA	NA	NA	M	46	FAVORABLE	INTERMEDIATE	0	0	0	Yes	1	300	FFPE	METASTASIS	OTHER	104.082	PD	NCB	PD	2.06982	1	52.6653	0	NA	NA	NA	NA	NA	NA	NA	NA	NA	NA	NA	NA	No_IF	NA	NA	NA	NA	NA	NA	NA	NA
RCC25-1015	CM-025	NIVOLUMAB	NA	NA	NA	NA	NA	F	32	FAVORABLE	INTERMEDIATE	1	0	1	Yes	1	207	FFPE	METASTASIS	OTHER	84.8485	PD	NCB	PD	1.83984	1	14.9158	1	NA	NA	NA	NA	NA	NA	NA	NA	NA	NA	NA	NA	No_IF	NA	NA	NA	NA	NA	NA	NA	NA
RCC25-1025	CM-025	NIVOLUMAB	NA	NA	NA	NA	NA	F	72	POOR	POOR	0	0	0	Yes	3	205	FFPE	METASTASIS	OTHER	NA	NE	ICB	NEITHER	0.032854	0	6.20945	1	NA	NA	NA	NA	NA	NA	NA	NA	NA	NA	NA	NA	No_IF	NA	NA	NA	NA	NA	NA	NA	NA
RCC25-1033	CM-025	EVEROLIMUS	NA	NA	NA	NA	NA	M	49	POOR	POOR	1	0	1	Yes	2	178	FFPE	METASTASIS	OTHER	NA	NE	ICB	NEITHER	16.23	1	16.23	1	NA	NA	NA	NA	NA	NA	NA	NA	NA	NA	NA	NA	No_IF	NA	NA	NA	NA	NA	NA	NA	NA
RCC25-1036	CM-025	NIVOLUMAB	NA	NA	NA	NA	NA	M	72	FAVORABLE	FAVORABLE	0	0	0	Yes	2	3073	FFPE	METASTASIS	OTHER	-61.4035	CRPR	CB	NEITHER	14.9487	1	51.9425	0	NA	NA	NA	NA	NA	NA	NA	NA	NA	NA	NA	NA	No_IF	NA	NA	NA	NA	NA	NA	NA	NA
RCC25-1049	CM-025	NIVOLUMAB	NA	NA	NA	NA	NA	M	50	INTERMEDIATE	POOR	0	0	0	Yes	2	NA	FFPE	METASTASIS	OTHER	-49.4737	CRPR	CB	NEITHER	16.5585	1	39.9179	1	NA	NA	NA	NA	NA	NA	NA	NA	NA	NA	NA	NA	No_IF	NA	NA	NA	NA	NA	NA	NA	NA
RCC25-140	CM-025	NIVOLUMAB	NA	NA	NA	NA	NA	M	70	POOR	POOR	0	0	0	Yes	2	NA	FFPE	METASTASIS	OTHER	-38.1818	SD	CB	NEITHER	10.0205	1	45.4702	1	NA	NA	NA	NA	NA	NA	NA	NA	NA	NA	NA	NA	No_IF	NA	NA	NA	NA	NA	NA	NA	NA
RCC25-143	CM-025	NIVOLUMAB	NA	NA	NA	NA	NA	M	53	INTERMEDIATE	INTERMEDIATE	0	0	0	Yes	3	NA	FFPE	METASTASIS	NA	-80.2817	CRPR	CB	NEITHER	13.8316	1	62.5544	0	NA	NA	NA	NA	NA	NA	NA	NA	NA	NA	NA	NA	No_IF	NA	NA	NA	NA	NA	NA	NA	NA
RCC25-144	CM-025	EVEROLIMUS	NA	NA	NA	NA	NA	M	65	INTERMEDIATE	POOR	0	0	0	Yes	1	NA	FFPE	METASTASIS	NA	-27.7778	SD	ICB	NEITHER	5.51951	1	62.9487	0	NA	NA	NA	NA	NA	NA	NA	NA	NA	NA	NA	NA	No_IF	NA	NA	NA	NA	NA	NA	NA	NA
RCC25-152	CM-025	NIVOLUMAB	NA	NA	NA	NA	NA	M	48	INTERMEDIATE	POOR	1	0	1	Yes	1	NA	FFPE	METASTASIS	VISCERAL LUNG	-77.4775	CRPR	CB	ER	41.1992	0	61.5359	0	NA	NA	NA	NA	NA	NA	NA	NA	NA	NA	NA	NA	No_IF	NA	NA	NA	NA	NA	NA	NA	NA
RCC25-153	CM-025	EVEROLIMUS	NA	NA	NA	NA	NA	M	66	FAVORABLE	INTERMEDIATE	0	0	0	Yes	1	NA	FFPE	METASTASIS	NA	-9.80392	SD	ICB	NEITHER	1.90554	1	15.8686	1	NA	NA	NA	NA	NA	NA	NA	NA	NA	NA	NA	NA	No_IF	NA	NA	NA	NA	NA	NA	NA	NA
RCC25-224	CM-025	EVEROLIMUS	NA	NA	NA	NA	NA	M	55	FAVORABLE	FAVORABLE	0	0	0	Yes	2	1231	FFPE	METASTASIS	OTHER	-9.32203	SD	ICB	NEITHER	5.8809	1	54.4723	1	NA	NA	NA	NA	NA	NA	NA	NA	NA	NA	NA	NA	No_IF	NA	NA	NA	NA	NA	NA	NA	NA
RCC25-227	CM-025	EVEROLIMUS	NA	NA	NA	NA	NA	M	56	FAVORABLE	INTERMEDIATE	0	0	0	Yes	1	3418	FFPE	METASTASIS	OTHER	-8.33333	SD	ICB	NEITHER	5.68378	1	60.2546	0	NA	NA	NA	NA	NA	NA	NA	NA	NA	NA	NA	NA	No_IF	NA	NA	NA	NA	NA	NA	NA	NA
RCC25-271	CM-025	EVEROLIMUS	NA	NA	NA	NA	NA	M	50	INTERMEDIATE	INTERMEDIATE	0	0	0	Yes	2	692	FFPE	METASTASIS	OTHER	4.87805	SD	ICB	NEITHER	3.44969	0	60.9774	0	NA	NA	NA	NA	NA	NA	NA	NA	NA	NA	NA	NA	No_IF	NA	NA	NA	NA	NA	NA	NA	NA
RCC25-324	CM-025	NIVOLUMAB	NA	NA	NA	NA	NA	M	60	POOR	INTERMEDIATE	0	0	0	Yes	2	NA	FFPE	METASTASIS	OTHER	-6.84932	SD	ICB	NEITHER	5.51951	1	11.0062	0	NA	NA	NA	NA	NA	NA	NA	NA	NA	NA	NA	NA	No_IF	NA	NA	NA	NA	NA	NA	NA	NA
RCC25-359	CM-025	NIVOLUMAB	NA	NA	NA	NA	NA	M	61	POOR	INTERMEDIATE	0	0	0	Yes	2	643	FFPE	METASTASIS	OTHER	28.4091	PD	NCB	PD	1.83984	1	32.7228	1	NA	NA	NA	NA	NA	NA	NA	NA	NA	NA	NA	NA	No_IF	NA	NA	NA	NA	NA	NA	NA	NA
RCC25-431	CM-025	EVEROLIMUS	NA	NA	NA	NA	NA	F	54	FAVORABLE	FAVORABLE	0	0	0	Yes	2	NA	FFPE	METASTASIS	LYMPH NODES	1.81818	SD	ICB	NEITHER	5.51951	1	23.3265	1	NA	NA	NA	NA	NA	NA	NA	NA	NA	NA	NA	NA	No_IF	NA	NA	NA	NA	NA	NA	NA	NA
RCC25-554	CM-025	NIVOLUMAB	NA	NA	NA	NA	NA	M	64	INTERMEDIATE	INTERMEDIATE	0	0	0	Yes	2	926	FFPE	METASTASIS	OTHER	16.895	SD	ICB	NEITHER	1.83984	0	58.3819	0	NA	NA	NA	NA	NA	NA	NA	NA	NA	NA	NA	NA	No_IF	NA	NA	NA	NA	NA	NA	NA	NA
RCC25-576	CM-025	EVEROLIMUS	NA	NA	NA	NA	NA	M	66	POOR	POOR	0	0	0	Yes	2	NA	FFPE	METASTASIS	OTHER	28.3784	PD	NCB	PD	2.06982	1	3.74538	1	NA	NA	NA	NA	NA	NA	NA	NA	NA	NA	NA	NA	No_IF	NA	NA	NA	NA	NA	NA	NA	NA
RCC25-610	CM-025	NIVOLUMAB	NA	NA	NA	NA	NA	F	58	FAVORABLE	INTERMEDIATE	0	0	0	Yes	2	2684	FFPE	PRIMARY	NA	22.4138	PD	NCB	PD	1.83984	1	57.4292	0	NA	NA	NA	NA	NA	NA	NA	NA	NA	NA	NA	NA	No_IF	NA	NA	NA	NA	NA	NA	NA	NA
RCC25-665	CM-025	NIVOLUMAB	NA	NA	NA	NA	NA	M	63	FAVORABLE	INTERMEDIATE	0	0	0	Yes	1	1310	FFPE	METASTASIS	OTHER	1.75439	SD	ICB	NEITHER	3.67967	0	22.5051	1	NA	NA	NA	NA	NA	NA	NA	NA	NA	NA	NA	NA	No_IF	NA	NA	NA	NA	NA	NA	NA	NA
RCC25-712	CM-025	EVEROLIMUS	NA	NA	NA	NA	NA	M	57	FAVORABLE	INTERMEDIATE	0	0	0	Yes	1	NA	FFPE	METASTASIS	OTHER	23.3333	PD	NCB	PD	1.31417	1	8.47639	1	NA	NA	NA	NA	NA	NA	NA	NA	NA	NA	NA	NA	No_IF	NA	NA	NA	NA	NA	NA	NA	NA
RCC25-741	CM-025	EVEROLIMUS	NA	NA	NA	NA	NA	F	67	FAVORABLE	INTERMEDIATE	0	0	0	Yes	3	2801	FFPE	METASTASIS	OTHER	-41.6667	CRPR	CB	NEITHER	20.5339	1	55.6222	0	NA	NA	NA	NA	NA	NA	NA	NA	NA	NA	NA	NA	No_IF	NA	NA	NA	NA	NA	NA	NA	NA
RCC25-764	CM-025	EVEROLIMUS	NA	NA	NA	NA	NA	M	59	INTERMEDIATE	INTERMEDIATE	0	0	0	Yes	1	66	FFPE	METASTASIS	OTHER	4.34783	SD	ICB	NEITHER	3.90965	1	18.8255	1	NA	NA	NA	NA	NA	NA	NA	NA	NA	NA	NA	NA	No_IF	NA	NA	NA	NA	NA	NA	NA	NA
RCC25-775	CM-025	EVEROLIMUS	NA	NA	NA	NA	NA	M	73	FAVORABLE	INTERMEDIATE	0	0	0	Yes	2	1556	FFPE	METASTASIS	OTHER	63.1579	PD	NCB	PD	1.83984	1	55.9507	0	NA	NA	NA	NA	NA	NA	NA	NA	NA	NA	NA	NA	No_IF	NA	NA	NA	NA	NA	NA	NA	NA
RCC25-776	CM-025	NIVOLUMAB	NA	NA	NA	NA	NA	M	73	INTERMEDIATE	INTERMEDIATE	0	0	0	Yes	1	2304	FFPE	METASTASIS	OTHER	25	SD	ICB	NEITHER	3.67967	1	55.3265	0	NA	NA	NA	NA	NA	NA	NA	NA	NA	NA	NA	NA	No_IF	NA	NA	NA	NA	NA	NA	NA	NA
RCC25-784	CM-025	NIVOLUMAB	NA	NA	NA	NA	NA	M	52	FAVORABLE	FAVORABLE	0	0	0	Yes	2	1241	FFPE	METASTASIS	OTHER	11.7647	PD	NCB	PD	2.00411	1	43.499	1	NA	NA	NA	NA	NA	NA	NA	NA	NA	NA	NA	NA	No_IF	NA	NA	NA	NA	NA	NA	NA	NA
RCC25-796	CM-025	EVEROLIMUS	NA	NA	NA	NA	NA	F	69	INTERMEDIATE	POOR	0	0	0	Yes	1	162	FFPE	METASTASIS	OTHER	-52.1127	PD	NCB	PD	2.10267	1	3.12115	1	NA	NA	NA	NA	NA	NA	NA	NA	NA	NA	NA	NA	No_IF	NA	NA	NA	NA	NA	NA	NA	NA
RCC25-808	CM-025	EVEROLIMUS	NA	NA	NA	NA	NA	M	70	INTERMEDIATE	INTERMEDIATE	0	0	0	Yes	2	323	FFPE	METASTASIS	OTHER	0	SD	ICB	NEITHER	3.67967	1	4.82957	1	NA	NA	NA	NA	NA	NA	NA	NA	NA	NA	NA	NA	No_IF	NA	NA	NA	NA	NA	NA	NA	NA
RCC25-827	CM-025	EVEROLIMUS	NA	NA	NA	NA	NA	F	69	FAVORABLE	FAVORABLE	0	0	0	Yes	1	1183	FFPE	METASTASIS	OTHER	0	SD	ICB	NEITHER	15.9343	1	50.7926	1	NA	NA	NA	NA	NA	NA	NA	NA	NA	NA	NA	NA	No_IF	NA	NA	NA	NA	NA	NA	NA	NA
RCC25-864	CM-025	NIVOLUMAB	NA	NA	NA	NA	NA	M	68	INTERMEDIATE	INTERMEDIATE	0	0	0	Yes	3	1734	FFPE	METASTASIS	OTHER	40	PD	NCB	PD	2.16838	1	16.6242	1	NA	NA	NA	NA	NA	NA	NA	NA	NA	NA	NA	NA	No_IF	NA	NA	NA	NA	NA	NA	NA	NA
RCC25-895	CM-025	EVEROLIMUS	NA	NA	NA	NA	NA	M	63	INTERMEDIATE	INTERMEDIATE	0	0	0	Yes	1	742	FFPE	METASTASIS	OTHER	-10.9091	SD	CB	NEITHER	19.7782	1	46.1273	1	NA	NA	NA	NA	NA	NA	NA	NA	NA	NA	NA	NA	No_IF	NA	NA	NA	NA	NA	NA	NA	NA
RCC25-950	CM-025	EVEROLIMUS	NA	NA	NA	NA	NA	M	58	INTERMEDIATE	INTERMEDIATE	0	0	0	Yes	1	NA	FFPE	METASTASIS	OTHER	-9.09091	SD	ICB	NEITHER	3.77823	1	11.8604	1	NA	NA	NA	NA	NA	NA	NA	NA	NA	NA	NA	NA	No_IF	NA	NA	NA	NA	NA	NA	NA	NA
RCC25-978	CM-025	NIVOLUMAB	NA	NA	NA	NA	NA	M	56	FAVORABLE	FAVORABLE	0	0	0	Yes	2	1738	FFPE	METASTASIS	OTHER	-46.3415	CRPR	CB	NEITHER	12.8788	1	31.3429	1	NA	NA	NA	NA	NA	NA	NA	NA	NA	NA	NA	NA	No_IF	NA	NA	NA	NA	NA	NA	NA	NA
RCC25-989	CM-025	NIVOLUMAB	NA	NA	NA	NA	NA	M	65	INTERMEDIATE	INTERMEDIATE	0	0	0	Yes	2	2994	FFPE	METASTASIS	OTHER	13.0841	SD	ICB	NEITHER	3.67967	1	26.0862	1	NA	NA	NA	NA	NA	NA	NA	NA	NA	NA	NA	NA	No_IF	NA	NA	NA	NA	NA	NA	NA	NA
RCC25-990	CM-025	EVEROLIMUS	NA	NA	NA	NA	NA	F	67	FAVORABLE	INTERMEDIATE	0	0	0	Yes	1	631	FFPE	METASTASIS	OTHER	22.9508	PD	NCB	PD	1.83984	1	15.0472	1	NA	NA	NA	NA	NA	NA	NA	NA	NA	NA	NA	NA	No_IF	NA	NA	NA	NA	NA	NA	NA	NA
RCC25-1057	CM-025	NIVOLUMAB	EA700001	EA699951	EA700001.called.seg	NA	AF252829	M	66	INTERMEDIATE	INTERMEDIATE	0	0	0	Yes	2	NA	FFPE	PRIMARY	NA	-87.8049	CRPR	CB	ER	50.6612	0	51.2197	0	NA	NA	NA	0.49	1.9	20.8539	5706	273.617	149.859	7060	47.1108	5.80795	Excluded	6.80193	1.19672	100	14	686	0.103531	0.780952	FALSE
RCC25-1070	CM-025	EVEROLIMUS	EA699618	EA699567	EA699618.called.seg	P66511-06B-Run1_S14_L001	AF252830	F	59	INTERMEDIATE	INTERMEDIATE	1	0	1	Yes	1	230	FFPE	PRIMARY	NA	6.34921	SD	ICB	NEITHER	7.49076	1	45.963	1	NA	NA	NA	0.59	3.4	22.778	804	35.2972	134.535	1065	7.91616	4.45888	Desert	1.23495	0.295563	71	8	233	0.182859	0.0625	TRUE
RCC25-943	CM-025	EVEROLIMUS	NA	NA	NA	NA	NA	F	75	FAVORABLE	FAVORABLE	0	0	0	Yes	1	1336	FFPE	METASTASIS	OTHER	4.87805	PD	NCB	PD	1.97125	1	53.8809	0	NA	NA	NA	NA	NA	NA	NA	NA	NA	NA	NA	NA	No_IF	NA	NA	NA	NA	NA	NA	NA	NA
RCC25-996	CM-025	EVEROLIMUS	EA700168	EA700138	EA700168.called.seg	EA639134	NA	M	60	INTERMEDIATE	INTERMEDIATE	0	0	0	Yes	1	941	FFPE	PRIMARY	NA	25	PD	NCB	PD	1.90554	1	15.2115	1	NA	NA	NA	0.39	1.88	NA	NA	NA	NA	NA	NA	NA	No_IF	NA	NA	71	10	445	0.309286	0.212766	FALSE
RCC25-869	CM-025	NIVOLUMAB	EA698882	EA698635	EA698882.called.seg	NA	AD828983	M	69	FAVORABLE	INTERMEDIATE	0	0	0	Yes	1	NA	FFPE	PRIMARY	NA	NA	NE	ICB	NEITHER	0.032854	0	2.46407	1	NA	NA	NA	0.3	2	55.6037	24451	439.737	93.9967	9461	100.653	4.36886	Infiltrated	10.9708	4.81665	41	3	104	0	0.557143	TRUE
RCC25-370	CM-025	EVEROLIMUS	EA699799	EA699763	EA699799.called.seg	P66451-02A-Run1_S20_L002	NA	M	64	INTERMEDIATE	INTERMEDIATE	0	0	0	Yes	1	3178	FFPE	PRIMARY	NA	-7.76699	SD	ICB	NEITHER	3.5154	1	8.01643	1	NA	NA	NA	0.17	2.2	NA	NA	NA	NA	NA	NA	NA	No_IF	NA	NA	36	2	157	0.038181	0.076923	FALSE
RCC25-666	CM-025	NIVOLUMAB	EA700073	EA700024	EA700073.called.seg	NA	NA	M	56	POOR	POOR	0	0	0	Yes	1	723	FFPE	PRIMARY	NA	-28	SD	ICB	NEITHER	5.35524	1	47.1786	1	NA	NA	NA	0.3	1.84	NA	NA	NA	NA	NA	NA	NA	No_IF	NA	NA	38	8	112	0.186154	0.21875	TRUE
RCC25-667	CM-025	EVEROLIMUS	EA698359	EA698290	EA698359.called.seg	NA	NA	M	70	FAVORABLE	FAVORABLE	0	0	0	Yes	1	4061	FFPE	PRIMARY	NA	1.17647	SD	ICB	NEITHER	5.51951	0	56.1478	0	NA	NA	NA	0.19	2.02	NA	NA	NA	NA	NA	NA	NA	No_IF	NA	NA	46	0	224	0.013183	0.183099	FALSE
RCC25-730	CM-025	EVEROLIMUS	EA700557	EA700510	EA700557.called.seg	P66507-06C-Run1_S10_L001	NA	M	53	FAVORABLE	INTERMEDIATE	0	0	0	Yes	1	903	FFPE	PRIMARY	NA	0	SD	ICB	NEITHER	14.7844	1	53.8152	1	NA	NA	NA	0.5	1.96	NA	NA	NA	NA	NA	NA	NA	No_IF	NA	NA	43	3	382	0.078937	0.736842	FALSE
RCC25-593	CM-025	NIVOLUMAB	NA	NA	NA	P66282-01G-Run1_S3_L001	NA	M	69	INTERMEDIATE	POOR	0	1	1	Yes	2	NA	FFPE	PRIMARY	NA	-80.4878	CRPR	CB	ER	54.998	0	57.7577	0	NA	NA	NA	NA	NA	NA	NA	NA	NA	NA	NA	NA	No_IF	NA	NA	NA	NA	NA	NA	NA	NA
RCC25-115	CM-025	NIVOLUMAB	EA700349	EA700310	EA700349.called.seg	NA	NA	M	45	INTERMEDIATE	INTERMEDIATE	0	0	0	Yes	1	732	FFPE	PRIMARY	NA	19.5312	PD	NCB	PD	1.90554	1	23.2279	1	NA	NA	NA	0.62	1.81	NA	NA	NA	NA	NA	NA	NA	No_IF	NA	NA	75	14	391	0.197797	0.21978	FALSE
RCC25-423	CM-025	NIVOLUMAB	EA698332	EA698293	EA698332.called.seg	NA	NA	M	56	INTERMEDIATE	INTERMEDIATE	0	0	0	Yes	1	2820	FFPE	PRIMARY	NA	11.5385	SD	ICB	NEITHER	5.61807	1	24.1807	1	NA	NA	NA	0.36	2.04	NA	NA	NA	NA	NA	NA	NA	No_IF	NA	NA	114	11	538	0.029369	1.0708	FALSE
RCC25-515	CM-025	NIVOLUMAB	NA	NA	NA	P66425-06E-Run1_S28_L002	NA	M	60	POOR	POOR	0	0	0	Yes	1	889	FFPE	PRIMARY	NA	-28.0899	SD	ICB	NEITHER	5.71663	1	9.06776	1	NA	NA	NA	NA	NA	NA	NA	NA	NA	NA	NA	NA	No_IF	NA	NA	NA	NA	NA	NA	NA	NA
RCC25-565	CM-025	EVEROLIMUS	EA700379	EA700295	NA	P66432-05G-Run1_S6_L001	NA	M	79	INTERMEDIATE	INTERMEDIATE	0	0	0	Yes	1	1556	FFPE	METASTASIS	VISCERAL LUNG	10	NE	ICB	NEITHER	1.577	1	2.75975	1	NA	NA	NA	NA	NA	NA	NA	NA	NA	NA	NA	NA	No_IF	NA	NA	73	10	264	NA	NA	TRUE
RCC25-679	CM-025	NIVOLUMAB	NA	NA	NA	P66511-10D-Run1_S3_L001	NA	M	64	INTERMEDIATE	INTERMEDIATE	0	0	0	Yes	1	385	FFPE	METASTASIS	OTHER	8.21918	PD	NCB	PD	1.54415	1	56.3121	0	NA	NA	NA	NA	NA	NA	NA	NA	NA	NA	NA	NA	No_IF	NA	NA	NA	NA	NA	NA	NA	NA
RCC25-794	CM-025	NIVOLUMAB	EA700084	EA700030	EA700084.called.seg	P66511-06G-Run1_S16_L001	NA	M	85	INTERMEDIATE	INTERMEDIATE	0	0	0	Yes	1	1722	FFPE	PRIMARY	NA	4	SD	ICB	NEITHER	9.23203	1	20.3696	1	NA	NA	NA	0.31	3.39	NA	NA	NA	NA	NA	NA	NA	No_IF	NA	NA	88	5	275	0.181818	0.25	FALSE
RCC25-372	CM-025	NIVOLUMAB	NA	NA	NA	EA632688	NA	M	62	INTERMEDIATE	INTERMEDIATE	0	0	0	Yes	1	1164	FFPE	PRIMARY	NA	-79.0323	CRPR	CB	NEITHER	6.50513	1	59.4333	0	NA	NA	NA	NA	NA	NA	NA	NA	NA	NA	NA	NA	No_IF	NA	NA	NA	NA	NA	NA	NA	NA
RCC25-435	CM-025	EVEROLIMUS	EA700532	EA700502	EA700532.called.seg	NA	NA	F	61	POOR	POOR	1	0	1	Yes	1	637	FFPE	PRIMARY	NA	-11.8321	SD	ICB	NEITHER	5.42094	0	14.5216	1	NA	NA	NA	0.2	3.44	NA	NA	NA	NA	NA	NA	NA	No_IF	NA	NA	83	4	364	0.15401	0	FALSE
RCC25-451	CM-025	NIVOLUMAB	EA699745	EA699684	EA699745.called.seg	P66425-07C-Run1_S2_L001	NA	M	57	POOR	POOR	0	0	0	Yes	1	17	FFPE	PRIMARY	NA	-33.0769	SD	CB	NEITHER	7.19507	1	22.4394	1	NA	NA	NA	0.58	2.22	NA	NA	NA	NA	NA	NA	NA	No_IF	NA	NA	29	1	155	0.027394	0.181818	FALSE
RCC25-487	CM-025	EVEROLIMUS	EA698451	EA698414	EA698451.called.seg	NA	NA	M	64	FAVORABLE	FAVORABLE	0	0	0	Yes	1	2722	FFPE	PRIMARY	NA	-32.4324	SD	CB	NEITHER	15.6715	1	42.1848	1	NA	NA	NA	0.18	1.89	NA	NA	NA	NA	NA	NA	NA	No_IF	NA	NA	30	0	89	0.199117	0	TRUE
RCC25-596	CM-025	NIVOLUMAB	EA699979	EA699958	NA	P66425-06G-Run1_S30_L002	NA	M	53	POOR	POOR	1	1	1	Yes	1	213	FFPE	PRIMARY	NA	-42.5806	CRPR	CB	NEITHER	10.9405	1	22.8665	1	NA	NA	NA	NA	NA	NA	NA	NA	NA	NA	NA	NA	No_IF	NA	NA	26	0	77	NA	NA	FALSE
RCC25-717	CM-025	EVEROLIMUS	EA700638	EA700566	NA	NA	NA	M	52	FAVORABLE	FAVORABLE	0	0	0	Yes	1	1561	FFPE	PRIMARY	NA	-12.8	SD	ICB	NEITHER	5.55236	1	19.6797	1	NA	NA	NA	NA	NA	NA	NA	NA	NA	NA	NA	NA	No_IF	NA	NA	55	1	157	NA	NA	TRUE
RCC25-278	CM-025	EVEROLIMUS	NA	NA	NA	NA	NA	M	62	POOR	POOR	NA	NA	NA	Yes	2	16	FFPE	PRIMARY	NA	0	PD	NCB	PD	2.03696	1	4.69815	1	NA	NA	NA	NA	NA	NA	NA	NA	NA	NA	NA	NA	No_IF	NA	NA	NA	NA	NA	NA	NA	NA
RCC25-391	CM-025	EVEROLIMUS	NA	NA	NA	NA	NA	F	85	INTERMEDIATE	INTERMEDIATE	0	0	0	Yes	1	445	FFPE	METASTASIS	OTHER	18.8235	PD	NCB	PD	2.10267	1	47.1129	1	NA	NA	NA	NA	NA	NA	NA	NA	NA	NA	NA	NA	No_IF	NA	NA	NA	NA	NA	NA	NA	NA
RCC25-367	CM-025	NIVOLUMAB	NA	NA	NA	EA647820	NA	M	67	FAVORABLE	FAVORABLE	0	0	0	Yes	2	1558	FFPE	PRIMARY	NA	5.59006	SD	ICB	NEITHER	5.35524	1	36.2053	1	NA	NA	NA	NA	NA	NA	NA	NA	NA	NA	NA	NA	No_IF	NA	NA	NA	NA	NA	NA	NA	NA
RCC25-620	CM-025	EVEROLIMUS	EA699611	EA699592	EA699611.called.seg	NA	NA	F	71	INTERMEDIATE	INTERMEDIATE	0	0	0	Yes	2	NA	FFPE	PRIMARY	NA	NA	NE	ICB	NEITHER	0.032854	0	13.9959	1	NA	NA	NA	0.41	1.96	NA	NA	NA	NA	NA	NA	NA	No_IF	NA	NA	69	10	373	0.029991	0.5875	FALSE
RCC25-350	CM-025	EVEROLIMUS	NA	NA	NA	P66291-09H-Run1_S15_L001	NA	M	72	POOR	INTERMEDIATE	0	0	0	Yes	2	NA	FFPE	PRIMARY	NA	9.09091	PD	NCB	PD	2.06982	1	10.6776	1	NA	NA	NA	NA	NA	NA	NA	NA	NA	NA	NA	NA	No_IF	NA	NA	NA	NA	NA	NA	NA	NA
RCC25-879	CM-025	EVEROLIMUS	EA699925	EA699864	EA699925.called.seg	P66511-04E-Run1_S4_L001	NA	M	72	FAVORABLE	INTERMEDIATE	0	0	0	Yes	2	200	FFPE	METASTASIS	VISCERAL LIVER	NA	NE	ICB	NEITHER	1.44558	1	1.44558	1	NA	NA	NA	0.33	1.93	NA	NA	NA	NA	NA	NA	NA	No_IF	NA	NA	55	5	210	0.103942	0.056818	FALSE
RCC25-251	CM-025	EVEROLIMUS	EA698869	EA698593	EA698869.called.seg	NA	NA	M	73	POOR	POOR	0	0	0	Yes	1	NA	FFPE	PRIMARY	NA	18.3544	PD	NCB	PD	1.83984	1	15.7372	1	NA	NA	NA	0.31	2.08	NA	NA	NA	NA	NA	NA	NA	No_IF	NA	NA	163	2	662	0.045455	0.443478	TRUE
RCC25-256	CM-025	EVEROLIMUS	NA	NA	NA	NA	NA	M	73	FAVORABLE	FAVORABLE	0	0	0	Yes	2	NA	FFPE	PRIMARY	NA	5.50459	SD	ICB	NEITHER	7.32649	1	24.345	1	NA	NA	NA	NA	NA	NA	NA	NA	NA	NA	NA	NA	No_IF	NA	NA	NA	NA	NA	NA	NA	NA
RCC25-646	CM-025	NIVOLUMAB	NA	NA	NA	EA595632	NA	M	71	INTERMEDIATE	POOR	0	0	0	Yes	1	178	FFPE	METASTASIS	OTHER	NA	NE	ICB	NEITHER	0.065708	1	0.295688	1	NA	NA	NA	NA	NA	NA	NA	NA	NA	NA	NA	NA	No_IF	NA	NA	NA	NA	NA	NA	NA	NA
RCC25-672	CM-025	EVEROLIMUS	NA	NA	NA	NA	NA	M	67	INTERMEDIATE	INTERMEDIATE	1	0	1	Yes	1	NA	FFPE	PRIMARY	NA	-7.04225	SD	ICB	NEITHER	3.77823	1	39.3922	1	NA	NA	NA	NA	NA	NA	NA	NA	NA	NA	NA	NA	No_IF	NA	NA	NA	NA	NA	NA	NA	NA
RCC25-748	CM-025	EVEROLIMUS	NA	NA	NA	NA	NA	M	61	INTERMEDIATE	INTERMEDIATE	0	0	0	Yes	1	3	FFPE	METASTASIS	OTHER	0.896861	PD	NCB	PD	1.9384	1	7.42505	1	NA	NA	NA	NA	NA	NA	NA	NA	NA	NA	NA	NA	No_IF	NA	NA	NA	NA	NA	NA	NA	NA
RCC25-783	CM-025	EVEROLIMUS	EA699702	EA699687	EA699702.called.seg	NA	NA	F	74	POOR	POOR	0	0	0	Yes	1	9	FFPE	PRIMARY	NA	-21.1268	PD	NCB	PD	1.87269	1	2.66119	1	NA	NA	NA	0.22	1.98	NA	NA	NA	NA	NA	NA	NA	No_IF	NA	NA	97	3	453	0.012426	0.601942	FALSE
RCC25-379	CM-025	NIVOLUMAB	EA699824	EA699791	EA699824.called.seg	NA	NA	M	64	INTERMEDIATE	INTERMEDIATE	0	0	0	Yes	1	577	FFPE	PRIMARY	NA	0	PD	NCB	PD	1.83984	1	21.7495	1	NA	NA	NA	0.38	1.79	NA	NA	NA	NA	NA	NA	NA	No_IF	NA	NA	53	2	187	0.264028	0.269231	FALSE
RCC25-555	CM-025	EVEROLIMUS	NA	NA	NA	P66451-02H-Run1_S22_L002	NA	F	41	POOR	POOR	0	0	0	Yes	1	225	FFPE	METASTASIS	VISCERAL LIVER	15.6584	PD	NCB	PD	1.87269	1	7.16222	1	NA	NA	NA	NA	NA	NA	NA	NA	NA	NA	NA	NA	No_IF	NA	NA	NA	NA	NA	NA	NA	NA
RCC25-773	CM-025	NIVOLUMAB	EA699975	EA699970	EA699975.called.seg	P66511-09B-Run1_S26_L002	NA	M	53	FAVORABLE	FAVORABLE	0	0	0	Yes	2	1229	FFPE	PRIMARY	NA	-6.09756	SD	ICB	NEITHER	5.51951	1	55.885	0	NA	NA	NA	0.38	3.37	NA	NA	NA	NA	NA	NA	NA	No_IF	NA	NA	54	5	251	0.030921	0.2	FALSE
RCC25-774	CM-025	EVEROLIMUS	EA699980	EA699949	EA699980.called.seg	NA	NA	M	58	POOR	INTERMEDIATE	0	0	0	Yes	1	1574	FFPE	PRIMARY	NA	-15.9091	SD	ICB	NEITHER	1.87269	1	6.40657	1	NA	NA	NA	0.47	1.84	NA	NA	NA	NA	NA	NA	NA	No_IF	NA	NA	129	4	646	0.136168	0.686131	FALSE
RCC25-99	CM-025	NIVOLUMAB	NA	NA	NA	NA	NA	M	51	FAVORABLE	FAVORABLE	0	0	0	Yes	1	2262	FFPE	PRIMARY	NA	-76.1905	CRPR	CB	ER	46.2259	1	63.2115	0	NA	NA	NA	NA	NA	NA	NA	NA	NA	NA	NA	NA	No_IF	NA	NA	NA	NA	NA	NA	NA	NA
RCC25-991	CM-025	EVEROLIMUS	NA	NA	NA	NA	NA	M	77	INTERMEDIATE	INTERMEDIATE	0	0	0	Yes	1	2304	FFPE	PRIMARY	NA	0.52356	SD	ICB	NEITHER	4.59959	1	53.0924	0	NA	NA	NA	NA	NA	NA	NA	NA	NA	NA	NA	NA	No_IF	NA	NA	NA	NA	NA	NA	NA	NA
RCC25-351	CM-025	NIVOLUMAB	NA	NA	NA	P66282-10E-Run1_S12_L002	NA	F	62	INTERMEDIATE	INTERMEDIATE	0	0	0	Yes	1	NA	FFPE	PRIMARY	NA	0	SD	ICB	NEITHER	11.4004	1	35.1212	1	NA	NA	NA	NA	NA	NA	NA	NA	NA	NA	NA	NA	No_IF	NA	NA	NA	NA	NA	NA	NA	NA
RCC25-363	CM-025	EVEROLIMUS	NA	NA	NA	P66282-04H-Run1_S20_L002	NA	M	81	POOR	INTERMEDIATE	0	0	0	Yes	2	NA	FFPE	PRIMARY	NA	-15.3846	SD	CB	NEITHER	7.29363	1	51.384	1	NA	NA	NA	NA	NA	NA	NA	NA	NA	NA	NA	NA	No_IF	NA	NA	NA	NA	NA	NA	NA	NA
RCC25-489	CM-025	NIVOLUMAB	NA	NA	NA	NA	NA	M	75	INTERMEDIATE	INTERMEDIATE	0	0	0	Yes	1	NA	FFPE	PRIMARY	NA	0	PD	ICB	PD	3.0883	0	5.32238	1	NA	NA	NA	NA	NA	NA	NA	NA	NA	NA	NA	NA	No_IF	NA	NA	NA	NA	NA	NA	NA	NA
RCC25-490	CM-025	EVEROLIMUS	EA699742	EA699666	EA699742.called.seg	P66291-08A-Run1_S6_L001	NA	F	67	POOR	POOR	1	0	1	Yes	1	NA	FFPE	PRIMARY	NA	-50	SD	CB	NEITHER	8.93634	1	9.49487	1	NA	NA	NA	0.31	1.71	NA	NA	NA	NA	NA	NA	NA	No_IF	NA	NA	106	2	426	0.27551	1.35616	FALSE
RCC25-581	CM-025	EVEROLIMUS	NA	NA	NA	NA	NA	M	64	POOR	POOR	0	0	0	Yes	1	NA	FFPE	PRIMARY	NA	NA	NE	ICB	NEITHER	0.032854	0	1.60986	1	NA	NA	NA	NA	NA	NA	NA	NA	NA	NA	NA	NA	No_IF	NA	NA	NA	NA	NA	NA	NA	NA
RCC25-406	CM-025	EVEROLIMUS	EA699644	EA699604	NA	EA632702	NA	M	64	POOR	POOR	0	0	0	Yes	1	243	FFPE	METASTASIS	OTHER	34.7826	PD	NCB	PD	1.67556	1	5.0924	1	NA	NA	NA	NA	NA	NA	NA	NA	NA	NA	NA	NA	No_IF	NA	NA	26	0	40	NA	NA	TRUE
RCC25-407	CM-025	NIVOLUMAB	NA	NA	NA	NA	NA	M	45	POOR	POOR	0	0	0	Yes	2	1191	FFPE	METASTASIS	OTHER	10.4	PD	NCB	PD	1.87269	1	32.23	1	NA	NA	NA	NA	NA	NA	NA	NA	NA	NA	NA	NA	No_IF	NA	NA	NA	NA	NA	NA	NA	NA
RCC25-416	CM-025	NIVOLUMAB	EA698471	EA698420	EA698471.called.seg	P66432-07E-Run1_S20_L002	NA	M	66	POOR	INTERMEDIATE	0	1	1	Yes	1	510	FFPE	PRIMARY	NA	NA	NE	ICB	NEITHER	0.032854	0	5.0924	1	NA	NA	NA	0.29	2.15	NA	NA	NA	NA	NA	NA	NA	No_IF	NA	NA	56	3	264	0.148936	0.089744	FALSE
RCC25-718	CM-025	NIVOLUMAB	NA	NA	NA	NA	NA	M	66	INTERMEDIATE	INTERMEDIATE	0	0	0	Yes	1	1268	FFPE	PRIMARY	NA	-48.2014	CRPR	CB	ER	37.7823	1	53.7823	0	NA	NA	NA	NA	NA	NA	NA	NA	NA	NA	NA	NA	No_IF	NA	NA	NA	NA	NA	NA	NA	NA
RCC25-1019	CM-025	EVEROLIMUS	NA	NA	NA	NA	NA	M	70	FAVORABLE	NOT REPORTED	NA	NA	NA	Yes	1	7941	FFPE	PRIMARY	NA	-9.67742	SD	ICB	NEITHER	2.06982	0	52.0411	0	NA	NA	NA	NA	NA	NA	NA	NA	NA	NA	NA	NA	No_IF	NA	NA	NA	NA	NA	NA	NA	NA
RCC25-119	CM-025	EVEROLIMUS	NA	NA	NA	NA	NA	M	66	INTERMEDIATE	INTERMEDIATE	NA	NA	NA	Yes	1	1300	FFPE	PRIMARY	NA	1.81818	SD	ICB	NEITHER	7.06365	0	17.7084	1	NA	NA	NA	NA	NA	NA	NA	NA	NA	NA	NA	NA	No_IF	NA	NA	NA	NA	NA	NA	NA	NA
RCC25-125	CM-025	EVEROLIMUS	NA	NA	NA	NA	NA	M	62	FAVORABLE	FAVORABLE	NA	NA	NA	Yes	2	2665	FFPE	METASTASIS	VISCERAL LUNG	-29.6296	SD	ICB	NEITHER	5.0924	1	62.3573	0	NA	NA	NA	NA	NA	NA	NA	NA	NA	NA	NA	NA	No_IF	NA	NA	NA	NA	NA	NA	NA	NA
RCC25-655	CM-025	EVEROLIMUS	NA	NA	NA	NA	NA	M	57	FAVORABLE	NOT REPORTED	NA	NA	NA	Yes	3	2826	FFPE	METASTASIS	VISCERAL LUNG	-22.449	SD	ICB	NEITHER	5.65092	1	25.7248	1	NA	NA	NA	NA	NA	NA	NA	NA	NA	NA	NA	NA	No_IF	NA	NA	NA	NA	NA	NA	NA	NA
RCC25-929	CM-025	NIVOLUMAB	NA	NA	NA	NA	NA	M	51	FAVORABLE	INTERMEDIATE	NA	NA	NA	Yes	1	888	FFPE	PRIMARY	NA	-13.6364	SD	CB	NEITHER	51.6797	0	54.4394	0	NA	NA	NA	NA	NA	NA	NA	NA	NA	NA	NA	NA	No_IF	NA	NA	NA	NA	NA	NA	NA	NA
RCC25-1020	CM-025	NIVOLUMAB	NA	NA	NA	NA	NA	M	46	INTERMEDIATE	INTERMEDIATE	NA	NA	NA	Yes	1	276	FFPE	PRIMARY	NA	-41.3669	CRPR	CB	NEITHER	5.58522	1	51.9096	0	NA	NA	NA	NA	NA	NA	NA	NA	NA	NA	NA	NA	No_IF	NA	NA	NA	NA	NA	NA	NA	NA
RCC25-156	CM-025	EVEROLIMUS	NA	NA	NA	NA	NA	M	65	INTERMEDIATE	INTERMEDIATE	NA	NA	NA	Yes	3	1696	FFPE	PRIMARY	NA	-18.9189	SD	CB	NEITHER	9.42916	1	62.1602	0	NA	NA	NA	NA	NA	NA	NA	NA	NA	NA	NA	NA	No_IF	NA	NA	NA	NA	NA	NA	NA	NA
RCC25-266	CM-025	NIVOLUMAB	NA	NA	NA	NA	NA	M	65	INTERMEDIATE	INTERMEDIATE	NA	NA	NA	Yes	1	107	FFPE	PRIMARY	NA	-9.45946	PD	NCB	PD	1.64271	1	23.6222	1	NA	NA	NA	NA	NA	NA	NA	NA	NA	NA	NA	NA	No_IF	NA	NA	NA	NA	NA	NA	NA	NA
RCC25-632	CM-025	NIVOLUMAB	NA	NA	NA	NA	NA	M	42	INTERMEDIATE	INTERMEDIATE	NA	NA	NA	Yes	1	135	FFPE	PRIMARY	NA	5	SD	ICB	NEITHER	1.67556	1	15.6058	1	NA	NA	NA	NA	NA	NA	NA	NA	NA	NA	NA	NA	No_IF	NA	NA	NA	NA	NA	NA	NA	NA
RCC25-858	CM-025	EVEROLIMUS	NA	NA	NA	NA	NA	F	58	INTERMEDIATE	INTERMEDIATE	NA	NA	NA	Yes	1	248	FFPE	PRIMARY	NA	23.7805	PD	NCB	PD	1.90554	1	17.4784	1	NA	NA	NA	NA	NA	NA	NA	NA	NA	NA	NA	NA	No_IF	NA	NA	NA	NA	NA	NA	NA	NA
RCC25-1017	CM-025	NIVOLUMAB	NA	NA	NA	NA	NA	M	59	FAVORABLE	INTERMEDIATE	NA	NA	NA	Yes	1	3394	FFPE	PRIMARY	NA	-77.9661	CRPR	CB	NEITHER	29.6673	1	51.9754	0	NA	NA	NA	NA	NA	NA	NA	NA	NA	NA	NA	NA	No_IF	NA	NA	NA	NA	NA	NA	NA	NA
RCC25-136	CM-025	NIVOLUMAB	NA	NA	NA	NA	NA	M	62	INTERMEDIATE	INTERMEDIATE	NA	NA	NA	Yes	1	274	FFPE	PRIMARY	NA	-46.6667	CRPR	CB	NEITHER	11.1047	1	45.8973	1	NA	NA	NA	NA	NA	NA	NA	NA	NA	NA	NA	NA	No_IF	NA	NA	NA	NA	NA	NA	NA	NA
RCC25-606	CM-025	NIVOLUMAB	NA	NA	NA	NA	NA	M	73	INTERMEDIATE	INTERMEDIATE	NA	NA	NA	Yes	2	972	FFPE	PRIMARY	NA	-29.6296	SD	ICB	NEITHER	3.94251	1	52.6653	1	NA	NA	NA	NA	NA	NA	NA	NA	NA	NA	NA	NA	No_IF	NA	NA	NA	NA	NA	NA	NA	NA
RCC25-744	CM-025	EVEROLIMUS	NA	NA	NA	NA	NA	M	72	INTERMEDIATE	INTERMEDIATE	NA	NA	NA	Yes	1	1568	FFPE	PRIMARY	NA	3.44828	SD	ICB	NEITHER	7.35934	1	25.1992	1	NA	NA	NA	NA	NA	NA	NA	NA	NA	NA	NA	NA	No_IF	NA	NA	NA	NA	NA	NA	NA	NA
RCC25-237	CM-025	NIVOLUMAB	NA	NA	NA	NA	NA	F	79	INTERMEDIATE	INTERMEDIATE	NA	NA	NA	Yes	1	673	FFPE	PRIMARY	NA	32.2034	PD	NCB	PD	1.97125	1	4.40246	0	NA	NA	NA	NA	NA	NA	NA	NA	NA	NA	NA	NA	No_IF	NA	NA	NA	NA	NA	NA	NA	NA
RCC25-436	CM-025	NIVOLUMAB	NA	NA	NA	NA	NA	M	63	INTERMEDIATE	INTERMEDIATE	NA	NA	NA	Yes	1	5606	FFPE	PRIMARY	NA	-5.26316	SD	CB	NEITHER	29.5359	1	58.5134	0	NA	NA	NA	NA	NA	NA	NA	NA	NA	NA	NA	NA	No_IF	NA	NA	NA	NA	NA	NA	NA	NA
RCC25-182	CM-025	EVEROLIMUS	NA	NA	NA	NA	NA	M	59	FAVORABLE	NOT REPORTED	NA	NA	NA	Yes	2	1276	FFPE	PRIMARY	NA	-74.5763	CRPR	CB	ER	59.6632	0	61.7659	0	NA	NA	NA	NA	NA	NA	NA	NA	NA	NA	NA	NA	No_IF	NA	NA	NA	NA	NA	NA	NA	NA
RCC25-183	CM-025	NIVOLUMAB	NA	NA	NA	NA	NA	F	51	INTERMEDIATE	INTERMEDIATE	NA	NA	NA	Yes	2	393	FFPE	PRIMARY	NA	-54.6667	SD	ICB	NEITHER	5.58522	1	19.0226	1	NA	NA	NA	NA	NA	NA	NA	NA	NA	NA	NA	NA	No_IF	NA	NA	NA	NA	NA	NA	NA	NA
RCC25-244	CM-025	EVEROLIMUS	NA	NA	NA	NA	NA	M	72	FAVORABLE	NOT REPORTED	NA	NA	NA	Yes	3	1667	FFPE	PRIMARY	NA	-8.16327	PD	NCB	PD	1.90554	1	18.9569	1	NA	NA	NA	NA	NA	NA	NA	NA	NA	NA	NA	NA	No_IF	NA	NA	NA	NA	NA	NA	NA	NA
RCC25-654	CM-025	EVEROLIMUS	NA	NA	NA	NA	NA	M	63	INTERMEDIATE	POOR	NA	NA	NA	Yes	2	1179	FFPE	PRIMARY	NA	-0.95238	SD	CB	NEITHER	24.0493	1	56.8706	0	NA	NA	NA	NA	NA	NA	NA	NA	NA	NA	NA	NA	No_IF	NA	NA	NA	NA	NA	NA	NA	NA
RCC25-680	CM-025	NIVOLUMAB	NA	NA	NA	NA	NA	M	78	FAVORABLE	INTERMEDIATE	NA	NA	NA	Yes	3	935	FFPE	PRIMARY	NA	22.8916	PD	NCB	PD	1.87269	1	18.1027	1	NA	NA	NA	NA	NA	NA	NA	NA	NA	NA	NA	NA	No_IF	NA	NA	NA	NA	NA	NA	NA	NA
RCC25-70	CM-025	NIVOLUMAB	NA	NA	NA	NA	NA	F	39	POOR	NOT REPORTED	NA	NA	NA	Yes	3	2364	FFPE	PRIMARY	NA	-17.8571	SD	ICB	NEITHER	5.51951	1	26.7105	1	NA	NA	NA	NA	NA	NA	NA	NA	NA	NA	NA	NA	No_IF	NA	NA	NA	NA	NA	NA	NA	NA
RCC25-77	CM-025	EVEROLIMUS	NA	NA	NA	NA	NA	M	60	FAVORABLE	INTERMEDIATE	NA	NA	NA	Yes	3	572	FFPE	PRIMARY	NA	26.6667	PD	NCB	PD	1.87269	1	63.6058	0	NA	NA	NA	NA	NA	NA	NA	NA	NA	NA	NA	NA	No_IF	NA	NA	NA	NA	NA	NA	NA	NA
RCC25-114	CM-025	NIVOLUMAB	NA	NA	NA	NA	NA	F	66	FAVORABLE	FAVORABLE	NA	NA	NA	Yes	1	4818	FFPE	PRIMARY	NA	-47.6744	SD	ICB	NEITHER	3.71253	1	39.2279	1	NA	NA	NA	NA	NA	NA	NA	NA	NA	NA	NA	NA	No_IF	NA	NA	NA	NA	NA	NA	NA	NA
RCC25-722	CM-025	EVEROLIMUS	NA	NA	NA	NA	NA	M	72	INTERMEDIATE	NOT REPORTED	NA	NA	NA	Yes	2	4774	FFPE	PRIMARY	NA	NA	NE	ICB	NEITHER	0.032854	0	22.9979	1	NA	NA	NA	NA	NA	NA	NA	NA	NA	NA	NA	NA	No_IF	NA	NA	NA	NA	NA	NA	NA	NA
RCC25-750	CM-025	NIVOLUMAB	NA	NA	NA	NA	NA	M	64	FAVORABLE	FAVORABLE	NA	NA	NA	Yes	2	894	FFPE	PRIMARY	NA	12.5	SD	ICB	NEITHER	3.74538	1	27.4333	1	NA	NA	NA	NA	NA	NA	NA	NA	NA	NA	NA	NA	No_IF	NA	NA	NA	NA	NA	NA	NA	NA
RCC25-777	CM-025	NIVOLUMAB	NA	NA	NA	NA	NA	M	73	INTERMEDIATE	POOR	NA	NA	NA	Yes	1	1328	FFPE	PRIMARY	NA	-77.551	CRPR	CB	NEITHER	20.3039	1	55.9836	0	NA	NA	NA	NA	NA	NA	NA	NA	NA	NA	NA	NA	No_IF	NA	NA	NA	NA	NA	NA	NA	NA
RCC25-812	CM-025	EVEROLIMUS	NA	NA	NA	NA	NA	M	68	FAVORABLE	FAVORABLE	NA	NA	NA	Yes	2	630	FFPE	PRIMARY	NA	0	SD	ICB	NEITHER	1.90554	0	55.7865	0	NA	NA	NA	NA	NA	NA	NA	NA	NA	NA	NA	NA	No_IF	NA	NA	NA	NA	NA	NA	NA	NA
RCC25-91	CM-025	NIVOLUMAB	NA	NA	NA	NA	NA	F	70	FAVORABLE	FAVORABLE	NA	NA	NA	Yes	1	2646	FFPE	PRIMARY	NA	42.8571	PD	NCB	PD	1.83984	1	33.2485	1	NA	NA	NA	NA	NA	NA	NA	NA	NA	NA	NA	NA	No_IF	NA	NA	NA	NA	NA	NA	NA	NA
RCC25-945	CM-025	NIVOLUMAB	NA	NA	NA	NA	NA	M	57	FAVORABLE	INTERMEDIATE	NA	NA	NA	Yes	1	2147	FFPE	METASTASIS	VISCERAL OTHER	19.3182	SD	ICB	NEITHER	3.67967	1	26.8419	1	NA	NA	NA	NA	NA	NA	NA	NA	NA	NA	NA	NA	No_IF	NA	NA	NA	NA	NA	NA	NA	NA
RCC25-994	CM-025	EVEROLIMUS	NA	NA	NA	NA	NA	F	60	FAVORABLE	FAVORABLE	NA	NA	NA	Yes	1	2257	FFPE	PRIMARY	NA	-8.10811	SD	CB	NEITHER	23.9836	1	52.9938	0	NA	NA	NA	NA	NA	NA	NA	NA	NA	NA	NA	NA	No_IF	NA	NA	NA	NA	NA	NA	NA	NA
RCC25-157	CM-025	EVEROLIMUS	NA	NA	NA	NA	NA	M	71	FAVORABLE	FAVORABLE	NA	NA	NA	Yes	1	4627	FFPE	PRIMARY	NA	-3.37079	SD	CB	NEITHER	11.1047	1	62.4558	0	NA	NA	NA	NA	NA	NA	NA	NA	NA	NA	NA	NA	No_IF	NA	NA	NA	NA	NA	NA	NA	NA
RCC25-158	CM-025	EVEROLIMUS	NA	NA	NA	NA	NA	M	75	INTERMEDIATE	INTERMEDIATE	NA	NA	NA	Yes	2	1096	FFPE	PRIMARY	NA	-19.3548	SD	CB	NEITHER	11.1704	1	62.5873	0	NA	NA	NA	NA	NA	NA	NA	NA	NA	NA	NA	NA	No_IF	NA	NA	NA	NA	NA	NA	NA	NA
RCC25-786	CM-025	NIVOLUMAB	NA	NA	NA	NA	NA	F	74	INTERMEDIATE	INTERMEDIATE	NA	NA	NA	Yes	2	619	FFPE	PRIMARY	NA	14.6667	SD	ICB	NEITHER	3.71253	1	8.90349	1	NA	NA	NA	NA	NA	NA	NA	NA	NA	NA	NA	NA	No_IF	NA	NA	NA	NA	NA	NA	NA	NA
RCC25-518	CM-025	NIVOLUMAB	NA	NA	NA	NA	NA	F	69	FAVORABLE	NOT REPORTED	NA	NA	NA	Yes	2	7126	FFPE	PRIMARY	NA	-8.33333	SD	ICB	NEITHER	5.51951	1	58.0862	0	NA	NA	NA	NA	NA	NA	NA	NA	NA	NA	NA	NA	No_IF	NA	NA	NA	NA	NA	NA	NA	NA
RCC25-577	CM-025	NIVOLUMAB	NA	NA	NA	NA	NA	M	46	FAVORABLE	INTERMEDIATE	NA	NA	NA	Yes	1	1447	FFPE	PRIMARY	NA	0	SD	ICB	NEITHER	5.65092	1	57.6263	0	NA	NA	NA	NA	NA	NA	NA	NA	NA	NA	NA	NA	No_IF	NA	NA	NA	NA	NA	NA	NA	NA
RCC25-973	CM-025	EVEROLIMUS	NA	NA	NA	NA	NA	M	66	FAVORABLE	INTERMEDIATE	NA	NA	NA	Yes	2	1562	FFPE	PRIMARY	NA	-63.6364	CRPR	CB	NEITHER	15.5072	1	32.5257	1	NA	NA	NA	NA	NA	NA	NA	NA	NA	NA	NA	NA	No_IF	NA	NA	NA	NA	NA	NA	NA	NA
RCC25-974	CM-025	NIVOLUMAB	NA	NA	NA	NA	NA	F	69	FAVORABLE	INTERMEDIATE	NA	NA	NA	Yes	1	4017	FFPE	PRIMARY	NA	0	SD	ICB	NEITHER	7.45791	1	52.9938	0	NA	NA	NA	NA	NA	NA	NA	NA	NA	NA	NA	NA	No_IF	NA	NA	NA	NA	NA	NA	NA	NA
RCC25-171	CM-025	NIVOLUMAB	NA	NA	NA	NA	NA	F	70	FAVORABLE	INTERMEDIATE	NA	NA	NA	Yes	1	1740	FFPE	METASTASIS	OTHER	-9.09091	SD	CB	NEITHER	12.0904	1	61.9959	0	NA	NA	NA	NA	NA	NA	NA	NA	NA	NA	NA	NA	No_IF	NA	NA	NA	NA	NA	NA	NA	NA
RCC25-614	CM-025	EVEROLIMUS	NA	NA	NA	NA	NA	F	68	INTERMEDIATE	INTERMEDIATE	NA	NA	NA	Yes	1	1541	FFPE	PRIMARY	NA	-13.2653	SD	CB	NEITHER	16.7556	1	52.1725	1	NA	NA	NA	NA	NA	NA	NA	NA	NA	NA	NA	NA	No_IF	NA	NA	NA	NA	NA	NA	NA	NA
RCC25-1012	CM-025	NIVOLUMAB	NA	NA	NA	NA	NA	M	65	INTERMEDIATE	POOR	NA	NA	NA	Yes	2	2872	FFPE	PRIMARY	NA	-87.3239	CRPR	CB	ER	46.2587	1	52.5339	0	NA	NA	NA	NA	NA	NA	NA	NA	NA	NA	NA	NA	No_IF	NA	NA	NA	NA	NA	NA	NA	NA
RCC25-382	CM-025	EVEROLIMUS	NA	NA	NA	NA	NA	M	68	INTERMEDIATE	POOR	NA	NA	NA	Yes	1	5980	FFPE	PRIMARY	NA	0	SD	ICB	NEITHER	6.99795	1	57.6263	1	NA	NA	NA	NA	NA	NA	NA	NA	NA	NA	NA	NA	No_IF	NA	NA	NA	NA	NA	NA	NA	NA
RCC25-425	CM-025	NIVOLUMAB	NA	NA	NA	NA	NA	M	63	INTERMEDIATE	POOR	NA	NA	NA	Yes	1	1828	FFPE	PRIMARY	NA	-50	CRPR	CB	ER	37.2895	1	59.1376	0	NA	NA	NA	NA	NA	NA	NA	NA	NA	NA	NA	NA	No_IF	NA	NA	NA	NA	NA	NA	NA	NA
RCC25-542	CM-025	NIVOLUMAB	NA	NA	NA	NA	NA	M	81	INTERMEDIATE	POOR	NA	NA	NA	Yes	1	587	FFPE	PRIMARY	NA	-47.191	CRPR	CB	NEITHER	11.269	1	21.8152	1	NA	NA	NA	NA	NA	NA	NA	NA	NA	NA	NA	NA	No_IF	NA	NA	NA	NA	NA	NA	NA	NA
RCC25-901	CM-025	NIVOLUMAB	NA	NA	NA	NA	NA	F	65	INTERMEDIATE	NOT REPORTED	NA	NA	NA	Yes	3	2890	FFPE	PRIMARY	NA	0	SD	ICB	NEITHER	5.55236	1	25.8234	1	NA	NA	NA	NA	NA	NA	NA	NA	NA	NA	NA	NA	No_IF	NA	NA	NA	NA	NA	NA	NA	NA
RCC25-758	CM-025	NIVOLUMAB	NA	NA	NA	NA	NA	M	70	POOR	POOR	NA	NA	NA	Yes	1	163	FFPE	METASTASIS	VISCERAL OTHER	-61.5385	CRPR	CB	NEITHER	21.3881	1	56.575	0	NA	NA	NA	NA	NA	NA	NA	NA	NA	NA	NA	NA	No_IF	NA	NA	NA	NA	NA	NA	NA	NA
RCC25-83	CM-025	NIVOLUMAB	NA	NA	NA	NA	NA	M	72	POOR	POOR	NA	NA	NA	Yes	2	1044	FFPE	PRIMARY	NA	-40	CRPR	CB	NEITHER	27.3676	1	27.3676	1	NA	NA	NA	NA	NA	NA	NA	NA	NA	NA	NA	NA	No_IF	NA	NA	NA	NA	NA	NA	NA	NA
RCC25-850	CM-025	EVEROLIMUS	NA	NA	NA	NA	NA	M	61	INTERMEDIATE	INTERMEDIATE	NA	NA	NA	Yes	2	4439	FFPE	PRIMARY	NA	3.0303	SD	ICB	NEITHER	3.61396	1	47.4743	1	NA	NA	NA	NA	NA	NA	NA	NA	NA	NA	NA	NA	No_IF	NA	NA	NA	NA	NA	NA	NA	NA
RCC25-161	CM-025	NIVOLUMAB	NA	NA	NA	NA	NA	M	64	FAVORABLE	FAVORABLE	NA	NA	NA	Yes	1	2290	FFPE	PRIMARY	NA	-13.7931	SD	ICB	NEITHER	5.35524	1	15.0472	1	NA	NA	NA	NA	NA	NA	NA	NA	NA	NA	NA	NA	No_IF	NA	NA	NA	NA	NA	NA	NA	NA
RCC25-287	CM-025	EVEROLIMUS	NA	NA	NA	NA	NA	M	78	INTERMEDIATE	INTERMEDIATE	NA	NA	NA	Yes	2	1251	FFPE	PRIMARY	NA	0	SD	ICB	NEITHER	9.10062	1	34.1027	1	NA	NA	NA	NA	NA	NA	NA	NA	NA	NA	NA	NA	No_IF	NA	NA	NA	NA	NA	NA	NA	NA
RCC25-957	CM-025	NIVOLUMAB	NA	NA	NA	NA	NA	M	68	INTERMEDIATE	INTERMEDIATE	NA	NA	NA	Yes	3	2862	FFPE	PRIMARY	NA	-57.4468	CRPR	CB	NEITHER	4.99384	1	13.963	1	NA	NA	NA	NA	NA	NA	NA	NA	NA	NA	NA	NA	No_IF	NA	NA	NA	NA	NA	NA	NA	NA
RCC25-1011	CM-025	NIVOLUMAB	NA	NA	NA	NA	NA	F	69	INTERMEDIATE	INTERMEDIATE	NA	NA	NA	Yes	1	593	FFPE	METASTASIS	OTHER	-42.2222	CRPR	CB	NEITHER	7.3922	1	51.7782	0	NA	NA	NA	NA	NA	NA	NA	NA	NA	NA	NA	NA	No_IF	NA	NA	NA	NA	NA	NA	NA	NA
RCC25-424	CM-025	EVEROLIMUS	NA	NA	NA	NA	NA	M	43	FAVORABLE	INTERMEDIATE	NA	NA	NA	Yes	2	785	FFPE	PRIMARY	NA	-13.8889	SD	CB	NEITHER	9.72485	1	30.7187	1	NA	NA	NA	NA	NA	NA	NA	NA	NA	NA	NA	NA	No_IF	NA	NA	NA	NA	NA	NA	NA	NA
RCC25-660	CM-025	NIVOLUMAB	NA	NA	NA	NA	NA	M	63	FAVORABLE	FAVORABLE	NA	NA	NA	Yes	1	2497	FFPE	PRIMARY	NA	-7.14286	SD	ICB	NEITHER	3.84394	1	56.3778	0	NA	NA	NA	NA	NA	NA	NA	NA	NA	NA	NA	NA	No_IF	NA	NA	NA	NA	NA	NA	NA	NA
RCC25-1044	CM-025	NIVOLUMAB	EA700176	EA700144	EA700176.called.seg	EA639153	NA	M	53	FAVORABLE	FAVORABLE	0	0	0	Yes	2	1480	FFPE	PRIMARY	NA	-5	SD	ICB	NEITHER	4.73101	1	51.1869	0	NA	NA	NA	0.23	1.81	NA	NA	NA	NA	NA	NA	NA	No_IF	NA	NA	41	1	157	0.339036	0.155172	FALSE
RCC25-1066	CM-025	NIVOLUMAB	EA699893	EA699870	EA699893.called.seg	NA	NA	F	60	FAVORABLE	INTERMEDIATE	1	0	1	Yes	2	501	FFPE	METASTASIS	VISCERAL LIVER	-33.3333	CRPR	CB	NEITHER	25.6263	1	25.6263	1	NA	NA	NA	0.22	1.97	NA	NA	NA	NA	NA	NA	NA	No_IF	NA	NA	34	2	181	0.06304	0.163265	FALSE
RCC25-154	CM-025	NIVOLUMAB	NA	NA	NA	EA632174	AD749684	M	40	FAVORABLE	FAVORABLE	0	0	0	Yes	3	915	FFPE	METASTASIS	VISCERAL LUNG	-39.2857	CRPR	CB	ER	38.6694	1	62.6201	0	NA	NA	NA	NA	NA	7.54769	2074	274.786	7.78101	963	123.763	2.22026	Infiltrated	6.29878	4.02272	NA	NA	NA	NA	NA	NA
RCC25-155	CM-025	EVEROLIMUS	NA	NA	NA	NA	NA	M	53	POOR	POOR	0	0	0	Yes	1	90	FFPE	METASTASIS	LYMPH NODES	18.018	NE	ICB	NEITHER	1.64271	1	2.06982	1	NA	NA	NA	NA	NA	NA	NA	NA	NA	NA	NA	NA	No_IF	NA	NA	NA	NA	NA	NA	NA	NA
RCC25-213	CM-025	NIVOLUMAB	NA	NA	NA	P66287-06H-Run1_S30_L002	AD749686	M	70	INTERMEDIATE	INTERMEDIATE	0	0	0	Yes	1	NA	FFPE	PRIMARY	NA	-86.6667	CRPR	CB	NEITHER	5.55236	0	12.9446	1	NA	NA	NA	NA	NA	20.4215	676	33.1024	114.799	2891	25.1831	1.31447	Desert	1.08586	0.604998	NA	NA	NA	NA	NA	NA
RCC25-327	CM-025	NIVOLUMAB	EA700376	EA700313	EA700376.called.seg	NA	AE104719	M	47	INTERMEDIATE	INTERMEDIATE	1	1	1	Yes	1	NA	FFPE	PRIMARY	NA	-63.6364	CRPR	CB	NEITHER	13.6345	1	30.3244	1	NA	NA	NA	0.37	2.81	21.6806	2014	92.8942	104.976	12686	120.847	0.768694	Infiltrated	2.49795	2.73469	83	3	250	0.314684	0.226087	FALSE
RCC25-328	CM-025	NIVOLUMAB	EA699818	EA699776	EA699818.called.seg	NA	NA	F	63	FAVORABLE	INTERMEDIATE	0	0	0	Yes	3	2044	FFPE	PRIMARY	NA	-53.7037	CRPR	CB	NEITHER	7.52361	0	27.8275	1	NA	NA	NA	0.36	1.95	NA	NA	NA	NA	NA	NA	NA	No_IF	NA	NA	61	2	186	0.072444	1.11321	FALSE
RCC25-343	CM-025	EVEROLIMUS	EA700080	EA700062	EA700080.called.seg	EA647818	NA	M	61	POOR	POOR	1	0	1	Yes	2	95	FFPE	METASTASIS	OTHER	-13.5593	SD	ICB	NEITHER	2.79261	1	5.42094	1	NA	NA	NA	0.39	1.95	NA	NA	NA	NA	NA	NA	NA	No_IF	NA	NA	65	3	239	0.279095	0.189474	FALSE
RCC25-397	CM-025	EVEROLIMUS	EA700560	EA700491	EA700560.called.seg	NA	NA	F	66	POOR	POOR	1	0	1	Yes	1	29	FFPE	PRIMARY	NA	-11.9266	SD	CB	NEITHER	16.1314	1	18.7926	1	NA	NA	NA	0.08	2.08	NA	NA	NA	NA	NA	NA	NA	No_IF	NA	NA	34	1	133	0.314851	0	FALSE
RCC25-473	CM-025	NIVOLUMAB	NA	NA	NA	NA	NA	M	49	FAVORABLE	INTERMEDIATE	0	0	0	Yes	2	541	FFPE	METASTASIS	VISCERAL OTHER	1.82927	SD	ICB	NEITHER	2.3655	1	7.52361	1	NA	NA	NA	NA	NA	NA	NA	NA	NA	NA	NA	NA	No_IF	NA	NA	NA	NA	NA	NA	NA	NA
RCC25-496	CM-025	NIVOLUMAB	EA700000	EA699968	EA700000.called.seg	P66451-08H-Run1_S26_L002	NA	M	62	INTERMEDIATE	INTERMEDIATE	0	0	0	Yes	3	1354	FFPE	METASTASIS	VISCERAL LUNG	NA	NE	ICB	NEITHER	0.032854	0	0.952772	0	NA	NA	NA	0.23	1.78	NA	NA	NA	NA	NA	NA	NA	No_IF	NA	NA	49	2	179	0.285018	0.41791	FALSE
RCC25-541	CM-025	NIVOLUMAB	NA	NA	NA	EA632758	NA	M	79	POOR	POOR	1	0	1	Yes	1	368	FFPE	PRIMARY	NA	NA	NE	ICB	NEITHER	0.459959	1	0.821355	1	NA	NA	NA	NA	NA	NA	NA	NA	NA	NA	NA	NA	No_IF	NA	NA	NA	NA	NA	NA	NA	NA
RCC25-556	CM-025	EVEROLIMUS	NA	NA	NA	P66282-10F-Run1_S13_L002	AE435114	M	43	INTERMEDIATE	INTERMEDIATE	0	0	0	Yes	2	NA	FFPE	PRIMARY	NA	-8.69565	SD	CB	NEITHER	13.076	1	15.2115	0	NA	NA	NA	NA	NA	9.47315	108	11.4006	8.97684	54	6.01548	1.89522	Desert	0.627323	0.307062	NA	NA	NA	NA	NA	NA
RCC25-612	CM-025	NIVOLUMAB	NA	NA	NA	NA	NA	M	48	FAVORABLE	INTERMEDIATE	0	0	0	Yes	1	318	FFPE	METASTASIS	VISCERAL LIVER	30.3167	PD	NCB	PD	1.60986	1	13.0103	1	NA	NA	NA	NA	NA	NA	NA	NA	NA	NA	NA	NA	No_IF	NA	NA	NA	NA	NA	NA	NA	NA
RCC25-928	CM-025	NIVOLUMAB	NA	NA	NA	NA	AE522911	M	77	FAVORABLE	FAVORABLE	0	0	0	Yes	1	654	FFPE	PRIMARY	NA	-62.069	CRPR	CB	NEITHER	33.5113	1	47.3429	1	NA	NA	NA	NA	NA	21.0381	6310	299.932	67.5216	10191	150.929	1.98723	Infiltrated	5.21216	3.22421	NA	NA	NA	NA	NA	NA
RCC25-94	CM-025	NIVOLUMAB	EA698485	EA698415	EA698485.called.seg	EA632149	AD577683	F	75	FAVORABLE	FAVORABLE	0	0	0	Yes	2	1121	FFPE	METASTASIS	VISCERAL OTHER	0	SD	ICB	NEITHER	14.883	1	63.2115	0	NA	NA	NA	0.28	1.92	36.123	1743	48.2518	202.421	10719	52.954	0.911202	Infiltrated	1.62396	1.70772	64	1	264	0.066052	0.192771	FALSE
RCC25-95	CM-025	EVEROLIMUS	NA	NA	NA	NA	NA	M	44	FAVORABLE	FAVORABLE	0	1	1	Yes	3	NA	FFPE	PRIMARY	NA	-5.55556	SD	CB	NEITHER	7.52361	1	17.2156	1	NA	NA	NA	NA	NA	NA	NA	NA	NA	NA	NA	NA	No_IF	NA	NA	NA	NA	NA	NA	NA	NA
RCC25-964	CM-025	EVEROLIMUS	EA700286	EA700225	EA700286.called.seg	NA	NA	M	70	POOR	INTERMEDIATE	0	0	0	Yes	2	NA	FFPE	PRIMARY	NA	-28.5714	SD	CB	NEITHER	9.19918	1	35.3511	1	NA	NA	NA	0.29	2.07	NA	NA	NA	NA	NA	NA	NA	No_IF	NA	NA	101	3	809	0	2.04615	FALSE
RCC25-981	CM-025	NIVOLUMAB	NA	NA	NA	NA	NA	M	57	POOR	POOR	NA	NA	NA	Yes	2	630	FFPE	PRIMARY	NA	-83.3333	CRPR	CB	NEITHER	23.9836	1	27.9261	1	NA	NA	NA	NA	NA	NA	NA	NA	NA	NA	NA	NA	No_IF	NA	NA	NA	NA	NA	NA	NA	NA
RCC25-221	CM-025	NIVOLUMAB	NA	NA	NA	NA	NA	M	45	FAVORABLE	NOT REPORTED	NA	NA	NA	Yes	2	1361	FFPE	PRIMARY	NA	-75.8621	CRPR	CB	NEITHER	29.4702	1	61.9302	0	NA	NA	NA	NA	NA	NA	NA	NA	NA	NA	NA	NA	No_IF	NA	NA	NA	NA	NA	NA	NA	NA
RCC25-354	CM-025	EVEROLIMUS	NA	NA	NA	NA	NA	F	81	POOR	POOR	NA	NA	NA	Yes	1	1791	FFPE	PRIMARY	NA	-13.7931	PD	NCB	PD	1.90554	1	5.05955	1	NA	NA	NA	NA	NA	NA	NA	NA	NA	NA	NA	NA	No_IF	NA	NA	NA	NA	NA	NA	NA	NA
RCC25-651	CM-025	EVEROLIMUS	NA	NA	NA	NA	NA	F	77	FAVORABLE	FAVORABLE	NA	NA	NA	Yes	1	2012	FFPE	PRIMARY	NA	5.40541	SD	ICB	NEITHER	3.54826	0	21.8481	1	NA	NA	NA	NA	NA	NA	NA	NA	NA	NA	NA	NA	No_IF	NA	NA	NA	NA	NA	NA	NA	NA
RCC25-377	CM-025	NIVOLUMAB	NA	NA	NA	NA	NA	M	64	INTERMEDIATE	INTERMEDIATE	NA	NA	NA	Yes	2	714	FFPE	PRIMARY	NA	33.3333	PD	NCB	PD	1.1499	1	15.3101	1	NA	NA	NA	NA	NA	NA	NA	NA	NA	NA	NA	NA	No_IF	NA	NA	NA	NA	NA	NA	NA	NA
RCC25-757	CM-025	NIVOLUMAB	NA	NA	NA	NA	NA	M	51	FAVORABLE	INTERMEDIATE	NA	NA	NA	Yes	1	684	FFPE	PRIMARY	NA	-36.2069	SD	CB	NEITHER	9.23203	1	22.1109	0	NA	NA	NA	NA	NA	NA	NA	NA	NA	NA	NA	NA	No_IF	NA	NA	NA	NA	NA	NA	NA	NA
RCC25-1010	CM-025	NIVOLUMAB	NA	NA	NA	NA	NA	M	70	FAVORABLE	INTERMEDIATE	NA	NA	NA	Yes	2	2730	FFPE	PRIMARY	NA	-17.7778	SD	ICB	NEITHER	5.55236	0	52.3039	0	NA	NA	NA	NA	NA	NA	NA	NA	NA	NA	NA	NA	No_IF	NA	NA	NA	NA	NA	NA	NA	NA
RCC25-203	CM-025	NIVOLUMAB	NA	NA	NA	NA	NA	M	74	INTERMEDIATE	INTERMEDIATE	NA	NA	NA	Yes	2	487	FFPE	PRIMARY	NA	-66.0377	CRPR	CB	NEITHER	34.7926	1	61.9959	0	NA	NA	NA	NA	NA	NA	NA	NA	NA	NA	NA	NA	No_IF	NA	NA	NA	NA	NA	NA	NA	NA
RCC25-235	CM-025	EVEROLIMUS	NA	NA	NA	NA	NA	M	72	FAVORABLE	NOT REPORTED	NA	NA	NA	Yes	2	3385	FFPE	PRIMARY	NA	-8.88889	SD	CB	NEITHER	32.2628	1	60.386	0	NA	NA	NA	NA	NA	NA	NA	NA	NA	NA	NA	NA	No_IF	NA	NA	NA	NA	NA	NA	NA	NA
RCC25-863	CM-025	EVEROLIMUS	NA	NA	NA	NA	NA	M	61	INTERMEDIATE	INTERMEDIATE	NA	NA	NA	Yes	1	787	FFPE	PRIMARY	NA	3.22581	SD	ICB	NEITHER	3.05544	1	4.63244	1	NA	NA	NA	NA	NA	NA	NA	NA	NA	NA	NA	NA	No_IF	NA	NA	NA	NA	NA	NA	NA	NA
RCC25-252	CM-025	NIVOLUMAB	EA700520	EA700479	EA700520.called.seg	NA	E9123326	M	NA	INTERMEDIATE	POOR	0	1	1	Yes	1	NA	FFPE	PRIMARY	NA	NA	NE	ICB	NEITHER	0.887064	1	0.887064	1	NA	NA	NA	0.24	2.09	28.2266	5964	211.29	232.294	47821	205.864	1.02636	Infiltrated	5.77353	7.56645	88	4	438	0.159024	0.081871	FALSE
RCC25-831	CM-025	EVEROLIMUS	NA	NA	NA	NA	NA	M	60	FAVORABLE	FAVORABLE	0	0	0	Yes	2	NA	FFPE	METASTASIS	OTHER	-7.89474	SD	CB	NEITHER	24.9363	1	53.4866	0	NA	NA	NA	NA	NA	NA	NA	NA	NA	NA	NA	NA	No_IF	NA	NA	NA	NA	NA	NA	NA	NA
RCC25-832	CM-025	NIVOLUMAB	NA	NA	NA	NA	NA	M	76	INTERMEDIATE	INTERMEDIATE	0	0	0	Yes	1	NA	FFPE	PRIMARY	NA	0	PD	NCB	PD	1.70842	1	6.47228	1	NA	NA	NA	NA	NA	NA	NA	NA	NA	NA	NA	NA	No_IF	NA	NA	NA	NA	NA	NA	NA	NA
RCC25-833	CM-025	EVEROLIMUS	NA	NA	NA	NA	NA	M	57	FAVORABLE	INTERMEDIATE	0	0	0	Yes	1	NA	FFPE	PRIMARY	NA	-23.6842	SD	CB	NEITHER	10.8747	1	52.731	0	NA	NA	NA	NA	NA	NA	NA	NA	NA	NA	NA	NA	No_IF	NA	NA	NA	NA	NA	NA	NA	NA
RCC25-835	CM-025	EVEROLIMUS	NA	NA	NA	NA	NA	M	59	INTERMEDIATE	POOR	0	0	0	Yes	1	NA	FFPE	PRIMARY	NA	0	SD	ICB	NEITHER	5.35524	1	8.37782	1	NA	NA	NA	NA	NA	NA	NA	NA	NA	NA	NA	NA	No_IF	NA	NA	NA	NA	NA	NA	NA	NA
RCC25-484	CM-025	NIVOLUMAB	NA	NA	NA	NA	NA	M	52	INTERMEDIATE	INTERMEDIATE	1	0	1	Yes	1	NA	FFPE	PRIMARY	NA	0	PD	NCB	PD	2.03696	1	9.3963	1	NA	NA	NA	NA	NA	NA	NA	NA	NA	NA	NA	NA	No_IF	NA	NA	NA	NA	NA	NA	NA	NA
RCC25-521	CM-025	NIVOLUMAB	NA	NA	NA	NA	NA	M	49	POOR	POOR	0	0	0	Yes	1	NA	FFPE	PRIMARY	NA	36.3636	PD	NCB	PD	2.23409	1	6.43942	1	NA	NA	NA	NA	NA	NA	NA	NA	NA	NA	NA	NA	No_IF	NA	NA	NA	NA	NA	NA	NA	NA
RCC25-598	CM-025	NIVOLUMAB	EA700089	EA700029	EA700089.called.seg	NA	EA277660	M	63	INTERMEDIATE	NOT REPORTED	0	0	0	Yes	1	NA	FFPE	PRIMARY	NA	NA	NE	ICB	NEITHER	0.032854	0	6.04518	1	NA	NA	NA	0.33	2.09	35.4599	7392	208.461	139.879	14042	100.387	2.07657	Infiltrated	4.38997	2.28415	107	14	433	0.036725	0.771654	FALSE
RCC25-148	CM-025	EVEROLIMUS	NA	NA	NA	NA	NA	M	74	INTERMEDIATE	INTERMEDIATE	0	0	0	Yes	1	NA	FFPE	PRIMARY	NA	-5.76923	SD	ICB	NEITHER	3.84394	1	10.5134	1	NA	NA	NA	NA	NA	NA	NA	NA	NA	NA	NA	NA	No_IF	NA	NA	NA	NA	NA	NA	NA	NA
RCC25-594	CM-025	EVEROLIMUS	NA	NA	NA	EA632772	NA	F	73	INTERMEDIATE	INTERMEDIATE	0	0	0	Yes	2	7	FFPE	METASTASIS	LYMPH NODES	20.5128	PD	NCB	PD	1.97125	1	42.5134	1	NA	NA	NA	NA	NA	NA	NA	NA	NA	NA	NA	NA	No_IF	NA	NA	NA	NA	NA	NA	NA	NA
RCC25-629	CM-025	NIVOLUMAB	NA	NA	NA	NA	NA	M	64	INTERMEDIATE	INTERMEDIATE	0	0	0	Yes	2	2036	FFPE	PRIMARY	NA	-82.3529	CRPR	CB	NEITHER	29.3717	1	57.8234	0	NA	NA	NA	NA	NA	NA	NA	NA	NA	NA	NA	NA	No_IF	NA	NA	NA	NA	NA	NA	NA	NA
RCC25-954	CM-025	NIVOLUMAB	EA699827	EA699774	EA699827.called.seg	NA	NA	M	43	FAVORABLE	FAVORABLE	0	0	0	Yes	1	1365	FFPE	PRIMARY	NA	38.4615	PD	NCB	PD	1.87269	1	54.308	0	NA	NA	NA	0.28	1.94	NA	NA	NA	NA	NA	NA	NA	No_IF	NA	NA	21	2	94	0.05917	0.615385	FALSE
RCC25-1001	CM-025	EVEROLIMUS	NA	NA	NA	NA	NA	F	80	POOR	POOR	0	0	0	Yes	2	NA	FFPE	METASTASIS	OTHER	5.52486	SD	ICB	NEITHER	3.71253	1	24.2464	1	NA	NA	NA	NA	NA	NA	NA	NA	NA	NA	NA	NA	No_IF	NA	NA	NA	NA	NA	NA	NA	NA
RCC25-1016	CM-025	EVEROLIMUS	EA699923	EA699855	NA	P66291-06D-Run1_S27_L002	E9783837	F	64	FAVORABLE	INTERMEDIATE	0	0	0	Yes	1	NA	FFPE	PRIMARY	NA	13.3333	SD	ICB	NEITHER	7.49076	1	42.9404	0	NA	NA	NA	NA	NA	25.1492	3223	128.155	123.84	13805	111.474	1.14964	Infiltrated	2.84805	2.2465	76	4	383	NA	NA	FALSE
RCC25-1053	CM-025	EVEROLIMUS	EA699989	EA699938	EA699989.called.seg	P66291-08F-Run1_S7_L001	EA280650	F	59	INTERMEDIATE	POOR	0	0	0	Yes	1	NA	FFPE	NA	NA	-3.84615	PD	NCB	PD	1.83984	1	6.57084	1	NA	NA	NA	0.3	1.96	10.2561	3197	311.718	102.199	9403	92.0066	3.388	Infiltrated	7.20954	3.28791	69	8	260	0.182217	0.292453	FALSE
RCC25-936	CM-025	NIVOLUMAB	EA700536	EA700506	EA700536.called.seg	NA	E9784755	M	53	INTERMEDIATE	INTERMEDIATE	0	0	0	Yes	1	NA	FFPE	PRIMARY	NA	10.9489	SD	ICB	NEITHER	9.13347	1	23.1951	1	NA	NA	NA	0.16	3.4	26.2118	21487	819.746	117.113	25783	220.155	3.72349	Infiltrated	15.014	6.08125	96	6	300	0.065737	0	TRUE
RCC25-937	CM-025	EVEROLIMUS	EA700161	EA700127	EA700161.called.seg	NA	E9784757	M	62	FAVORABLE	INTERMEDIATE	1	0	1	Yes	1	NA	FFPE	METASTASIS	VISCERAL LUNG	0	SD	ICB	NEITHER	15.7043	1	44.2546	0	NA	NA	NA	0.16	2.72	10.8806	2910	267.449	25.987	1815	69.8426	3.8293	Infiltrated	5.51659	1.74893	103	3	406	0.465438	0.006494	FALSE
RCC25-701	CM-025	EVEROLIMUS	EA699994	EA699963	EA699994.called.seg	NA	NA	M	82	INTERMEDIATE	INTERMEDIATE	0	0	0	Yes	1	NA	FFPE	PRIMARY	NA	3.22581	PD	NCB	PD	1.67556	1	19.9754	1	NA	NA	NA	0.34	2.01	NA	NA	NA	NA	NA	NA	NA	No_IF	NA	NA	66	4	207	0.106819	0.426667	TRUE
RCC25-874	CM-025	EVEROLIMUS	EA698875	EA698595	EA698875.called.seg	EA639081	NA	M	62	INTERMEDIATE	INTERMEDIATE	NA	NA	NA	Yes	2	2930	FFPE	PRIMARY	NA	-0.41494	SD	CB	NEITHER	16.2957	1	41.5606	1	NA	NA	NA	0.36	3.48	NA	NA	NA	NA	NA	NA	NA	No_IF	NA	NA	75	12	370	0.095517	0.034091	FALSE
RCC25-352	CM-025	EVEROLIMUS	NA	NA	NA	NA	AE142417	F	23	FAVORABLE	INTERMEDIATE	0	0	0	Yes	2	1163	FFPE	PRIMARY	NA	4.87805	SD	ICB	NEITHER	4.86242	0	42.2177	1	NA	NA	NA	NA	NA	40.9278	19824	484.365	39.9888	9875	246.944	1.96144	Infiltrated	8.45687	7.63102	NA	NA	NA	NA	NA	NA
RCC25-805	CM-025	EVEROLIMUS	EA700274	EA700209	EA700274.called.seg	P66507-02H-Run1_S29_L002	NA	M	49	INTERMEDIATE	INTERMEDIATE	0	0	0	Yes	2	903	FFPE	PRIMARY	NA	-60.5263	CRPR	CB	NEITHER	13.1417	1	55.4908	0	NA	NA	NA	0.22	1.89	NA	NA	NA	NA	NA	NA	NA	No_IF	NA	NA	49	2	198	0.287834	0.044944	FALSE
RCC25-983	CM-025	NIVOLUMAB	NA	NA	NA	NA	NA	F	53	INTERMEDIATE	INTERMEDIATE	0	0	0	Yes	1	1705	FFPE	PRIMARY	NA	-68.1818	CRPR	CB	NEITHER	13.5031	1	20.0082	1	NA	NA	NA	NA	NA	NA	NA	NA	NA	NA	NA	NA	No_IF	NA	NA	NA	NA	NA	NA	NA	NA
RCC25-10	CM-025	NIVOLUMAB	NA	NA	NA	P66507-04A-Run1_S1_L001	NA	F	71	FAVORABLE	FAVORABLE	NA	NA	NA	Yes	1	3513	FFPE	PRIMARY	NA	2.77778	SD	ICB	NEITHER	7.3922	1	65.807	0	NA	NA	NA	NA	NA	NA	NA	NA	NA	NA	NA	NA	No_IF	NA	NA	NA	NA	NA	NA	NA	NA
RCC25-103	CM-025	EVEROLIMUS	EA699724	EA699662	EA699724.called.seg	NA	NA	M	61	INTERMEDIATE	INTERMEDIATE	0	0	0	Yes	1	1026	FFPE	PRIMARY	NA	-14	SD	CB	NEITHER	6.43942	1	10.1191	1	NA	NA	NA	0.28	1.91	NA	NA	NA	NA	NA	NA	NA	No_IF	NA	NA	142	18	756	0.11485	0.069277	TRUE
RCC25-11	CM-025	EVEROLIMUS	NA	NA	NA	NA	NA	M	55	FAVORABLE	INTERMEDIATE	0	0	0	Yes	1	871	FFPE	PRIMARY	NA	-12.2449	SD	CB	NEITHER	7.3922	1	21.3552	1	NA	NA	NA	NA	NA	NA	NA	NA	NA	NA	NA	NA	No_IF	NA	NA	NA	NA	NA	NA	NA	NA
RCC25-134	CM-025	NIVOLUMAB	EA700094	EA700036	NA	P66282-05D-Run1_S21_L002	NA	M	31	INTERMEDIATE	INTERMEDIATE	0	1	1	Yes	1	NA	FFPE	PRIMARY	NA	-20.5128	PD	NCB	PD	1.77413	1	21.9138	1	NA	NA	NA	NA	NA	NA	NA	NA	NA	NA	NA	NA	No_IF	NA	NA	147	1	550	NA	NA	FALSE
RCC25-137	CM-025	EVEROLIMUS	EA699983	EA699940	EA699983.called.seg	P66287-11D-Run1_S23_L002	NA	F	72	INTERMEDIATE	INTERMEDIATE	0	0	0	Yes	2	NA	FFPE	METASTASIS	VISCERAL LUNG	14.6341	NE	ICB	NEITHER	1.28131	1	3.35113	1	NA	NA	NA	0.51	1.78	NA	NA	NA	NA	NA	NA	NA	No_IF	NA	NA	72	11	271	0.311013	0.195652	FALSE
RCC25-180	CM-025	EVEROLIMUS	EA699649	EA699593	EA699649.called.seg	NA	NA	M	54	INTERMEDIATE	INTERMEDIATE	0	0	0	Yes	1	492	FFPE	PRIMARY	NA	-1.2987	SD	ICB	NEITHER	3.61396	1	61.7002	0	NA	NA	NA	0.48	2.01	NA	NA	NA	NA	NA	NA	NA	No_IF	NA	NA	38	6	211	0.012183	0.765957	FALSE
RCC25-199	CM-025	NIVOLUMAB	EA700261	EA700212	EA700261.called.seg	NA	NA	M	36	INTERMEDIATE	INTERMEDIATE	0	1	1	Yes	1	NA	FFPE	PRIMARY	NA	NA	NE	ICB	NEITHER	0.62423	1	10.4476	1	NA	NA	NA	0.29	1.99	NA	NA	NA	NA	NA	NA	NA	No_IF	NA	NA	130	8	655	0.109798	1.76768	FALSE
RCC25-210	CM-025	EVEROLIMUS	NA	NA	NA	NA	NA	M	69	FAVORABLE	FAVORABLE	0	0	0	Yes	2	1784	FFPE	PRIMARY	NA	-7.14286	SD	CB	NEITHER	13.1088	1	55.1951	1	NA	NA	NA	NA	NA	NA	NA	NA	NA	NA	NA	NA	No_IF	NA	NA	NA	NA	NA	NA	NA	NA
RCC25-23	CM-025	EVEROLIMUS	NA	NA	NA	NA	NA	M	70	POOR	INTERMEDIATE	0	0	0	Yes	1	593	FFPE	METASTASIS	VISCERAL OTHER	-0.89286	SD	ICB	NEITHER	3.94251	1	13.7988	1	NA	NA	NA	NA	NA	NA	NA	NA	NA	NA	NA	NA	No_IF	NA	NA	NA	NA	NA	NA	NA	NA
RCC25-24	CM-025	NIVOLUMAB	EA698893	EA698627	EA698893.called.seg	NA	NA	F	52	FAVORABLE	INTERMEDIATE	0	0	0	Yes	1	532	FFPE	METASTASIS	OTHER	14.9533	PD	NCB	PD	1.87269	1	12.4518	1	NA	NA	NA	0.52	1.88	NA	NA	NA	NA	NA	NA	NA	No_IF	NA	NA	40	2	123	0.150089	0.682927	TRUE
RCC25-290	CM-025	EVEROLIMUS	EA699802	EA699768	EA699802.called.seg	NA	NA	M	55	INTERMEDIATE	INTERMEDIATE	0	0	0	Yes	1	235	FFPE	PRIMARY	NA	-14.2857	SD	CB	NEITHER	10.809	1	60.1561	0	NA	NA	NA	0.27	2.49	NA	NA	NA	NA	NA	NA	NA	No_IF	NA	NA	47	6	171	0.089749	0.069444	TRUE
RCC25-32	CM-025	EVEROLIMUS	EA698455	EA698412	EA698455.called.seg	P66282-11E-Run1_S19_L002	NA	M	65	POOR	POOR	0	0	0	Yes	2	NA	FFPE	PRIMARY	NA	NA	PD	NCB	PD	0.62423	1	7.19507	1	NA	NA	NA	0.26	1.73	NA	NA	NA	NA	NA	NA	NA	No_IF	NA	NA	68	5	286	0.200569	0.597403	FALSE
RCC25-356	CM-025	NIVOLUMAB	NA	NA	NA	NA	NA	F	71	INTERMEDIATE	NOT REPORTED	0	0	0	Yes	1	36	FFPE	METASTASIS	NA	NA	NE	ICB	NEITHER	0.492813	1	57.7906	0	NA	NA	NA	NA	NA	NA	NA	NA	NA	NA	NA	NA	No_IF	NA	NA	NA	NA	NA	NA	NA	NA
RCC25-357	CM-025	NIVOLUMAB	NA	NA	NA	NA	NA	M	60	POOR	POOR	1	0	1	Yes	2	1000	FFPE	PRIMARY	NA	-66.3043	CRPR	CB	NEITHER	11.039	1	38.4066	1	NA	NA	NA	NA	NA	NA	NA	NA	NA	NA	NA	NA	No_IF	NA	NA	NA	NA	NA	NA	NA	NA
RCC25-38	CM-025	NIVOLUMAB	EA700537	EA700492	EA700537.called.seg	NA	NA	F	71	FAVORABLE	FAVORABLE	0	0	0	Yes	1	1961	FFPE	PRIMARY	NA	25	PD	NCB	PD	1.87269	1	20.8953	1	NA	NA	NA	0.23	1.67	NA	NA	NA	NA	NA	NA	NA	No_IF	NA	NA	66	6	444	0.380058	0.527273	FALSE
RCC25-401	CM-025	NIVOLUMAB	EA700367	EA700324	NA	NA	NA	M	29	FAVORABLE	INTERMEDIATE	0	0	0	Yes	2	718	FFPE	PRIMARY	NA	-100	CRPR	CB	ER	57.1006	0	59.0062	0	NA	NA	NA	NA	NA	NA	NA	NA	NA	NA	NA	NA	No_IF	NA	NA	40	4	147	NA	NA	FALSE
RCC25-440	CM-025	EVEROLIMUS	NA	NA	NA	NA	NA	F	51	INTERMEDIATE	NOT REPORTED	0	0	0	Yes	1	253	FFPE	PRIMARY	NA	27.3684	PD	NCB	PD	1.44558	1	7.58932	1	NA	NA	NA	NA	NA	NA	NA	NA	NA	NA	NA	NA	No_IF	NA	NA	NA	NA	NA	NA	NA	NA
RCC25-477	CM-025	NIVOLUMAB	NA	NA	NA	P66451-05D-Run1_S8_L001	NA	M	70	FAVORABLE	NOT REPORTED	1	1	1	Yes	1	1289	FFPE	METASTASIS	OTHER	1.33333	PD	NCB	PD	1.83984	1	30.0616	1	NA	NA	NA	NA	NA	NA	NA	NA	NA	NA	NA	NA	No_IF	NA	NA	NA	NA	NA	NA	NA	NA
RCC25-57	CM-025	NIVOLUMAB	EA700202	EA700125	EA700202.called.seg	P66287-04D-Run1_S18_L002	NA	M	38	INTERMEDIATE	INTERMEDIATE	0	0	0	Yes	1	NA	FFPE	METASTASIS	OTHER	14.0351	PD	NCB	PD	1.74127	1	40.0164	1	NA	NA	NA	0.28	2.06	NA	NA	NA	NA	NA	NA	NA	No_IF	NA	NA	37	1	152	0.051485	0.283784	TRUE
RCC25-573	CM-025	EVEROLIMUS	NA	NA	NA	NA	NA	M	67	INTERMEDIATE	NOT REPORTED	1	0	1	Yes	1	522	FFPE	METASTASIS	NA	-3.90244	SD	ICB	NEITHER	3.67967	1	20.0411	1	NA	NA	NA	NA	NA	NA	NA	NA	NA	NA	NA	NA	No_IF	NA	NA	NA	NA	NA	NA	NA	NA
RCC25-67	CM-025	EVEROLIMUS	NA	NA	NA	NA	NA	M	61	FAVORABLE	FAVORABLE	0	0	0	Yes	2	5010	FFPE	PRIMARY	NA	-7.95455	SD	CB	NEITHER	7.35934	1	37.1253	1	NA	NA	NA	NA	NA	NA	NA	NA	NA	NA	NA	NA	No_IF	NA	NA	NA	NA	NA	NA	NA	NA
RCC25-746	CM-025	EVEROLIMUS	EA700622	EA700585	EA700622.called.seg	NA	NA	F	62	POOR	NOT REPORTED	1	0	1	Yes	1	NA	FFPE	PRIMARY	NA	16.6667	SD	ICB	NEITHER	3.94251	1	16.6242	1	NA	NA	NA	0.35	1.7	NA	NA	NA	NA	NA	NA	NA	No_IF	NA	NA	60	5	200	0.33548	0.494118	FALSE
RCC25-76	CM-025	NIVOLUMAB	EA698887	EA698611	EA698887.called.seg	NA	NA	F	48	POOR	POOR	0	0	0	Yes	1	594	FFPE	PRIMARY	NA	2.38095	SD	ICB	NEITHER	1.83984	0	20.4025	1	NA	NA	NA	0.3	4.2	NA	NA	NA	NA	NA	NA	NA	No_IF	NA	NA	61	9	296	0.070854	0.046875	FALSE
RCC25-792	CM-025	EVEROLIMUS	EA699990	EA699948	EA699990.called.seg	NA	NA	F	68	FAVORABLE	NOT REPORTED	0	0	0	Yes	1	NA	FFPE	PRIMARY	NA	-10.7143	SD	CB	NEITHER	7.12936	1	55.0965	0	NA	NA	NA	0.11	1.95	NA	NA	NA	NA	NA	NA	NA	No_IF	NA	NA	60	4	406	0.119021	0	FALSE
RCC25-793	CM-025	NIVOLUMAB	EA699914	EA699845	EA699914.called.seg	P66291-05G-Run1_S22_L002	NA	M	45	FAVORABLE	NOT REPORTED	0	0	0	Yes	1	NA	FFPE	METASTASIS	VISCERAL OTHER	0	PD	NCB	PD	1.80698	1	31.1786	1	NA	NA	NA	0.44	2.17	NA	NA	NA	NA	NA	NA	NA	No_IF	NA	NA	43	3	157	0.085482	0.197183	FALSE
RCC25-801	CM-025	EVEROLIMUS	NA	NA	NA	NA	NA	M	38	FAVORABLE	NOT REPORTED	0	0	0	Yes	1	NA	FFPE	METASTASIS	NA	3.2967	SD	ICB	NEITHER	3.67967	1	12.2546	1	NA	NA	NA	NA	NA	NA	NA	NA	NA	NA	NA	NA	No_IF	NA	NA	NA	NA	NA	NA	NA	NA
RCC25-839	CM-025	EVEROLIMUS	EA699633	EA699606	EA699633.called.seg	NA	NA	F	54	FAVORABLE	NOT REPORTED	1	0	1	Yes	1	NA	FFPE	PRIMARY	NA	-13.6986	SD	CB	NEITHER	9.19918	1	18.1027	1	NA	NA	NA	0.29	1.83	NA	NA	NA	NA	NA	NA	NA	No_IF	NA	NA	146	5	548	0.261488	1.87097	FALSE
RCC25-1031	CM-025	EVEROLIMUS	EA700194	EA700126	EA700194.called.seg	NA	NA	F	73	POOR	POOR	0	1	1	Yes	2	NA	FFPE	PRIMARY	NA	18.5431	PD	NCB	PD	1.80698	1	2.20123	1	NA	NA	NA	0.24	1.98	NA	NA	NA	NA	NA	NA	NA	No_IF	NA	NA	66	3	240	0.126592	0.354167	FALSE
RCC25-1040	CM-025	EVEROLIMUS	EA700016	EA699932	EA700016.called.seg	EA639152	NA	F	51	FAVORABLE	FAVORABLE	1	0	1	Yes	2	617	FFPE	PRIMARY	NA	NA	PD	NCB	PD	1.77413	1	2.43121	1	NA	NA	NA	0.18	1.88	NA	NA	NA	NA	NA	NA	NA	No_IF	NA	NA	68	4	264	0.181541	0.010526	FALSE
RCC25-1059	CM-025	NIVOLUMAB	EA700529	EA700511	EA700529.called.seg	NA	AF252760	M	64	INTERMEDIATE	INTERMEDIATE	0	0	0	Yes	2	NA	FFPE	PRIMARY	NA	-33.3333	SD	CB	NEITHER	25.1006	1	50.8583	0	NA	NA	NA	0.35	3.53	12.9747	1454	112.065	100.938	11988	118.766	0.943571	Infiltrated	1.87746	2.45684	82	9	370	0.15622	0.323077	FALSE
RCC25-1075	CM-025	EVEROLIMUS	NA	NA	NA	EA595668	NA	M	58	INTERMEDIATE	POOR	0	0	0	Yes	3	NA	FFPE	METASTASIS	LYMPH NODES	4.6875	SD	ICB	NEITHER	5.58522	1	8.50924	1	NA	NA	NA	NA	NA	NA	NA	NA	NA	NA	NA	NA	No_IF	NA	NA	NA	NA	NA	NA	NA	NA
RCC25-116	CM-025	NIVOLUMAB	EA699911	EA699872	EA699911.called.seg	P66291-01B-Run1_S2_L001	AD612899	F	88	INTERMEDIATE	INTERMEDIATE	0	0	0	Yes	1	NA	FFPE	PRIMARY	NA	-100	CRPR	CB	ER	61.6673	0	63.2772	0	NA	NA	NA	0.47	1.9	15.9609	288	18.0441	60.3001	1346	22.3217	0.808366	Desert	0.639559	0.622264	109	8	317	0.103952	0.81982	TRUE
RCC25-122	CM-025	EVEROLIMUS	EA699728	EA699693	EA699728.called.seg	P66432-08C-Run1_S24_L002	NA	M	72	INTERMEDIATE	INTERMEDIATE	0	0	0	Yes	2	6768	FFPE	PRIMARY	NA	18.5185	PD	NCB	PD	1.67556	1	19.7454	1	NA	NA	NA	0.54	1.93	NA	NA	NA	NA	NA	NA	NA	No_IF	NA	NA	110	3	452	0.10557	2.2069	FALSE
RCC25-232	CM-025	EVEROLIMUS	NA	NA	NA	NA	NA	M	46	FAVORABLE	FAVORABLE	0	0	0	Yes	1	306	FFPE	METASTASIS	OTHER	27.907	PD	NCB	PD	1.70842	1	17.6099	1	NA	NA	NA	NA	NA	NA	NA	NA	NA	NA	NA	NA	No_IF	NA	NA	NA	NA	NA	NA	NA	NA
RCC25-371	CM-025	NIVOLUMAB	EA698366	EA698294	EA698366.called.seg	P66287-03A-Run1_S9_L001	AE053001	M	43	POOR	NOT REPORTED	0	0	0	Yes	2	NA	FFPE	PRIMARY	NA	24.3421	PD	NCB	PD	1.80698	1	5.25667	1	NA	NA	NA	0.21	1.78	20.806	2106	101.221	85.0623	10560	124.144	0.815349	Infiltrated	2.5752	5.15524	51	6	295	0.353706	0.139241	FALSE
RCC25-59	CM-025	NIVOLUMAB	EA700177	EA700136	EA700177.called.seg	EA632123	NA	M	64	INTERMEDIATE	INTERMEDIATE	1	1	1	Yes	2	746	FFPE	PRIMARY	NA	52.5252	PD	NCB	PD	1.83984	1	12.7474	1	NA	NA	NA	0.57	1.95	NA	NA	NA	NA	NA	NA	NA	No_IF	NA	NA	59	7	274	0.063955	0.666667	FALSE
RCC25-659	CM-025	EVEROLIMUS	EA700616	EA700563	NA	P66511-02H-Run1_S26_L002	NA	M	57	FAVORABLE	INTERMEDIATE	0	0	0	Yes	2	2166	FFPE	PRIMARY	NA	0	SD	ICB	NEITHER	5.51951	1	26.5791	1	NA	NA	NA	NA	NA	NA	NA	NA	NA	NA	NA	NA	No_IF	NA	NA	134	6	655	NA	NA	FALSE
RCC25-715	CM-025	EVEROLIMUS	EA700518	EA700478	EA700518.called.seg	EA639019	NA	M	73	POOR	POOR	0	0	0	Yes	2	270	FFPE	METASTASIS	SKIN/SOFT TISSUE	6.85484	PD	NCB	PD	1.41273	1	4.73101	1	NA	NA	NA	0.29	1.92	NA	NA	NA	NA	NA	NA	NA	No_IF	NA	NA	74	3	275	0.208744	0.243902	FALSE
RCC25-753	CM-025	NIVOLUMAB	EA700252	EA700224	EA700252.called.seg	P66507-02D-Run1_S25_L002	NA	M	83	INTERMEDIATE	INTERMEDIATE	0	0	0	Yes	1	5799	FFPE	PRIMARY	NA	-56.7568	SD	CB	NEITHER	37.7166	1	47.7043	1	NA	NA	NA	0.16	1.97	NA	NA	NA	NA	NA	NA	NA	No_IF	NA	NA	155	1	648	0.028198	0.324324	FALSE
RCC25-781	CM-025	NIVOLUMAB	EA699978	EA699962	NA	EA595720	AE772683	M	48	POOR	POOR	0	0	0	Yes	1	NA	FFPE	PRIMARY	NA	-29.1045	SD	CB	NEITHER	16.1643	1	36.961	1	NA	NA	NA	NA	NA	20.0961	11866	590.462	40.1647	5964	148.489	3.97648	Infiltrated	12.479	4.014	38	1	167	NA	NA	FALSE
RCC25-782	CM-025	EVEROLIMUS	NA	NA	NA	P66507-11G-Run1_S11_L001	NA	M	72	INTERMEDIATE	INTERMEDIATE	0	0	0	Yes	2	1028	FFPE	PRIMARY	NA	-66.6667	SD	ICB	NEITHER	3.54826	1	16.4271	1	NA	NA	NA	NA	NA	NA	NA	NA	NA	NA	NA	NA	No_IF	NA	NA	NA	NA	NA	NA	NA	NA
RCC25-81	CM-025	EVEROLIMUS	EA700374	EA700323	NA	EA632138	NA	M	64	INTERMEDIATE	INTERMEDIATE	0	0	0	Yes	2	886	FFPE	PRIMARY	NA	16.129	SD	ICB	NEITHER	3.67967	1	48.2957	1	NA	NA	NA	NA	NA	NA	NA	NA	NA	NA	NA	NA	No_IF	NA	NA	30	1	122	NA	NA	FALSE
RCC25-88	CM-025	EVEROLIMUS	NA	NA	NA	NA	NA	F	44	FAVORABLE	INTERMEDIATE	0	0	0	Yes	3	426	FFPE	PRIMARY	NA	-29.5082	SD	ICB	NEITHER	1.87269	0	13.7331	1	NA	NA	NA	NA	NA	NA	NA	NA	NA	NA	NA	NA	No_IF	NA	NA	NA	NA	NA	NA	NA	NA
RCC25-913	CM-025	EVEROLIMUS	EA700645	EA700565	EA700645.called.seg	NA	AE768661	F	61	POOR	INTERMEDIATE	0	1	1	Yes	1	NA	FFPE	METASTASIS	OTHER	-12.5	SD	ICB	NEITHER	4.43532	1	48.6899	1	NA	NA	NA	0.18	1.96	31.9173	2859	89.5754	60.3763	675	11.1799	8.01219	Excluded	2.30114	0.37664	67	1	289	0.160217	0.112069	FALSE
RCC25-914	CM-025	NIVOLUMAB	EA700547	EA700514	EA700547.called.seg	P66507-08D-Run1_S20_L002	NA	M	54	INTERMEDIATE	INTERMEDIATE	1	1	1	Yes	2	317	FFPE	PRIMARY	NA	188.889	PD	NCB	PD	1.90554	1	9.72485	1	NA	NA	NA	0.4	2.14	NA	NA	NA	NA	NA	NA	NA	No_IF	NA	NA	67	5	222	0.223715	0.51087	TRUE
RCC25-946	CM-025	EVEROLIMUS	NA	NA	NA	NA	NA	M	55	FAVORABLE	FAVORABLE	0	0	0	Yes	1	6861	FFPE	PRIMARY	NA	-25	SD	CB	NEITHER	9.49487	1	54.1109	0	NA	NA	NA	NA	NA	NA	NA	NA	NA	NA	NA	NA	No_IF	NA	NA	NA	NA	NA	NA	NA	NA
RCC25-976	CM-025	EVEROLIMUS	NA	NA	NA	NA	NA	F	75	POOR	POOR	0	0	0	Yes	1	NA	FFPE	PRIMARY	NA	28	PD	NCB	PD	1.77413	1	25.9877	1	NA	NA	NA	NA	NA	NA	NA	NA	NA	NA	NA	NA	No_IF	NA	NA	NA	NA	NA	NA	NA	NA
RCC25-1027	CM-025	NIVOLUMAB	EA699993	EA699935	EA699993.called.seg	NA	NA	F	69	FAVORABLE	INTERMEDIATE	0	0	0	Yes	1	101	FFPE	PRIMARY	NA	0	PD	NCB	PD	2.39836	1	34.2669	0	NA	NA	NA	0.32	1.93	NA	NA	NA	NA	NA	NA	NA	No_IF	NA	NA	61	4	240	0.139715	0.103448	FALSE
RCC25-1039	CM-025	NIVOLUMAB	EA700378	EA700317	EA700378.called.seg	NA	NA	F	59	FAVORABLE	INTERMEDIATE	0	0	0	Yes	2	2311	FFPE	PRIMARY	NA	20.8333	PD	NCB	PD	1.97125	1	36.6653	0	NA	NA	NA	0.41	1.9	NA	NA	NA	NA	NA	NA	NA	No_IF	NA	NA	49	2	154	0.139654	0.603175	FALSE
RCC25-1050	CM-025	NIVOLUMAB	EA700100	EA700054	EA700100.called.seg	NA	NA	M	65	POOR	POOR	0	0	0	Yes	1	24	FFPE	METASTASIS	VISCERAL LUNG	0.518135	SD	ICB	NEITHER	7.45791	1	25.9877	1	NA	NA	NA	0.2	3.01	NA	NA	NA	NA	NA	NA	NA	No_IF	NA	NA	61	1	202	0.136364	0	TRUE
RCC25-1064	CM-025	EVEROLIMUS	EA698350	EA698287	EA698350.called.seg	EA595711	AF371520	F	64	POOR	POOR	0	0	0	Yes	1	NA	FFPE	METASTASIS	VISCERAL OTHER	43.1579	PD	NCB	PD	1.97125	1	27.0062	0	NA	NA	NA	0.37	2.01	5.74787	180	31.316	25.2199	710	28.1524	1.11237	Desert	0.60549	0.575836	76	3	288	0.164816	0.12844	FALSE
RCC25-1065	CM-025	NIVOLUMAB	EA698489	EA698408	EA698489.called.seg	P66507-12B-Run1_S13_L001	NA	M	55	INTERMEDIATE	INTERMEDIATE	0	0	0	Yes	1	132	FFPE	METASTASIS	VISCERAL LUNG	18.705	PD	NCB	PD	1.9384	1	50.8583	0	NA	NA	NA	0.48	2.84	NA	NA	NA	NA	NA	NA	NA	No_IF	NA	NA	55	8	214	0.247129	0.213333	FALSE
RCC25-307	CM-025	NIVOLUMAB	EA700338	EA700332	EA700338.called.seg	NA	NA	F	61	INTERMEDIATE	POOR	1	0	1	Yes	1	118	FFPE	PRIMARY	NA	67.0588	PD	NCB	PD	1.47844	1	3.31827	1	NA	NA	NA	0.37	1.88	NA	NA	NA	NA	NA	NA	NA	No_IF	NA	NA	67	4	209	0.248166	0.020202	FALSE
RCC25-308	CM-025	NIVOLUMAB	EA700248	EA700240	EA700248.called.seg	NA	NA	M	55	POOR	POOR	0	0	0	Yes	1	15	FFPE	PRIMARY	NA	21.6049	PD	NCB	PD	1.9384	1	18.2998	1	NA	NA	NA	0.29	1.47	NA	NA	NA	NA	NA	NA	NA	No_IF	NA	NA	52	6	205	0.576128	0.135802	FALSE
RCC25-311	CM-025	NIVOLUMAB	EA699804	EA699762	EA699804.called.seg	NA	NA	M	68	POOR	POOR	1	0	1	Yes	1	465	FFPE	PRIMARY	NA	78.6885	PD	NCB	PD	1.51129	1	9.23203	1	NA	NA	NA	0.52	3.45	NA	NA	NA	NA	NA	NA	NA	No_IF	NA	NA	73	1	338	0	1.73077	FALSE
RCC25-319	CM-025	EVEROLIMUS	NA	NA	NA	NA	NA	F	72	FAVORABLE	FAVORABLE	NA	NA	NA	Yes	1	62	FFPE	METASTASIS	VISCERAL LIVER	5.88235	SD	ICB	NEITHER	5.71663	1	26.0205	1	NA	NA	NA	NA	NA	NA	NA	NA	NA	NA	NA	NA	No_IF	NA	NA	NA	NA	NA	NA	NA	NA
RCC25-380	CM-025	EVEROLIMUS	NA	NA	NA	EA647821	NA	M	60	INTERMEDIATE	POOR	0	0	0	Yes	1	2344	FFPE	PRIMARY	NA	8.92857	SD	ICB	NEITHER	13.0431	1	36.7967	1	NA	NA	NA	NA	NA	NA	NA	NA	NA	NA	NA	NA	No_IF	NA	NA	NA	NA	NA	NA	NA	NA
RCC25-442	CM-025	NIVOLUMAB	EA700019	EA699956	EA700019.called.seg	NA	AE381454	F	50	FAVORABLE	INTERMEDIATE	0	0	0	Yes	1	254	FFPE	PRIMARY	NA	-30.0971	SD	ICB	NEITHER	2.56263	1	19.8768	1	NA	NA	NA	0.26	3.82	23.5261	11781	500.762	207.483	198887	958.569	0.522406	Infiltrated	9.68251	16.7432	57	5	195	0.100582	0.216867	FALSE
RCC25-509	CM-025	EVEROLIMUS	EA700353	EA700303	EA700353.called.seg	EA595679	AE539590	M	60	POOR	POOR	0	0	0	Yes	2	NA	FFPE	PRIMARY	NA	-12.2222	PD	NCB	PD	1.9384	1	6.53799	1	NA	NA	NA	0.39	4.04	22.0774	4800	217.417	115.771	12958	111.928	1.94247	Infiltrated	4.43525	2.16381	64	5	240	0.078866	0.234694	FALSE
RCC25-600	CM-025	EVEROLIMUS	NA	NA	NA	NA	NA	M	71	INTERMEDIATE	INTERMEDIATE	NA	NA	NA	Yes	1	471	FFPE	PRIMARY	NA	24.1935	PD	NCB	PD	1.05133	1	2.79261	1	NA	NA	NA	NA	NA	NA	NA	NA	NA	NA	NA	NA	No_IF	NA	NA	NA	NA	NA	NA	NA	NA
RCC25-650	CM-025	EVEROLIMUS	EA700341	EA700302	EA700341.called.seg	P66507-04C-Run1_S2_L001	NA	M	57	POOR	POOR	0	0	0	Yes	2	490	FFPE	PRIMARY	NA	42.3729	PD	NCB	PD	1.97125	1	8.14784	1	NA	NA	NA	0.32	3.47	NA	NA	NA	NA	NA	NA	NA	No_IF	NA	NA	74	2	227	0	0.786667	TRUE
RCC25-849	CM-025	NIVOLUMAB	EA700448	EA700390	EA700448.called.seg	P66507-01E-Run1_S19_L002	NA	F	52	FAVORABLE	INTERMEDIATE	0	0	0	Yes	1	381	FFPE	PRIMARY	NA	-60.9375	CRPR	CB	ER	37.7495	0	40.3121	0	NA	NA	NA	0.58	1.98	NA	NA	NA	NA	NA	NA	NA	No_IF	NA	NA	41	2	173	0.014331	0.44898	TRUE
RCC25-889	CM-025	EVEROLIMUS	EA700363	EA700306	EA700363.called.seg	P66282-05F-Run1_S22_L002	AE381453	M	57	FAVORABLE	INTERMEDIATE	0	0	0	Yes	1	NA	FFPE	PRIMARY	NA	0	PD	NCB	PD	2.20123	1	20.1396	1	NA	NA	NA	0.29	1.96	30.3507	2474	81.5137	95.461	12172	127.508	0.639285	Infiltrated	2.57293	3.28092	54	6	261	0.08262	0.117647	TRUE
RCC25-907	CM-025	EVEROLIMUS	NA	NA	NA	P66507-01G-Run1_S20_L002	NA	F	56	FAVORABLE	INTERMEDIATE	0	0	0	Yes	1	133	FFPE	METASTASIS	VISCERAL LUNG	1.91781	NE	ICB	NEITHER	1.28131	1	14.2916	1	NA	NA	NA	NA	NA	NA	NA	NA	NA	NA	NA	NA	No_IF	NA	NA	NA	NA	NA	NA	NA	NA
RCC25-927	CM-025	EVEROLIMUS	EA700103	EA700066	EA700103.called.seg	P66511-09E-Run1_S29_L002	NA	F	72	INTERMEDIATE	POOR	0	0	0	Yes	1	164	FFPE	METASTASIS	OTHER	-4.71204	SD	CB	NEITHER	11.4004	1	37.7823	0	NA	NA	NA	0.65	2.14	NA	NA	NA	NA	NA	NA	NA	No_IF	NA	NA	104	10	382	0.072736	0.111842	FALSE
RCC25-967	CM-025	NIVOLUMAB	EA700191	EA700114	EA700191.called.seg	NA	NA	F	74	FAVORABLE	INTERMEDIATE	0	0	0	Yes	1	288	FFPE	PRIMARY	NA	-56	CRPR	CB	NEITHER	18.5298	1	18.5298	1	NA	NA	NA	0.24	1.83	NA	NA	NA	NA	NA	NA	NA	No_IF	NA	NA	54	7	232	0.25611	0.032258	FALSE
RCC25-1000	CM-025	NIVOLUMAB	EA700434	EA700421	EA700434.called.seg	EA595719	AE302089	F	64	FAVORABLE	INTERMEDIATE	0	0	0	Yes	1	NA	FFPE	PRIMARY	NA	0	SD	ICB	NEITHER	7.16222	1	53.2238	0	NA	NA	NA	0.69	1.99	14.1286	1043	73.8217	228.654	6394	27.9637	2.63991	Desert	1.6906	0.629574	69	7	226	0.057162	0.172043	FALSE
RCC25-1022	CM-025	EVEROLIMUS	NA	NA	NA	NA	NA	M	36	POOR	POOR	NA	NA	NA	Yes	2	NA	FFPE	PRIMARY	NA	NA	PD	NCB	PD	1.01848	1	7.91786	1	NA	NA	NA	NA	NA	NA	NA	NA	NA	NA	NA	NA	No_IF	NA	NA	NA	NA	NA	NA	NA	NA
RCC25-344	CM-025	EVEROLIMUS	EA699738	EA699686	EA699738.called.seg	P66287-04E-Run1_S19_L002	AE198218	M	40	INTERMEDIATE	INTERMEDIATE	0	0	0	Yes	2	NA	FFPE	PRIMARY	NA	0.37594	PD	NCB	PD	1.87269	1	11.8604	1	NA	NA	NA	0.33	1.93	36.3606	9014	247.906	50.8081	8954	176.232	1.4067	Infiltrated	3.3062	2.65485	65	7	287	0.207524	0.391667	FALSE
RCC25-345	CM-025	EVEROLIMUS	EA700366	EA700325	EA700366.called.seg	EA595660	AE198217	F	71	FAVORABLE	INTERMEDIATE	0	0	0	Yes	1	NA	FFPE	PRIMARY	NA	NA	NE	ICB	NEITHER	0.032854	0	34.7926	1	NA	NA	NA	0.17	1.98	31.1694	19224	616.76	68.8797	52336	759.817	0.811721	Infiltrated	21.0651	29.807	28	1	135	0.180493	0.264706	FALSE
RCC25-935	CM-025	NIVOLUMAB	EA700011	EA699957	EA700011.called.seg	NA	AF068484	M	45	FAVORABLE	INTERMEDIATE	1	0	1	Yes	2	NA	FFPE	PRIMARY	NA	19.5876	PD	NCB	PD	1.74127	1	24.7721	1	NA	NA	NA	0.48	1.96	10.5077	2119	201.661	138.616	25239	182.079	1.10755	Infiltrated	5.38596	5.10305	52	3	174	0.223137	0.317073	FALSE
RCC25-124	CM-025	NIVOLUMAB	NA	NA	NA	NA	NA	F	64	FAVORABLE	INTERMEDIATE	0	0	0	Yes	1	97	FFPE	METASTASIS	OTHER	-41.8605	SD	ICB	NEITHER	3.8768	0	29.4702	1	NA	NA	NA	NA	NA	NA	NA	NA	NA	NA	NA	NA	No_IF	NA	NA	NA	NA	NA	NA	NA	NA
RCC25-196	CM-025	EVEROLIMUS	NA	NA	NA	P66432-08B-Run1_S23_L002	NA	M	65	INTERMEDIATE	INTERMEDIATE	1	0	1	Yes	1	503	FFPE	METASTASIS	VISCERAL LUNG	-21.0526	PD	NCB	PD	2.16838	1	16.23	1	NA	NA	NA	NA	NA	NA	NA	NA	NA	NA	NA	NA	No_IF	NA	NA	NA	NA	NA	NA	NA	NA
RCC25-20	CM-025	NIVOLUMAB	EA700610	EA700591	EA700610.called.seg	P66432-04D-Run1_S2_L001	NA	F	66	INTERMEDIATE	INTERMEDIATE	1	0	1	Yes	3	4457	FFPE	PRIMARY	NA	21.2121	PD	NCB	PD	1.9384	1	43.3347	1	NA	NA	NA	0.52	1.98	NA	NA	NA	NA	NA	NA	NA	No_IF	NA	NA	73	4	266	0.050005	0.852941	FALSE
RCC25-536	CM-025	EVEROLIMUS	NA	NA	NA	NA	NA	M	56	INTERMEDIATE	INTERMEDIATE	0	0	0	Yes	1	90	FFPE	METASTASIS	OTHER	-13.6364	SD	ICB	NEITHER	5.8809	1	57.5606	0	NA	NA	NA	NA	NA	NA	NA	NA	NA	NA	NA	NA	No_IF	NA	NA	NA	NA	NA	NA	NA	NA
RCC25-54	CM-025	EVEROLIMUS	EA699634	EA699587	EA699634.called.seg	P66432-10B-Run1_S2_L001	NA	M	70	FAVORABLE	FAVORABLE	0	0	0	Yes	1	883	FFPE	PRIMARY	NA	NA	NE	ICB	NEITHER	0.032854	0	8.04928	1	NA	NA	NA	0.33	1.81	NA	NA	NA	NA	NA	NA	NA	No_IF	NA	NA	42	3	199	0.199199	0.192982	FALSE
RCC25-671	CM-025	NIVOLUMAB	EA700647	EA700567	EA700647.called.seg	P66507-07F-Run1_S16_L002	NA	M	82	POOR	POOR	1	1	1	Yes	1	472	FFPE	PRIMARY	NA	27.2251	PD	NCB	PD	1.47844	1	1.77413	1	NA	NA	NA	0.17	2	NA	NA	NA	NA	NA	NA	NA	No_IF	NA	NA	56	1	273	0.045455	0.733333	FALSE
RCC25-684	CM-025	NIVOLUMAB	EA700002	EA699945	EA700002.called.seg	EA632813	NA	F	60	FAVORABLE	INTERMEDIATE	0	0	0	Yes	1	518	FFPE	PRIMARY	NA	-2.94118	SD	ICB	NEITHER	5.84805	1	13.963	1	NA	NA	NA	0.42	1.84	NA	NA	NA	NA	NA	NA	NA	No_IF	NA	NA	49	6	175	0.366264	0.333333	FALSE
RCC25-72	CM-025	NIVOLUMAB	EA700542	EA700488	EA700542.called.seg	EA632133	NA	M	77	INTERMEDIATE	INTERMEDIATE	0	0	0	Yes	2	41	FFPE	METASTASIS	OTHER	-55.2239	CRPR	CB	NEITHER	13.1745	1	13.1745	1	NA	NA	NA	0.3	1.66	NA	NA	NA	NA	NA	NA	NA	No_IF	NA	NA	94	4	363	0.509388	0.123377	FALSE
RCC25-8	CM-025	NIVOLUMAB	EA700070	EA700038	EA700070.called.seg	P66432-11C-Run1_S7_L001	NA	M	46	FAVORABLE	FAVORABLE	0	0	0	Yes	1	1683	FFPE	NA	NA	26.5306	PD	NCB	PD	1.74127	1	12.4846	0	NA	NA	NA	0.46	2.01	NA	NA	NA	NA	NA	NA	NA	No_IF	NA	NA	62	4	252	0.013293	3.89286	FALSE
RCC25-898	CM-025	EVEROLIMUS	NA	NA	NA	P66507-12A-Run1_S12_L001	NA	F	73	INTERMEDIATE	POOR	0	0	0	Yes	2	6516	FFPE	PRIMARY	NA	8.02139	NE	ICB	NEITHER	3.74538	1	20.9938	1	NA	NA	NA	NA	NA	NA	NA	NA	NA	NA	NA	NA	No_IF	NA	NA	NA	NA	NA	NA	NA	NA
RCC25-9	CM-025	NIVOLUMAB	NA	NA	NA	P66432-02C-Run1_S22_L002	NA	M	69	POOR	INTERMEDIATE	0	0	0	Yes	1	2337	FFPE	METASTASIS	NA	2.29008	SD	ICB	NEITHER	3.84394	1	12.2546	1	NA	NA	NA	NA	NA	NA	NA	NA	NA	NA	NA	NA	No_IF	NA	NA	NA	NA	NA	NA	NA	NA
RCC25-922	CM-025	NIVOLUMAB	EA698371	EA698299	EA698371.called.seg	EA639099	NA	M	58	INTERMEDIATE	INTERMEDIATE	NA	NA	NA	Yes	1	1491	FFPE	METASTASIS	OTHER	-47.541	CRPR	CB	NEITHER	7.16222	1	22.1109	1	NA	NA	NA	0.15	2	NA	NA	NA	NA	NA	NA	NA	No_IF	NA	NA	31	0	131	0	0.095238	FALSE
RCC25-952	CM-025	EVEROLIMUS	EA699898	EA699842	EA699898.called.seg	EA639114	NA	M	76	FAVORABLE	FAVORABLE	0	0	0	Yes	1	342	FFPE	PRIMARY	NA	-1.20482	SD	ICB	NEITHER	5.65092	1	12.2546	1	NA	NA	NA	0.24	2.03	NA	NA	NA	NA	NA	NA	NA	No_IF	NA	NA	54	1	219	0.021897	0	FALSE
RCC25-953	CM-025	NIVOLUMAB	EA699803	EA699767	EA699803.called.seg	NA	NA	M	63	INTERMEDIATE	INTERMEDIATE	0	0	0	Yes	1	3952	FFPE	PRIMARY	NA	-6.48148	SD	CB	NEITHER	9.46201	1	53.4209	0	NA	NA	NA	0.21	3.66	NA	NA	NA	NA	NA	NA	NA	No_IF	NA	NA	67	1	243	0.083653	0	FALSE
RCC25-97	CM-025	EVEROLIMUS	NA	NA	NA	EA632151	NA	F	64	INTERMEDIATE	INTERMEDIATE	0	0	0	Yes	2	1236	FFPE	PRIMARY	NA	-11.6071	SD	CB	NEITHER	7.49076	1	24.6735	1	NA	NA	NA	NA	NA	NA	NA	NA	NA	NA	NA	NA	No_IF	NA	NA	NA	NA	NA	NA	NA	NA
RCC25-840	CM-025	NIVOLUMAB	NA	NA	NA	NA	NA	F	23	FAVORABLE	INTERMEDIATE	0	0	0	Yes	1	1361	FFPE	PRIMARY	NA	16.4706	SD	ICB	NEITHER	3.81109	1	44.846	0	NA	NA	NA	NA	NA	NA	NA	NA	NA	NA	NA	NA	No_IF	NA	NA	NA	NA	NA	NA	NA	NA
RCC25-841	CM-025	EVEROLIMUS	NA	NA	NA	NA	NA	M	68	INTERMEDIATE	POOR	0	0	0	Yes	2	NA	FFPE	PRIMARY	NA	-23.8532	SD	CB	NEITHER	18.1684	1	32.9528	1	NA	NA	NA	NA	NA	NA	NA	NA	NA	NA	NA	NA	No_IF	NA	NA	NA	NA	NA	NA	NA	NA
RCC25-887	CM-025	NIVOLUMAB	EA700266	EA700208	EA700266.called.seg	P66287-04G-Run1_S20_L002	NA	M	44	FAVORABLE	INTERMEDIATE	0	0	0	Yes	1	NA	FFPE	PRIMARY	NA	7.36842	SD	ICB	NEITHER	9.23203	1	27.6961	1	NA	NA	NA	0.31	1.71	NA	NA	NA	NA	NA	NA	NA	No_IF	NA	NA	77	3	250	0.271696	2.66667	TRUE
RCC25-956	CM-025	NIVOLUMAB	NA	NA	NA	NA	NA	M	67	INTERMEDIATE	INTERMEDIATE	NA	NA	NA	Yes	1	395	FFPE	PRIMARY	NA	-42.1053	SD	ICB	NEITHER	3.71253	1	11.4004	1	NA	NA	NA	NA	NA	NA	NA	NA	NA	NA	NA	NA	No_IF	NA	NA	NA	NA	NA	NA	NA	NA
RCC25-1028	CM-025	EVEROLIMUS	NA	NA	NA	NA	NA	F	67	INTERMEDIATE	NOT REPORTED	NA	NA	NA	Yes	2	55	FFPE	PRIMARY	NA	NA	NE	ICB	NEITHER	1.67556	1	2.10267	1	NA	NA	NA	NA	NA	NA	NA	NA	NA	NA	NA	NA	No_IF	NA	NA	NA	NA	NA	NA	NA	NA
RCC25-1042	CM-025	NIVOLUMAB	EA700074	EA700032	EA700074.called.seg	NA	AF186776	M	75	INTERMEDIATE	POOR	1	0	1	Yes	1	NA	FFPE	PRIMARY	NA	-30.7018	SD	ICB	NEITHER	5.51951	1	9.42916	1	NA	NA	NA	0.21	2.03	57.7534	32133	556.383	188.119	33372	177.398	3.13635	Infiltrated	11.6208	4.09558	64	0	255	0.058478	0.351852	FALSE
RCC25-130	CM-025	NIVOLUMAB	NA	NA	NA	NA	NA	M	63	POOR	POOR	0	0	0	Yes	2	NA	FFPE	METASTASIS	VISCERAL LIVER	10.4396	SD	ICB	NEITHER	3.64682	1	13.6016	1	NA	NA	NA	NA	NA	NA	NA	NA	NA	NA	NA	NA	No_IF	NA	NA	NA	NA	NA	NA	NA	NA
RCC25-135	CM-025	EVEROLIMUS	EA700530	EA700494	EA700530.called.seg	NA	AD610055	M	66	INTERMEDIATE	INTERMEDIATE	0	0	0	Yes	2	NA	FFPE	METASTASIS	OTHER	NA	PD	NCB	PD	0.328542	1	7.3922	1	NA	NA	NA	0.41	1.71	25.0175	3370	134.706	85.5317	8864	103.634	1.29982	Infiltrated	2.72594	2.57879	60	6	251	0.420113	0.703125	FALSE
RCC25-165	CM-025	NIVOLUMAB	NA	NA	NA	NA	NA	F	57	FAVORABLE	INTERMEDIATE	NA	NA	NA	Yes	2	354	FFPE	METASTASIS	VISCERAL LUNG	NA	NE	ICB	NEITHER	0.262834	1	1.90554	1	NA	NA	NA	NA	NA	NA	NA	NA	NA	NA	NA	NA	No_IF	NA	NA	NA	NA	NA	NA	NA	NA
RCC25-166	CM-025	NIVOLUMAB	EA698880	EA698622	EA698880.called.seg	P66432-06D-Run1_S11_L001	NA	M	56	INTERMEDIATE	POOR	0	0	0	Yes	3	38	FFPE	METASTASIS	VISCERAL LUNG	35.0877	PD	NCB	PD	0.985626	1	12.0904	1	NA	NA	NA	0.28	3.76	NA	NA	NA	NA	NA	NA	NA	No_IF	NA	NA	54	4	298	0.184826	0.134146	FALSE
RCC25-197	CM-025	NIVOLUMAB	EA699892	EA699854	EA699892.called.seg	P66425-02C-Run1_S5_L001	NA	M	58	FAVORABLE	FAVORABLE	0	0	0	Yes	3	2533	FFPE	METASTASIS	VISCERAL OTHER	10.101	SD	ICB	NEITHER	7.35934	1	34.5298	1	NA	NA	NA	0.13	2.3	NA	NA	NA	NA	NA	NA	NA	No_IF	NA	NA	39	5	154	0.105589	0	FALSE
RCC25-202	CM-025	EVEROLIMUS	EA700014	EA699934	EA700014.called.seg	P66425-03F-Run1_S12_L001	NA	M	56	INTERMEDIATE	INTERMEDIATE	0	0	0	Yes	2	722	FFPE	PRIMARY	NA	-2.66667	SD	ICB	NEITHER	5.4538	0	58.0534	1	NA	NA	NA	0.53	1.95	NA	NA	NA	NA	NA	NA	NA	No_IF	NA	NA	46	2	347	0.034491	2.19355	FALSE
RCC25-396	CM-025	NIVOLUMAB	NA	NA	NA	P66451-01E-Run1_S17_L002	NA	M	51	POOR	POOR	0	0	0	Yes	2	805	FFPE	PRIMARY	NA	11.1111	PD	NCB	PD	1.77413	1	59.9261	0	NA	NA	NA	NA	NA	NA	NA	NA	NA	NA	NA	NA	No_IF	NA	NA	NA	NA	NA	NA	NA	NA
RCC25-930	CM-025	NIVOLUMAB	EA700519	EA700480	EA700519.called.seg	NA	AE871852	M	56	POOR	POOR	0	0	0	Yes	3	NA	FFPE	PRIMARY	NA	25	PD	NCB	PD	1.87269	1	7.65503	1	NA	NA	NA	0.3	3.55	31.4696	6822	216.781	240.442	17046	70.8943	3.0578	Infiltrated	4.46583	1.80737	146	6	818	0.29191	0.687117	TRUE
RCC25-947	CM-025	EVEROLIMUS	EA699643	EA699594	EA699643.called.seg	EA639112	NA	F	69	INTERMEDIATE	POOR	0	1	1	Yes	2	714	FFPE	PRIMARY	NA	-13.7143	SD	ICB	NEITHER	5.71663	1	11.3676	1	NA	NA	NA	0.16	2.06	NA	NA	NA	NA	NA	NA	NA	No_IF	NA	NA	34	1	110	0.076336	0	TRUE
RCC25-987	CM-025	NIVOLUMAB	EA700609	EA700594	EA700609.called.seg	P66291-06C-Run1_S26_L002	AE355057	M	85	POOR	POOR	0	0	0	Yes	2	NA	FFPE	METASTASIS	VISCERAL LUNG	NA	NE	ICB	NEITHER	0.032854	0	10.2177	1	NA	NA	NA	0.13	2.94	1.31076	702	535.567	1.05328	441	418.692	1.27914	Infiltrated	10.8955	9.03503	57	8	220	0.18586	0.034884	FALSE
RCC25-1047	CM-025	EVEROLIMUS	NA	NA	NA	NA	NA	M	67	INTERMEDIATE	INTERMEDIATE	0	0	0	Yes	1	NA	FFPE	PRIMARY	NA	NA	NE	ICB	NEITHER	0.952772	1	14.883	1	NA	NA	NA	NA	NA	NA	NA	NA	NA	NA	NA	NA	No_IF	NA	NA	NA	NA	NA	NA	NA	NA
RCC25-358	CM-025	NIVOLUMAB	NA	NA	NA	NA	AD775599	M	57	INTERMEDIATE	INTERMEDIATE	0	0	0	Yes	3	NA	FFPE	METASTASIS	NA	-87.0588	CRPR	CB	NEITHER	27.039	1	59.9918	0	NA	NA	NA	NA	NA	7.65315	5057	660.774	3.42165	1509	441.015	1.4983	Infiltrated	12.4159	12.702	NA	NA	NA	NA	NA	NA
RCC25-491	CM-025	NIVOLUMAB	EA700649	EA700599	EA700649.called.seg	P66432-10G-Run1_S4_L001	NA	M	52	INTERMEDIATE	NOT REPORTED	0	0	0	Yes	1	986	FFPE	PRIMARY	NA	-27.5	PD	ICB	PD	29.2731	1	58.9076	0	NA	NA	NA	0.49	3.14	NA	NA	NA	NA	NA	NA	NA	No_IF	NA	NA	53	3	233	0.074922	0.347826	FALSE
RCC25-559	CM-025	NIVOLUMAB	EA700615	EA700588	EA700615.called.seg	P66425-02E-Run1_S6_L001	NA	M	51	INTERMEDIATE	POOR	0	0	0	Yes	1	302	FFPE	PRIMARY	NA	39.7727	PD	NCB	PD	2.00411	1	10.6448	1	NA	NA	NA	0.16	2.08	NA	NA	NA	NA	NA	NA	NA	No_IF	NA	NA	19	1	67	0.057618	0.029412	TRUE
RCC25-562	CM-025	EVEROLIMUS	EA700454	EA700420	EA700454.called.seg	P66287-11E-Run1_S24_L002	AE488970	M	56	FAVORABLE	INTERMEDIATE	1	0	1	Yes	2	NA	FFPE	METASTASIS	SKIN/SOFT TISSUE	16.6667	PD	NCB	PD	2.20123	1	16.0328	1	NA	NA	NA	0.41	1.65	32.6826	9125	279.2	32.0543	5783	180.413	1.54756	Infiltrated	9.04926	5.75537	90	5	387	0.392513	0.204918	FALSE
RCC25-693	CM-025	NIVOLUMAB	NA	NA	NA	P66507-03H-Run1_S30_L002	NA	M	56	FAVORABLE	FAVORABLE	1	0	1	Yes	3	168	FFPE	METASTASIS	SKIN/SOFT TISSUE	26.8293	PD	NCB	PD	1.70842	1	31.3429	1	NA	NA	NA	NA	NA	NA	NA	NA	NA	NA	NA	NA	No_IF	NA	NA	NA	NA	NA	NA	NA	NA
RCC25-965	CM-025	NIVOLUMAB	NA	NA	NA	EA639120	NA	M	50	INTERMEDIATE	INTERMEDIATE	0	0	0	Yes	1	428	FFPE	PRIMARY	NA	5.71429	SD	ICB	NEITHER	7.42505	1	14.3901	1	NA	NA	NA	NA	NA	NA	NA	NA	NA	NA	NA	NA	No_IF	NA	NA	NA	NA	NA	NA	NA	NA
RCC25-513	CM-025	EVEROLIMUS	EA700284	EA700218	EA700284.called.seg	NA	AD451687	M	60	INTERMEDIATE	INTERMEDIATE	0	0	0	Yes	1	NA	FFPE	METASTASIS	VISCERAL OTHER	13.4328	PD	NCB	PD	1.90554	1	7.65503	1	NA	NA	NA	0.24	1.84	48.8112	4845	99.2599	90.5866	8998	99.3303	0.999291	Infiltrated	3.39065	4.50736	59	2	194	0.222757	0.071429	FALSE
RCC25-566	CM-025	NIVOLUMAB	NA	NA	NA	NA	NA	M	58	POOR	POOR	0	1	1	Yes	1	NA	FFPE	METASTASIS	VISCERAL OTHER	-17.9487	SD	ICB	NEITHER	5.22382	1	9.59343	1	NA	NA	NA	NA	NA	NA	NA	NA	NA	NA	NA	NA	No_IF	NA	NA	NA	NA	NA	NA	NA	NA
RCC25-906	CM-025	NIVOLUMAB	EA700646	EA700603	EA700646.called.seg	NA	NA	M	66	INTERMEDIATE	INTERMEDIATE	0	0	0	Yes	2	719	FFPE	PRIMARY	NA	-72.7273	CRPR	CB	NEITHER	6.76797	1	17.1499	1	NA	NA	NA	0.18	2.05	NA	NA	NA	NA	NA	NA	NA	No_IF	NA	NA	28	0	101	0.021873	0.12	FALSE
RCC25-915	CM-025	NIVOLUMAB	EA700525	EA700484	EA700525.called.seg	P66511-10G-Run1_S4_L001	NA	M	74	INTERMEDIATE	INTERMEDIATE	0	0	0	Yes	1	560	FFPE	METASTASIS	OTHER	29.1667	PD	NCB	PD	1.51129	1	8.70637	1	NA	NA	NA	0.45	1.94	NA	NA	NA	NA	NA	NA	NA	No_IF	NA	NA	75	6	330	0.129495	0.083333	FALSE
RCC25-584	CM-025	EVEROLIMUS	EA699998	EA699942	NA	NA	AE477276	M	77	FAVORABLE	INTERMEDIATE	NA	NA	NA	Yes	2	NA	FFPE	PRIMARY	NA	-2.89855	SD	CB	NEITHER	11.1047	1	18.6941	1	NA	NA	NA	NA	NA	14.7177	5622	381.988	101.487	81060	798.726	0.478246	Infiltrated	11.3003	20.5856	57	2	211	NA	NA	FALSE
RCC25-951	CM-025	NIVOLUMAB	EA699653	EA699597	EA699653.called.seg	NA	NA	M	60	POOR	POOR	1	0	1	Yes	1	335	FFPE	METASTASIS	OTHER	-100	CRPR	CB	NEITHER	27.0062	1	53.0267	0	NA	NA	NA	0.27	3.27	NA	NA	NA	NA	NA	NA	NA	No_IF	NA	NA	78	9	539	0.034668	0.015625	FALSE
RCC25-1002	CM-025	NIVOLUMAB	NA	NA	NA	NA	NA	M	60	FAVORABLE	FAVORABLE	0	0	0	Yes	1	586	FFPE	METASTASIS	VISCERAL LUNG	-100	CRPR	CB	ER	36.1725	0	52.731	0	NA	NA	NA	NA	NA	NA	NA	NA	NA	NA	NA	NA	No_IF	NA	NA	NA	NA	NA	NA	NA	NA
RCC25-1021	CM-025	NIVOLUMAB	NA	NA	NA	NA	NA	F	49	FAVORABLE	POOR	1	0	1	Yes	1	281	FFPE	PRIMARY	NA	NA	NE	ICB	NEITHER	0.032854	0	7.09651	1	NA	NA	NA	NA	NA	NA	NA	NA	NA	NA	NA	NA	No_IF	NA	NA	NA	NA	NA	NA	NA	NA
RCC25-1045	CM-025	NIVOLUMAB	EA699916	EA699844	EA699916.called.seg	NA	NA	M	65	INTERMEDIATE	INTERMEDIATE	0	0	0	Yes	2	2905	FFPE	PRIMARY	NA	14.1509	SD	ICB	NEITHER	7.65503	1	50.5955	0	NA	NA	NA	0.18	1.92	NA	NA	NA	NA	NA	NA	NA	No_IF	NA	NA	42	1	191	0.062753	0	FALSE
RCC25-312	CM-025	EVEROLIMUS	EA698344	EA698319	EA698344.called.seg	NA	NA	F	60	POOR	POOR	1	0	1	Yes	2	58	FFPE	METASTASIS	OTHER	NA	NE	ICB	NEITHER	0.032854	0	1.9384	1	NA	NA	NA	0.44	2	NA	NA	NA	NA	NA	NA	NA	No_IF	NA	NA	16	1	83	0	23	FALSE
RCC25-4	CM-025	EVEROLIMUS	EA698901	EA698594	EA698901.called.seg	NA	AD176339	M	54	FAVORABLE	INTERMEDIATE	0	0	0	Yes	2	667	FFPE	PRIMARY	NA	-3.4188	SD	CB	NEITHER	9.26489	1	16.0986	1	NA	NA	NA	0.23	2.03	22.4369	4213	187.771	102.874	17005	165.299	1.13595	Infiltrated	4.64744	3.72145	49	2	178	0.011901	0.064935	FALSE
RCC25-486	CM-025	EVEROLIMUS	EA700362	EA700333	EA700362.called.seg	NA	NA	M	56	INTERMEDIATE	INTERMEDIATE	0	0	0	Yes	2	1896	FFPE	PRIMARY	NA	NA	PD	NCB	PD	2.06982	1	19.9096	1	NA	NA	NA	0.46	1.83	NA	NA	NA	NA	NA	NA	NA	No_IF	NA	NA	45	3	182	0.155339	0.576271	FALSE
RCC25-51	CM-025	EVEROLIMUS	NA	NA	NA	NA	NA	F	67	INTERMEDIATE	INTERMEDIATE	0	0	0	Yes	1	280	FFPE	METASTASIS	OTHER	NA	NE	ICB	NEITHER	1.47844	1	17.6427	1	NA	NA	NA	NA	NA	NA	NA	NA	NA	NA	NA	NA	No_IF	NA	NA	NA	NA	NA	NA	NA	NA
RCC25-601	CM-025	EVEROLIMUS	NA	NA	NA	NA	NA	M	67	INTERMEDIATE	INTERMEDIATE	0	0	0	Yes	1	1803	FFPE	PRIMARY	NA	2.38095	SD	ICB	NEITHER	5.71663	1	6.96509	1	NA	NA	NA	NA	NA	NA	NA	NA	NA	NA	NA	NA	No_IF	NA	NA	NA	NA	NA	NA	NA	NA
RCC25-621	CM-025	NIVOLUMAB	EA698486	EA698435	EA698486.called.seg	NA	NA	M	65	FAVORABLE	FAVORABLE	0	0	0	Yes	1	967	FFPE	METASTASIS	OTHER	6.06061	SD	ICB	NEITHER	7.55647	1	18.2341	1	NA	NA	NA	0.24	1.96	NA	NA	NA	NA	NA	NA	NA	No_IF	NA	NA	52	7	289	0.023731	0.023529	FALSE
RCC25-626	CM-025	NIVOLUMAB	EA700442	EA700384	EA700442.called.seg	NA	NA	M	48	FAVORABLE	INTERMEDIATE	0	0	0	Yes	2	895	FFPE	PRIMARY	NA	54.5455	PD	NCB	PD	1.87269	1	8.6078	1	NA	NA	NA	0.28	2.01	NA	NA	NA	NA	NA	NA	NA	No_IF	NA	NA	47	1	247	0.071955	0.363636	FALSE
RCC25-68	CM-025	EVEROLIMUS	EA700342	EA700305	EA700342.called.seg	P66451-08A-Run1_S21_L002	NA	M	52	POOR	POOR	0	0	0	Yes	1	442	FFPE	METASTASIS	OTHER	-7.60234	PD	NCB	PD	2.13552	1	3.81109	1	NA	NA	NA	0.37	1.96	NA	NA	NA	NA	NA	NA	NA	No_IF	NA	NA	56	3	184	0.117033	0.095238	TRUE
RCC25-921	CM-025	NIVOLUMAB	EA700344	EA700318	EA700344.called.seg	NA	NA	M	59	POOR	POOR	0	0	0	Yes	1	616	FFPE	PRIMARY	NA	71.4286	PD	NCB	PD	2.03696	1	53.9795	0	NA	NA	NA	0.32	1.93	NA	NA	NA	NA	NA	NA	NA	No_IF	NA	NA	47	3	231	0.21809	0.04878	TRUE
RCC25-938	CM-025	NIVOLUMAB	NA	NA	NA	NA	NA	M	63	INTERMEDIATE	INTERMEDIATE	0	0	0	Yes	1	243	FFPE	METASTASIS	VISCERAL LUNG	3.33333	PD	NCB	PD	1.87269	1	9.98768	1	NA	NA	NA	NA	NA	NA	NA	NA	NA	NA	NA	NA	No_IF	NA	NA	NA	NA	NA	NA	NA	NA
RCC25-988	CM-025	NIVOLUMAB	NA	NA	NA	EA639131	NA	M	70	INTERMEDIATE	INTERMEDIATE	1	0	1	Yes	1	348	FFPE	METASTASIS	OTHER	12.7193	SD	ICB	NEITHER	3.77823	1	53.1253	0	NA	NA	NA	NA	NA	NA	NA	NA	NA	NA	NA	NA	No_IF	NA	NA	NA	NA	NA	NA	NA	NA
RCC25-253	CM-025	NIVOLUMAB	NA	NA	NA	P66451-04F-Run1_S6_L001	NA	F	63	INTERMEDIATE	INTERMEDIATE	0	0	0	Yes	1	3611	FFPE	PRIMARY	NA	0	PD	NCB	PD	1.74127	1	22.2095	1	NA	NA	NA	NA	NA	NA	NA	NA	NA	NA	NA	NA	No_IF	NA	NA	NA	NA	NA	NA	NA	NA
RCC25-346	CM-025	NIVOLUMAB	EA699974	EA699954	EA699974.called.seg	P66451-08G-Run1_S25_L002	NA	M	68	INTERMEDIATE	INTERMEDIATE	0	0	0	Yes	1	852	FFPE	PRIMARY	NA	-14.4578	SD	CB	NEITHER	7.3922	1	14.423	1	NA	NA	NA	0.36	1.86	NA	NA	NA	NA	NA	NA	NA	No_IF	NA	NA	56	9	291	0.409724	0.381579	FALSE
RCC25-871	CM-025	NIVOLUMAB	EA699901	EA699861	EA699901.called.seg	NA	NA	M	64	FAVORABLE	INTERMEDIATE	0	0	0	Yes	2	778	FFPE	PRIMARY	NA	103.448	PD	NCB	PD	1.97125	1	7.06365	1	NA	NA	NA	0.26	1.98	NA	NA	NA	NA	NA	NA	NA	No_IF	NA	NA	41	3	140	0.15944	0	TRUE
RCC25-418	CM-025	NIVOLUMAB	EA698908	EA698614	EA698908.called.seg	NA	AD810792	M	65	FAVORABLE	FAVORABLE	0	0	0	Yes	2	NA	FFPE	PRIMARY	NA	-10.2041	SD	ICB	NEITHER	4.59959	1	44.0575	1	NA	NA	NA	0.58	1.98	17.9327	2367	131.994	140.175	18520	132.12	0.999042	Infiltrated	3.12166	2.92187	131	10	659	0.014289	1.59302	FALSE
RCC25-419	CM-025	EVEROLIMUS	EA700068	EA700045	EA700068.called.seg	NA	NA	F	50	FAVORABLE	FAVORABLE	0	0	0	Yes	2	1415	FFPE	PRIMARY	NA	31.4286	PD	NCB	PD	1.87269	1	25.7577	1	NA	NA	NA	0.27	1.91	NA	NA	NA	NA	NA	NA	NA	No_IF	NA	NA	141	0	542	0.071754	1.89423	FALSE
RCC25-639	CM-025	EVEROLIMUS	EA700641	EA700586	EA700641.called.seg	P66282-09A-Run1_S8_L001	AE355049	F	66	FAVORABLE	INTERMEDIATE	0	0	0	Yes	2	NA	FFPE	PRIMARY	NA	-14.7727	SD	CB	NEITHER	7.35934	1	32.7557	1	NA	NA	NA	0.43	1.98	19.9737	10070	504.163	110.249	44236	401.236	1.25652	Infiltrated	10.2605	8.19935	119	7	503	0.032486	1.57303	FALSE
RCC25-695	CM-025	NIVOLUMAB	EA698348	EA698321	EA698348.called.seg	NA	NA	F	62	POOR	POOR	0	0	0	Yes	2	NA	FFPE	PRIMARY	NA	NA	NE	ICB	NEITHER	0.032854	0	9.52772	1	NA	NA	NA	0.21	1.88	NA	NA	NA	NA	NA	NA	NA	No_IF	NA	NA	82	4	386	0.185302	0.011173	TRUE
RCC25-317	CM-025	NIVOLUMAB	NA	NA	NA	NA	NA	F	64	INTERMEDIATE	INTERMEDIATE	0	0	0	Yes	1	1095	FFPE	PRIMARY	NA	19.2771	PD	NCB	PD	1.74127	1	10.7105	1	NA	NA	NA	NA	NA	NA	NA	NA	NA	NA	NA	NA	No_IF	NA	NA	NA	NA	NA	NA	NA	NA
RCC25-421	CM-025	EVEROLIMUS	EA699730	EA699680	EA699730.called.seg	NA	NA	M	64	FAVORABLE	INTERMEDIATE	0	0	0	Yes	3	1737	FFPE	PRIMARY	NA	24.031	PD	NCB	PD	1.74127	1	13.8316	1	NA	NA	NA	0.37	1.89	NA	NA	NA	NA	NA	NA	NA	No_IF	NA	NA	173	5	829	0.10783	3.05263	FALSE
RCC25-12	CM-025	NIVOLUMAB	NA	NA	NA	NA	NA	M	59	INTERMEDIATE	INTERMEDIATE	0	0	0	Yes	1	525	FFPE	METASTASIS	SKIN/SOFT TISSUE	20.339	PD	NCB	PD	1.90554	1	24.6078	1	NA	NA	NA	NA	NA	NA	NA	NA	NA	NA	NA	NA	No_IF	NA	NA	NA	NA	NA	NA	NA	NA
RCC25-250	CM-025	EVEROLIMUS	NA	NA	NA	P66432-11D-Run1_S8_L001	NA	M	54	INTERMEDIATE	INTERMEDIATE	0	0	0	Yes	2	666	FFPE	PRIMARY	NA	-88.5714	CRPR	CB	NEITHER	35.1212	1	60.9446	0	NA	NA	NA	NA	NA	NA	NA	NA	NA	NA	NA	NA	No_IF	NA	NA	NA	NA	NA	NA	NA	NA
RCC25-257	CM-025	NIVOLUMAB	EA700614	EA700600	EA700614.called.seg	P66432-07D-Run1_S19_L002	NA	M	80	INTERMEDIATE	INTERMEDIATE	0	0	0	Yes	1	4132	FFPE	PRIMARY	NA	25.4902	PD	NCB	PD	1.9384	1	38.8008	1	NA	NA	NA	0.77	1.99	NA	NA	NA	NA	NA	NA	NA	No_IF	NA	NA	177	17	754	0.100468	0.659314	FALSE
RCC25-29	CM-025	EVEROLIMUS	NA	NA	NA	NA	NA	M	58	INTERMEDIATE	INTERMEDIATE	0	0	0	Yes	1	1780	FFPE	PRIMARY	NA	-22.2222	SD	ICB	NEITHER	5.55236	1	29.963	1	NA	NA	NA	NA	NA	NA	NA	NA	NA	NA	NA	NA	No_IF	NA	NA	NA	NA	NA	NA	NA	NA
RCC25-466	CM-025	NIVOLUMAB	NA	NA	NA	NA	NA	M	57	FAVORABLE	INTERMEDIATE	0	0	0	Yes	2	5614	FFPE	PRIMARY	NA	35.7143	PD	NCB	PD	1.90554	1	58.6776	0	NA	NA	NA	NA	NA	NA	NA	NA	NA	NA	NA	NA	No_IF	NA	NA	NA	NA	NA	NA	NA	NA
RCC25-6	CM-025	EVEROLIMUS	NA	NA	NA	NA	NA	M	73	INTERMEDIATE	INTERMEDIATE	0	0	0	Yes	2	1331	FFPE	PRIMARY	NA	7.93651	PD	NCB	PD	1.9384	1	10.0534	1	NA	NA	NA	NA	NA	NA	NA	NA	NA	NA	NA	NA	No_IF	NA	NA	NA	NA	NA	NA	NA	NA
RCC25-670	CM-025	EVEROLIMUS	EA699793	EA699773	EA699793.called.seg	NA	NA	F	54	FAVORABLE	INTERMEDIATE	0	1	1	Yes	1	373	FFPE	PRIMARY	NA	-22.2222	SD	ICB	NEITHER	1.80698	0	19.0883	1	NA	NA	NA	0.34	1.92	NA	NA	NA	NA	NA	NA	NA	No_IF	NA	NA	79	8	360	0.054528	0.154717	FALSE
RCC25-7	CM-025	NIVOLUMAB	EA699652	EA699578	EA699652.called.seg	EA595529	E9070700	F	30	POOR	POOR	NA	NA	NA	Yes	1	NA	FFPE	PRIMARY	NA	NA	NE	ICB	NEITHER	0.032854	0	20.6981	1	NA	NA	NA	0.74	1.98	14.7552	549	37.2072	253.557	16363	64.5337	0.576554	Infiltrated	1.22163	2.45502	53	2	251	0.239977	2.72414	FALSE
RCC25-291	CM-025	NIVOLUMAB	EA700253	EA700223	EA700253.called.seg	NA	NA	M	66	INTERMEDIATE	INTERMEDIATE	1	1	1	Yes	1	284	FFPE	PRIMARY	NA	100	PD	NCB	PD	1.74127	1	9.98768	1	NA	NA	NA	0.24	1.4	NA	NA	NA	NA	NA	NA	NA	No_IF	NA	NA	40	2	201	0.605618	0.262295	FALSE
RCC25-332	CM-025	EVEROLIMUS	NA	NA	NA	NA	NA	M	52	INTERMEDIATE	POOR	1	1	1	Yes	1	NA	FFPE	PRIMARY	NA	-20	SD	CB	NEITHER	11.6632	1	19.9096	1	NA	NA	NA	NA	NA	NA	NA	NA	NA	NA	NA	NA	No_IF	NA	NA	NA	NA	NA	NA	NA	NA
RCC25-674	CM-025	NIVOLUMAB	EA698898	EA698632	EA698898.called.seg	NA	NA	M	50	INTERMEDIATE	INTERMEDIATE	0	0	0	Yes	1	2822	FFPE	PRIMARY	NA	-57.5581	CRPR	CB	ER	48.6242	1	56.4107	0	NA	NA	NA	0.47	2.07	NA	NA	NA	NA	NA	NA	NA	No_IF	NA	NA	69	3	240	0.013656	1.07812	TRUE
RCC25-310	CM-025	EVEROLIMUS	NA	NA	NA	NA	NA	M	66	POOR	POOR	0	0	0	Yes	1	NA	FFPE	PRIMARY	NA	-15.7895	PD	NCB	PD	1.87269	1	11.2033	1	NA	NA	NA	NA	NA	NA	NA	NA	NA	NA	NA	NA	No_IF	NA	NA	NA	NA	NA	NA	NA	NA
RCC25-18	CM-025	EVEROLIMUS	EA700196	EA700150	NA	P66291-10C-Run1_S18_L002	E9103768	M	58	INTERMEDIATE	INTERMEDIATE	1	0	1	Yes	2	NA	FFPE	PRIMARY	NA	-6.56934	SD	ICB	NEITHER	4.63244	1	4.73101	1	NA	NA	NA	NA	NA	37.4854	13803	368.223	42.631	5603	131.43	2.80166	Infiltrated	10.2627	4.08978	102	2	350	NA	NA	TRUE
RCC25-711	CM-025	NIVOLUMAB	EA700453	EA700411	EA700453.called.seg	NA	E9774675	M	54	POOR	POOR	0	0	0	Yes	1	NA	FFPE	PRIMARY	NA	123.077	PD	NCB	PD	0.821355	1	1.74127	1	NA	NA	NA	0.19	2	19.5542	3072	157.101	144.125	22275	154.554	1.01648	Infiltrated	4.19391	4.88387	76	5	325	0.087347	0.185567	FALSE
RCC25-93	CM-025	NIVOLUMAB	EA698473	EA698444	EA698473.called.seg	NA	E9103767	M	57	INTERMEDIATE	INTERMEDIATE	0	0	0	Yes	1	1716	FFPE	PRIMARY	NA	2.8777	SD	ICB	NEITHER	5.55236	1	36.4025	1	NA	NA	NA	0.63	2.01	32.1374	1245	38.74	260.854	10981	42.0964	0.920268	Desert	0.846415	0.838424	85	10	357	0.012807	1.11688	FALSE
RCC25-430	CM-025	EVEROLIMUS	NA	NA	NA	NA	NA	M	53	INTERMEDIATE	INTERMEDIATE	0	0	0	Yes	1	NA	FFPE	METASTASIS	OTHER	-6	SD	CB	NEITHER	23.0637	1	53.8481	1	NA	NA	NA	NA	NA	NA	NA	NA	NA	NA	NA	NA	No_IF	NA	NA	NA	NA	NA	NA	NA	NA
RCC25-514	CM-025	EVEROLIMUS	EA700549	EA700508	EA700549.called.seg	NA	EA021690	M	63	INTERMEDIATE	INTERMEDIATE	0	0	0	Yes	1	NA	FFPE	PRIMARY	NA	-14.2857	SD	CB	NEITHER	7.32649	1	26.1848	1	NA	NA	NA	0.27	1.94	31.5081	4009	127.237	117.387	11989	102.132	1.2458	Infiltrated	3.17781	2.50982	64	2	276	0.111763	0.820896	FALSE
RCC25-624	CM-025	NIVOLUMAB	EA699986	EA699947	NA	EA595597	EA021689	F	64	INTERMEDIATE	INTERMEDIATE	0	0	0	Yes	1	NA	FFPE	METASTASIS	OTHER	-100	CRPR	CB	ER	53.7166	0	57.3963	0	NA	NA	NA	NA	NA	20.0205	6819	340.601	103.06	58613	568.728	0.598882	Infiltrated	12.6726	17.6244	28	0	135	NA	NA	FALSE
RCC25-800	CM-025	NIVOLUMAB	NA	NA	NA	NA	NA	M	42	INTERMEDIATE	INTERMEDIATE	0	0	0	Yes	1	NA	FFPE	PRIMARY	NA	-78.7879	CRPR	CB	NEITHER	7.68788	0	15.2115	1	NA	NA	NA	NA	NA	NA	NA	NA	NA	NA	NA	NA	No_IF	NA	NA	NA	NA	NA	NA	NA	NA
RCC25-102	CM-025	NIVOLUMAB	EA700165	EA700118	EA700165.called.seg	NA	E9204599	M	68	POOR	POOR	0	0	0	Yes	1	NA	FFPE	METASTASIS	OTHER	-0.63291	SD	ICB	NEITHER	3.48255	1	11.6632	1	NA	NA	NA	0.61	1.96	4.69421	291	61.9913	157.619	6531	41.4355	1.49609	Desert	1.31817	0.778364	68	10	385	0.127978	0.492958	FALSE
RCC25-133	CM-025	EVEROLIMUS	NA	NA	NA	P66282-03A-Run1_S9_L001	E9204598	F	54	FAVORABLE	FAVORABLE	0	0	0	Yes	1	NA	FFPE	PRIMARY	NA	50	PD	NCB	PD	1.67556	1	43.1704	1	NA	NA	NA	NA	NA	40.0118	1065	26.6171	78.2067	5732	73.293	0.363161	Infiltrated	0.670136	1.7473	NA	NA	NA	NA	NA	NA
RCC25-147	CM-025	NIVOLUMAB	EA700009	EA699944	EA700009.called.seg	P66291-10G-Run1_S20_L002	E9432880	M	56	FAVORABLE	FAVORABLE	0	0	0	Yes	1	NA	FFPE	PRIMARY	NA	0	SD	ICB	NEITHER	15.4743	1	62.4887	0	NA	NA	NA	0.35	1.86	28.0753	4378	155.938	116.517	19015	163.195	0.955533	Infiltrated	4.01283	5.87772	137	4	498	0.233567	4.18518	TRUE
RCC25-150	CM-025	NIVOLUMAB	EA698494	EA698406	EA698494.called.seg	NA	E9432879	M	53	INTERMEDIATE	INTERMEDIATE	0	0	0	Yes	2	NA	FFPE	PRIMARY	NA	4.87805	SD	ICB	NEITHER	3.61396	1	14.3244	1	NA	NA	NA	0.47	2.05	21.5768	7832	362.983	157.74	30323	192.234	1.88823	Infiltrated	8.18015	5.08076	67	5	281	0.113211	0.304348	TRUE
RCC25-220	CM-025	EVEROLIMUS	EA700174	EA700141	EA700174.called.seg	NA	NA	M	54	POOR	INTERMEDIATE	0	0	0	Yes	1	NA	FFPE	PRIMARY	NA	0	PD	NCB	PD	2.23409	1	12.0904	1	NA	NA	NA	0.21	4.06	NA	NA	NA	NA	NA	NA	NA	No_IF	NA	NA	83	2	271	0	0.068966	FALSE
RCC25-467	CM-025	NIVOLUMAB	NA	NA	NA	NA	NA	M	53	POOR	INTERMEDIATE	NA	NA	NA	Yes	1	397	FFPE	PRIMARY	NA	-27.9279	SD	CB	NEITHER	7.32649	0	58.9404	0	NA	NA	NA	NA	NA	NA	NA	NA	NA	NA	NA	NA	No_IF	NA	NA	NA	NA	NA	NA	NA	NA
RCC25-578	CM-025	EVEROLIMUS	EA700540	EA700505	EA700540.called.seg	P66291-01A-Run1_S1_L001	ED803236	M	60	FAVORABLE	FAVORABLE	0	0	0	Yes	2	3711	FFPE	PRIMARY	NA	NA	NE	ICB	NEITHER	0.032854	0	11.1047	1	NA	NA	NA	0.57	2.52	23.4181	2357	100.648	135.888	6768	49.8058	2.02082	Desert	2.75979	1.19563	116	3	458	0.090909	1.91139	FALSE
RCC25-641	CM-025	EVEROLIMUS	NA	NA	NA	NA	NA	M	69	INTERMEDIATE	INTERMEDIATE	0	0	0	Yes	1	376	FFPE	PRIMARY	NA	-8.66667	NE	ICB	NEITHER	1.54415	1	2.56263	1	NA	NA	NA	NA	NA	NA	NA	NA	NA	NA	NA	NA	No_IF	NA	NA	NA	NA	NA	NA	NA	NA
RCC25-749	CM-025	EVEROLIMUS	NA	NA	NA	NA	NA	M	76	INTERMEDIATE	INTERMEDIATE	0	0	0	Yes	1	2078	FFPE	METASTASIS	NA	0	SD	ICB	NEITHER	1.67556	0	17.9055	1	NA	NA	NA	NA	NA	NA	NA	NA	NA	NA	NA	NA	No_IF	NA	NA	NA	NA	NA	NA	NA	NA
RCC25-26	CM-025	NIVOLUMAB	EA699897	EA699868	EA699897.called.seg	NA	NA	M	62	POOR	POOR	1	0	1	Yes	1	364	FFPE	PRIMARY	NA	-89.3939	CRPR	CB	ER	65.0185	0	65.9384	0	NA	NA	NA	0.24	2.17	NA	NA	NA	NA	NA	NA	NA	No_IF	NA	NA	83	5	364	0.297363	0.005671	FALSE
RCC25-313	CM-025	EVEROLIMUS	NA	NA	NA	P66451-06A-Run1_S10_L001	NA	M	55	POOR	POOR	0	0	0	Yes	1	6	FFPE	PRIMARY	NA	3.84615	SD	ICB	NEITHER	22.0123	1	22.768	1	NA	NA	NA	NA	NA	NA	NA	NA	NA	NA	NA	NA	No_IF	NA	NA	NA	NA	NA	NA	NA	NA
RCC25-43	CM-025	EVEROLIMUS	NA	NA	NA	NA	NA	M	75	POOR	POOR	0	0	0	Yes	1	123	FFPE	PRIMARY	NA	-2.75229	PD	NCB	PD	1.87269	1	8.47639	1	NA	NA	NA	NA	NA	NA	NA	NA	NA	NA	NA	NA	No_IF	NA	NA	NA	NA	NA	NA	NA	NA
RCC25-468	CM-025	NIVOLUMAB	NA	NA	NA	NA	NA	M	70	POOR	INTERMEDIATE	0	0	0	Yes	1	732	FFPE	PRIMARY	NA	-36.5385	CRPR	CB	NEITHER	9.36345	1	58.3491	0	NA	NA	NA	NA	NA	NA	NA	NA	NA	NA	NA	NA	No_IF	NA	NA	NA	NA	NA	NA	NA	NA
RCC25-533	CM-025	EVEROLIMUS	EA700107	EA700047	EA700107.called.seg	P66451-02B-Run1_S21_L002	NA	F	64	INTERMEDIATE	INTERMEDIATE	0	0	0	Yes	1	417	FFPE	PRIMARY	NA	0	PD	NCB	PD	1.87269	1	32.6899	1	NA	NA	NA	0.43	1.7	NA	NA	NA	NA	NA	NA	NA	No_IF	NA	NA	61	11	227	0.319708	0.031646	FALSE
RCC25-731	CM-025	EVEROLIMUS	EA698367	EA698288	EA698367.called.seg	NA	NA	M	52	POOR	POOR	0	0	0	Yes	1	330	FFPE	PRIMARY	NA	NA	NE	ICB	NEITHER	0.62423	1	1.01848	1	NA	NA	NA	0.16	1.92	NA	NA	NA	NA	NA	NA	NA	No_IF	NA	NA	24	2	259	0.130633	0	TRUE
RCC25-732	CM-025	NIVOLUMAB	EA698866	EA698634	EA698866.called.seg	P66507-02B-Run1_S23_L002	NA	M	49	POOR	POOR	0	0	0	Yes	1	141	FFPE	PRIMARY	NA	3.09278	PD	NCB	PD	1.37988	1	1.577	1	NA	NA	NA	0.48	1.86	NA	NA	NA	NA	NA	NA	NA	No_IF	NA	NA	66	5	269	0.13324	1.7561	FALSE
RCC25-759	CM-025	NIVOLUMAB	EA700184	EA700119	EA700184.called.seg	NA	NA	M	51	FAVORABLE	INTERMEDIATE	0	0	0	Yes	1	126	FFPE	PRIMARY	NA	21.0526	PD	NCB	PD	1.87269	1	6.47228	1	NA	NA	NA	0.25	1.81	NA	NA	NA	NA	NA	NA	NA	No_IF	NA	NA	40	4	140	0.299118	0.057971	FALSE
RCC25-815	CM-025	NIVOLUMAB	NA	NA	NA	NA	NA	M	44	INTERMEDIATE	INTERMEDIATE	0	0	0	Yes	1	3818	FFPE	PRIMARY	NA	37.0079	PD	NCB	PD	1.41273	1	18.4969	1	NA	NA	NA	NA	NA	NA	NA	NA	NA	NA	NA	NA	No_IF	NA	NA	NA	NA	NA	NA	NA	NA
RCC25-476	CM-025	EVEROLIMUS	EA699746	EA699670	EA699746.called.seg	P66291-05H-Run1_S23_L002	EA239715	M	73	INTERMEDIATE	INTERMEDIATE	1	0	1	Yes	2	NA	FFPE	PRIMARY	NA	NA	NE	ICB	NEITHER	1.31417	1	1.54415	1	NA	NA	NA	0.33	1.91	10.6724	2804	262.733	87.1766	24808	284.572	0.923259	Infiltrated	6.48384	6.60471	164	12	677	0.122341	0.074928	TRUE
RCC25-61	CM-025	EVEROLIMUS	EA699648	EA699583	NA	NA	E9133646	M	47	FAVORABLE	INTERMEDIATE	0	0	0	Yes	1	NA	FFPE	PRIMARY	NA	-14.2857	SD	ICB	NEITHER	5.97947	1	63.5729	0	NA	NA	NA	NA	NA	20.6061	1910	92.691	94.9671	9301	97.9392	0.946414	Infiltrated	2.15483	1.84297	50	2	249	NA	NA	FALSE
RCC25-455	CM-025	EVEROLIMUS	NA	NA	NA	NA	NA	M	69	FAVORABLE	FAVORABLE	0	0	0	Yes	2	NA	FFPE	PRIMARY	NA	-70.9677	CRPR	CB	NEITHER	33.4456	1	59.499	0	NA	NA	NA	NA	NA	NA	NA	NA	NA	NA	NA	NA	No_IF	NA	NA	NA	NA	NA	NA	NA	NA
RCC25-456	CM-025	EVEROLIMUS	NA	NA	NA	NA	NA	F	75	POOR	INTERMEDIATE	0	0	0	Yes	2	2613	FFPE	PRIMARY	NA	8.41122	SD	ICB	NEITHER	3.35113	0	16.4928	1	NA	NA	NA	NA	NA	NA	NA	NA	NA	NA	NA	NA	No_IF	NA	NA	NA	NA	NA	NA	NA	NA
RCC25-485	CM-025	NIVOLUMAB	NA	NA	NA	EA647824	NA	M	71	POOR	POOR	0	0	0	Yes	2	2474	FFPE	PRIMARY	NA	-22.5225	SD	ICB	NEITHER	3.71253	0	7.49076	1	NA	NA	NA	NA	NA	NA	NA	NA	NA	NA	NA	NA	No_IF	NA	NA	NA	NA	NA	NA	NA	NA
RCC25-924	CM-025	EVEROLIMUS	EA699703	EA699675	EA699703.called.seg	EA647829	AE525978	M	63	POOR	POOR	0	0	0	Yes	2	669	FFPE	PRIMARY	NA	22.2222	PD	NCB	PD	1.83984	1	3.58111	1	NA	NA	NA	0.28	1.95	49.9079	13654	273.584	110.328	12860	116.562	2.34712	Infiltrated	6.07655	2.742	54	6	219	0.1662	0.453125	FALSE
RCC25-979	CM-025	NIVOLUMAB	EA698478	EA698443	EA698478.called.seg	NA	NA	M	57	FAVORABLE	INTERMEDIATE	NA	NA	NA	Yes	2	732	FFPE	PRIMARY	NA	-100	CRPR	CB	NEITHER	27.7618	1	53.1581	0	NA	NA	NA	0.23	2	NA	NA	NA	NA	NA	NA	NA	No_IF	NA	NA	64	1	307	0.153662	0.628205	FALSE
RCC25-980	CM-025	EVEROLIMUS	EA699729	EA699694	EA699729.called.seg	NA	NA	M	54	INTERMEDIATE	INTERMEDIATE	0	0	0	Yes	1	285	FFPE	PRIMARY	NA	2.5974	PD	NCB	PD	1.90554	1	18.8912	1	NA	NA	NA	0.2	2	NA	NA	NA	NA	NA	NA	NA	No_IF	NA	NA	52	3	170	0.048004	0.02963	TRUE
RCC25-1051	CM-025	EVEROLIMUS	EA699822	EA699752	EA699822.called.seg	NA	NA	M	47	INTERMEDIATE	INTERMEDIATE	0	0	0	Yes	2	NA	FFPE	METASTASIS	VISCERAL LUNG	60.7143	PD	NCB	PD	1.44558	1	5.32238	1	NA	NA	NA	0.23	1.9	NA	NA	NA	NA	NA	NA	NA	No_IF	NA	NA	70	3	290	0.223036	0.107143	FALSE
RCC25-1058	CM-025	EVEROLIMUS	EA700452	EA700405	NA	NA	AF439243	M	61	POOR	INTERMEDIATE	1	1	1	Yes	2	NA	FFPE	PRIMARY	NA	-8.33333	PD	NCB	PD	1.83984	1	2.98973	1	NA	NA	NA	NA	NA	41.9657	59260	1412.11	106.961	86616	809.792	1.74379	Infiltrated	27.5218	24.118	48	1	243	NA	NA	FALSE
RCC25-316	CM-025	NIVOLUMAB	EA700517	EA700476	EA700517.called.seg	NA	AE155082	M	52	POOR	POOR	1	0	1	Yes	2	NA	FFPE	PRIMARY	NA	-12.605	PD	NCB	PD	1.74127	1	6.53799	1	NA	NA	NA	0.22	2.14	32.6079	11029	338.231	87.8015	11724	133.529	2.53303	Infiltrated	8.02909	3.65773	85	1	334	0.101475	0.032389	FALSE
RCC25-441	CM-025	EVEROLIMUS	NA	NA	NA	P66287-01D-Run1_S1_L001	AE371419	F	65	FAVORABLE	FAVORABLE	0	0	0	Yes	2	NA	FFPE	METASTASIS	VISCERAL LUNG	-11.1111	SD	CB	NEITHER	15.1458	1	58.6448	0	NA	NA	NA	NA	NA	11.2085	5869	523.62	3.10196	1638	528.053	0.991604	Infiltrated	8.63978	7.82945	NA	NA	NA	NA	NA	NA
RCC25-45	CM-025	EVEROLIMUS	EA698493	EA698426	EA698493.called.seg	P66291-11E-Run1_S23_L002	AD452681	M	74	FAVORABLE	INTERMEDIATE	0	0	0	Yes	2	NA	FFPE	METASTASIS	LYMPH NODES	-8.46154	SD	CB	NEITHER	8.01643	1	43.3676	1	NA	NA	NA	0.54	1.82	18.4845	1289	69.7339	262.231	20563	78.4157	0.889285	Infiltrated	2.4543	1.93825	105	4	542	0.160673	2.79661	FALSE
RCC25-46	CM-025	NIVOLUMAB	EA698353	EA698295	EA698353.called.seg	NA	AD452682	M	70	INTERMEDIATE	INTERMEDIATE	0	0	0	Yes	2	NA	FFPE	METASTASIS	OTHER	25.974	PD	NCB	PD	2.00411	1	13.1088	1	NA	NA	NA	0.45	1.9	10.5383	880	83.5045	61.4058	2241	36.4949	2.28811	Desert	1.78485	1.20164	105	5	440	0.07607	0.809524	FALSE
RCC25-622	CM-025	NIVOLUMAB	NA	NA	NA	NA	NA	M	59	POOR	POOR	0	0	0	Yes	1	15	FFPE	METASTASIS	VISCERAL LIVER	35.0394	PD	NCB	PD	2.2998	1	2.66119	1	NA	NA	NA	NA	NA	NA	NA	NA	NA	NA	NA	NA	No_IF	NA	NA	NA	NA	NA	NA	NA	NA
RCC25-89	CM-025	EVEROLIMUS	EA699900	EA699865	EA699900.called.seg	P66425-09G-Run1_S13_L001	AD452683	M	46	INTERMEDIATE	INTERMEDIATE	1	0	1	Yes	3	1017	FFPE	PRIMARY	NA	11.9048	PD	NCB	PD	0.919918	1	12.8788	1	NA	NA	NA	0.37	2	12.5535	1518	120.922	68.8435	6480	94.1266	1.28468	Infiltrated	4.17883	3.18459	19	3	77	0	15.5	FALSE
RCC25-919	CM-025	NIVOLUMAB	EA698905	EA698596	EA698905.called.seg	P66511-01E-Run1_S17_L002	NA	M	59	INTERMEDIATE	INTERMEDIATE	0	0	0	Yes	1	1452	FFPE	PRIMARY	NA	-5.7971	SD	ICB	NEITHER	5.84805	1	23.3593	1	NA	NA	NA	0.2	1.95	NA	NA	NA	NA	NA	NA	NA	No_IF	NA	NA	30	4	127	0.09818	0.03125	TRUE
RCC25-959	CM-025	EVEROLIMUS	EA700628	EA700579	EA700628.called.seg	P66282-07G-Run1_S3_L001	NA	F	54	INTERMEDIATE	INTERMEDIATE	0	0	0	Yes	2	NA	FFPE	PRIMARY	NA	NA	NE	ICB	NEITHER	0.887064	1	2.20123	1	NA	NA	NA	0.39	2.02	NA	NA	NA	NA	NA	NA	NA	No_IF	NA	NA	109	5	443	0.116778	1.89873	FALSE
RCC25-962	CM-025	EVEROLIMUS	EA699982	EA699933	EA699982.called.seg	NA	AF126068	M	63	FAVORABLE	INTERMEDIATE	0	0	0	Yes	2	NA	FFPE	PRIMARY	NA	25.5814	PD	NCB	PD	2.00411	1	24.2793	1	NA	NA	NA	0.2	2.74	28.4482	8196	288.103	221.764	60440	272.542	1.05709	Infiltrated	5.67429	5.29617	69	8	190	0.28363	0.219298	TRUE
RCC25-248	CM-025	NIVOLUMAB	NA	NA	NA	NA	NA	M	79	FAVORABLE	FAVORABLE	0	0	0	Yes	1	6	FFPE	PRIMARY	NA	55.8139	PD	NCB	PD	1.77413	1	28.7803	0	NA	NA	NA	NA	NA	NA	NA	NA	NA	NA	NA	NA	No_IF	NA	NA	NA	NA	NA	NA	NA	NA
RCC25-567	CM-025	NIVOLUMAB	EA699743	EA699698	EA699743.called.seg	EA632768	NA	F	53	FAVORABLE	FAVORABLE	0	0	0	Yes	1	11	FFPE	PRIMARY	NA	NA	NE	ICB	NEITHER	1.21561	1	10.1519	1	NA	NA	NA	0.53	1.95	NA	NA	NA	NA	NA	NA	NA	No_IF	NA	NA	70	9	401	0.028651	0.290698	FALSE
RCC25-605	CM-025	EVEROLIMUS	NA	NA	NA	NA	NA	F	56	FAVORABLE	INTERMEDIATE	0	1	1	Yes	1	4	FFPE	METASTASIS	NA	-17.9775	SD	ICB	NEITHER	3.61396	1	19.9425	1	NA	NA	NA	NA	NA	NA	NA	NA	NA	NA	NA	NA	No_IF	NA	NA	NA	NA	NA	NA	NA	NA
RCC25-743	CM-025	NIVOLUMAB	EA700381	EA700314	EA700381.called.seg	NA	NA	M	44	FAVORABLE	INTERMEDIATE	0	0	0	Yes	2	2	FFPE	PRIMARY	NA	18.75	SD	ICB	NEITHER	2.2998	1	22.9651	0	NA	NA	NA	0.34	1.96	NA	NA	NA	NA	NA	NA	NA	No_IF	NA	NA	69	8	358	0.124542	0.657143	FALSE
RCC25-787	CM-025	EVEROLIMUS	EA699828	EA699779	EA699828.called.seg	P66507-10B-Run1_S2_L001	NA	F	61	FAVORABLE	INTERMEDIATE	0	0	0	Yes	1	9	FFPE	PRIMARY	NA	-18.75	SD	CB	NEITHER	17.577	1	26.809	0	NA	NA	NA	0.23	1.83	NA	NA	NA	NA	NA	NA	NA	No_IF	NA	NA	41	6	259	0.188809	0.015385	FALSE
RCC25-897	CM-025	EVEROLIMUS	EA698360	EA698320	EA698360.called.seg	P66507-10C-Run1_S3_L001	NA	F	63	FAVORABLE	INTERMEDIATE	1	1	1	Yes	1	7	FFPE	PRIMARY	NA	14.2857	SD	ICB	NEITHER	5.58522	0	14.9158	1	NA	NA	NA	0.22	3.17	NA	NA	NA	NA	NA	NA	NA	No_IF	NA	NA	54	7	179	0.348952	0.034884	TRUE
RCC25-917	CM-025	EVEROLIMUS	EA698480	EA698421	EA698480.called.seg	NA	NA	M	55	POOR	POOR	0	0	0	Yes	2	12	FFPE	METASTASIS	OTHER	NA	NE	ICB	NEITHER	2.7269	1	2.7269	1	NA	NA	NA	0.22	2.02	NA	NA	NA	NA	NA	NA	NA	No_IF	NA	NA	47	1	162	0.123217	0.173333	FALSE
RCC25-931	CM-025	EVEROLIMUS	EA700076	EA700040	NA	EA639104	NA	F	57	INTERMEDIATE	INTERMEDIATE	0	0	0	Yes	1	10	FFPE	METASTASIS	VISCERAL LUNG	-4.65116	SD	CB	NEITHER	7.29363	1	33.6427	0	NA	NA	NA	NA	NA	NA	NA	NA	NA	NA	NA	NA	No_IF	NA	NA	341	1	1294	NA	NA	FALSE
RCC25-941	CM-025	NIVOLUMAB	EA699904	EA699860	EA699904.called.seg	EA639107	NA	M	67	FAVORABLE	INTERMEDIATE	0	0	0	Yes	1	11	FFPE	METASTASIS	NA	-9.30233	SD	CB	NEITHER	9.16632	1	22.0123	0	NA	NA	NA	0.31	3.29	NA	NA	NA	NA	NA	NA	NA	No_IF	NA	NA	68	9	317	0.085914	0	FALSE
RCC25-1009	CM-025	EVEROLIMUS	EA698490	EA698405	EA698490.called.seg	NA	NA	M	23	FAVORABLE	INTERMEDIATE	0	0	0	Yes	1	187	FFPE	METASTASIS	OTHER	7.22892	PD	NCB	PD	1.77413	1	4.07392	1	NA	NA	NA	0.41	1.71	NA	NA	NA	NA	NA	NA	NA	No_IF	NA	NA	12	0	55	0.399664	0.6	TRUE
RCC25-464	CM-025	EVEROLIMUS	EA699711	EA699696	NA	NA	NA	M	66	FAVORABLE	INTERMEDIATE	0	0	0	Yes	2	350	FFPE	PRIMARY	NA	-30.3571	SD	CB	NEITHER	26.4476	1	59.499	0	NA	NA	NA	NA	NA	NA	NA	NA	NA	NA	NA	NA	No_IF	NA	NA	24	1	77	NA	NA	FALSE
RCC25-643	CM-025	NIVOLUMAB	EA698870	EA698601	EA698870.called.seg	NA	NA	M	56	FAVORABLE	INTERMEDIATE	0	0	0	Yes	1	884	FFPE	PRIMARY	NA	-50	CRPR	CB	ER	42.4148	0	57.232	0	NA	NA	NA	0.28	2.7	NA	NA	NA	NA	NA	NA	NA	No_IF	NA	NA	41	5	155	0.062753	0.029412	FALSE
RCC25-785	CM-025	NIVOLUMAB	EA700430	EA700387	EA700430.called.seg	NA	NA	M	70	INTERMEDIATE	INTERMEDIATE	0	0	0	Yes	2	60	FFPE	METASTASIS	LYMPH NODES	-3.57143	SD	CB	NEITHER	10.7433	1	26.3162	1	NA	NA	NA	0.4	1.87	NA	NA	NA	NA	NA	NA	NA	No_IF	NA	NA	55	5	229	0.238942	0.084211	FALSE
RCC25-944	CM-025	NIVOLUMAB	EA700556	EA700503	EA700556.called.seg	EA639109	NA	F	54	INTERMEDIATE	INTERMEDIATE	0	0	0	Yes	2	1386	FFPE	PRIMARY	NA	-41.6667	CRPR	CB	NEITHER	23.9836	1	53.5195	0	NA	NA	NA	0.55	1.87	NA	NA	NA	NA	NA	NA	NA	No_IF	NA	NA	90	6	329	0.119947	1.31818	FALSE
RCC25-169	CM-025	NIVOLUMAB	NA	NA	NA	NA	NA	M	40	FAVORABLE	INTERMEDIATE	NA	NA	NA	Yes	1	216	FFPE	PRIMARY	NA	-46.0674	SD	ICB	NEITHER	5.78234	0	62.2587	0	NA	NA	NA	NA	NA	NA	NA	NA	NA	NA	NA	NA	No_IF	NA	NA	NA	NA	NA	NA	NA	NA
RCC25-1037	CM-025	EVEROLIMUS	EA699700	EA699673	EA699700.called.seg	P66511-07G-Run1_S18_L002	NA	M	53	FAVORABLE	INTERMEDIATE	0	0	0	Yes	2	747	FFPE	PRIMARY	NA	-15.3846	SD	CB	NEITHER	26.2834	1	45.5359	0	NA	NA	NA	0.48	1.97	NA	NA	NA	NA	NA	NA	NA	No_IF	NA	NA	68	6	341	0.072922	3.30303	FALSE
RCC25-471	CM-025	EVEROLIMUS	EA699810	EA699755	NA	NA	NA	F	49	POOR	POOR	0	0	0	Yes	1	NA	FFPE	PRIMARY	NA	NA	NE	ICB	NEITHER	1.21561	1	1.74127	1	NA	NA	NA	NA	NA	NA	NA	NA	NA	NA	NA	NA	No_IF	NA	NA	28	1	109	NA	NA	FALSE
RCC25-860	CM-025	EVEROLIMUS	EA700175	EA700139	EA700175.called.seg	NA	NA	M	61	POOR	POOR	0	0	0	Yes	1	NA	FFPE	METASTASIS	OTHER	8.46561	PD	NCB	PD	0.722793	1	2.82546	1	NA	NA	NA	0.47	1.76	NA	NA	NA	NA	NA	NA	NA	No_IF	NA	NA	70	2	269	0.228353	0.210084	FALSE
RCC25-282	CM-025	NIVOLUMAB	NA	NA	NA	NA	NA	M	74	FAVORABLE	FAVORABLE	0	0	0	Yes	1	NA	FFPE	PRIMARY	NA	-55.2632	CRPR	CB	NEITHER	16.4271	1	29.6016	1	NA	NA	NA	NA	NA	NA	NA	NA	NA	NA	NA	NA	No_IF	NA	NA	NA	NA	NA	NA	NA	NA
RCC25-284	CM-025	NIVOLUMAB	EA700541	EA700486	EA700541.called.seg	NA	NA	M	74	INTERMEDIATE	INTERMEDIATE	0	0	0	Yes	4	NA	FFPE	PRIMARY	NA	-17.1429	SD	ICB	NEITHER	4.20534	1	15.8357	1	NA	NA	NA	0.69	3.26	NA	NA	NA	NA	NA	NA	NA	No_IF	NA	NA	101	9	562	0.077244	0.743119	FALSE
RCC25-285	CM-025	NIVOLUMAB	EA700271	EA700203	EA700271.called.seg	NA	E9674318	M	52	FAVORABLE	INTERMEDIATE	0	0	0	Yes	1	NA	FFPE	PRIMARY	NA	62.6374	PD	NCB	PD	2.16838	1	15.8357	1	NA	NA	NA	0.22	1.93	63.6817	66873	1050.11	167.608	168873	1007.55	1.04225	Infiltrated	22.4608	20.7292	77	3	340	0.09768	0.637363	TRUE
RCC25-500	CM-025	NIVOLUMAB	NA	NA	NA	NA	NA	M	69	INTERMEDIATE	INTERMEDIATE	0	0	0	Yes	2	NA	FFPE	PRIMARY	NA	15.7407	SD	ICB	NEITHER	4.23819	1	5.55236	1	NA	NA	NA	NA	NA	NA	NA	NA	NA	NA	NA	NA	No_IF	NA	NA	NA	NA	NA	NA	NA	NA
RCC25-501	CM-025	NIVOLUMAB	EA700082	EA700031	EA700082.called.seg	NA	EA044579	M	66	INTERMEDIATE	INTERMEDIATE	0	0	0	Yes	2	NA	FFPE	PRIMARY	NA	-10.8911	PD	ICB	PD	3.8768	1	12.8131	1	NA	NA	NA	0.39	2.2	32.5764	5828	178.903	203.59	25069	123.135	1.4529	Infiltrated	3.66241	2.35736	175	3	627	0.03961	1.46324	TRUE
RCC25-502	CM-025	EVEROLIMUS	NA	NA	NA	NA	NA	F	82	FAVORABLE	INTERMEDIATE	0	0	0	Yes	1	NA	FFPE	PRIMARY	NA	-64.2857	CRPR	CB	NEITHER	17.807	1	30.3901	1	NA	NA	NA	NA	NA	NA	NA	NA	NA	NA	NA	NA	No_IF	NA	NA	NA	NA	NA	NA	NA	NA
RCC25-582	CM-025	NIVOLUMAB	EA699646	EA699596	EA699646.called.seg	EA595500	NA	M	61	INTERMEDIATE	INTERMEDIATE	0	0	0	Yes	1	467	FFPE	PRIMARY	NA	14.4737	PD	NCB	PD	2.13552	1	3.54826	1	NA	NA	NA	0.49	1.88	NA	NA	NA	NA	NA	NA	NA	No_IF	NA	NA	105	12	370	0.183607	0.398551	TRUE
RCC25-736	CM-025	NIVOLUMAB	NA	NA	NA	NA	NA	F	54	INTERMEDIATE	INTERMEDIATE	0	0	0	Yes	1	NA	FFPE	PRIMARY	NA	7.69231	SD	ICB	NEITHER	4.43532	1	23.1951	1	NA	NA	NA	NA	NA	NA	NA	NA	NA	NA	NA	NA	No_IF	NA	NA	NA	NA	NA	NA	NA	NA
RCC25-882	CM-025	EVEROLIMUS	NA	NA	NA	P66291-01H-Run1_S5_L001	EA229933	M	69	POOR	INTERMEDIATE	0	0	0	Yes	1	NA	FFPE	PRIMARY	NA	NA	PD	NCB	PD	2.26694	1	5.55236	1	NA	NA	NA	NA	NA	15.6817	199	12.6899	62.7226	3921	62.5133	0.202996	Infiltrated	0.486731	1.30981	NA	NA	NA	NA	NA	NA
RCC25-1052	CM-025	EVEROLIMUS	NA	NA	NA	P66511-08E-Run1_S22_L002	NA	M	48	INTERMEDIATE	INTERMEDIATE	0	0	0	Yes	1	309	FFPE	PRIMARY	NA	NA	NE	ICB	NEITHER	0.032854	0	21.8809	1	NA	NA	NA	NA	NA	NA	NA	NA	NA	NA	NA	NA	No_IF	NA	NA	NA	NA	NA	NA	NA	NA
RCC25-39	CM-025	NIVOLUMAB	EA699620	EA699602	EA699620.called.seg	P66425-10B-Run1_S14_L001	NA	M	64	INTERMEDIATE	INTERMEDIATE	0	0	0	Yes	1	389	FFPE	METASTASIS	OTHER	NA	NE	ICB	NEITHER	0.032854	0	10.4805	1	NA	NA	NA	0.2	1.89	NA	NA	NA	NA	NA	NA	NA	No_IF	NA	NA	53	5	270	0.090594	0.11236	FALSE
RCC25-648	CM-025	EVEROLIMUS	NA	NA	NA	P66507-08H-Run1_S24_L002	NA	M	60	POOR	INTERMEDIATE	0	0	0	Yes	1	2149	FFPE	PRIMARY	NA	4.83871	SD	ICB	NEITHER	7.95072	1	35.2197	0	NA	NA	NA	NA	NA	NA	NA	NA	NA	NA	NA	NA	No_IF	NA	NA	NA	NA	NA	NA	NA	NA
RCC25-66	CM-025	NIVOLUMAB	EA699717	EA699656	EA699717.called.seg	P66425-03D-Run1_S11_L001	NA	M	62	INTERMEDIATE	INTERMEDIATE	0	0	0	Yes	3	2845	FFPE	PRIMARY	NA	20.5128	PD	NCB	PD	2.06982	1	56.5421	1	NA	NA	NA	0.33	2.06	NA	NA	NA	NA	NA	NA	NA	No_IF	NA	NA	70	4	302	0.090909	0.666667	FALSE
RCC25-664	CM-025	NIVOLUMAB	EA700623	EA700601	EA700623.called.seg	EA632802	NA	M	75	INTERMEDIATE	INTERMEDIATE	0	0	0	Yes	1	378	FFPE	PRIMARY	NA	15.8416	PD	ICB	PD	9.95482	1	41.5277	1	NA	NA	NA	0.16	1.91	NA	NA	NA	NA	NA	NA	NA	No_IF	NA	NA	61	4	115	0.156403	0.011765	TRUE
RCC25-79	CM-025	NIVOLUMAB	EA700097	EA700055	EA700097.called.seg	P66451-05G-Run1_S9_L001	NA	F	39	INTERMEDIATE	POOR	0	0	0	Yes	2	242	FFPE	METASTASIS	OTHER	25.6303	PD	NCB	PD	2.03696	1	13.3388	1	NA	NA	NA	0.32	2.14	NA	NA	NA	NA	NA	NA	NA	No_IF	NA	NA	78	2	313	0.018385	0.07377	FALSE
RCC25-828	CM-025	NIVOLUMAB	EA699906	EA699879	EA699906.called.seg	NA	NA	F	41	POOR	POOR	0	0	0	Yes	2	637	FFPE	PRIMARY	NA	NA	NE	ICB	NEITHER	0.229979	1	0.525667	1	NA	NA	NA	0.43	2.01	NA	NA	NA	NA	NA	NA	NA	No_IF	NA	NA	51	3	288	0.035519	1.08	FALSE
RCC25-970	CM-025	EVEROLIMUS	NA	NA	NA	NA	NA	M	59	FAVORABLE	INTERMEDIATE	1	0	1	Yes	1	592	FFPE	PRIMARY	NA	-35.8333	CRPR	CB	NEITHER	19.5482	1	25.1006	1	NA	NA	NA	NA	NA	NA	NA	NA	NA	NA	NA	NA	No_IF	NA	NA	NA	NA	NA	NA	NA	NA
RCC25-975	CM-025	EVEROLIMUS	NA	NA	NA	P66511-04B-Run1_S2_L001	NA	M	67	INTERMEDIATE	INTERMEDIATE	0	0	0	Yes	1	439	FFPE	PRIMARY	NA	10.4762	SD	ICB	NEITHER	2.06982	0	22.078	1	NA	NA	NA	NA	NA	NA	NA	NA	NA	NA	NA	NA	No_IF	NA	NA	NA	NA	NA	NA	NA	NA
RCC25-35	CM-025	EVEROLIMUS	EA700605	EA700595	EA700605.called.seg	NA	NA	F	65	POOR	POOR	0	0	0	Yes	1	NA	FFPE	PRIMARY	NA	12.3967	SD	ICB	NEITHER	5.12526	1	5.84805	1	NA	NA	NA	0.23	1.92	NA	NA	NA	NA	NA	NA	NA	No_IF	NA	NA	71	0	243	0.086264	0.381818	FALSE
RCC25-538	CM-025	EVEROLIMUS	EA700358	EA700322	EA700358.called.seg	NA	NA	M	74	POOR	INTERMEDIATE	0	0	0	Yes	1	863	FFPE	PRIMARY	NA	-19.2308	SD	ICB	NEITHER	3.25257	1	5.19097	1	NA	NA	NA	0.33	2.12	NA	NA	NA	NA	NA	NA	NA	No_IF	NA	NA	108	12	341	0.16768	0.005435	TRUE
RCC25-662	CM-025	EVEROLIMUS	EA699833	EA699754	EA699833.called.seg	NA	NA	M	54	FAVORABLE	FAVORABLE	0	0	0	Yes	1	NA	FFPE	PRIMARY	NA	NA	NE	ICB	NEITHER	0.032854	0	19.0226	1	NA	NA	NA	0.56	1.99	NA	NA	NA	NA	NA	NA	NA	No_IF	NA	NA	59	4	412	0.020571	0.641026	FALSE
RCC25-281	CM-025	EVEROLIMUS	EA698452	EA698428	EA698452.called.seg	EA595455	NA	M	61	FAVORABLE	INTERMEDIATE	0	0	0	Yes	1	NA	FFPE	METASTASIS	SKIN/SOFT TISSUE	-6.53595	SD	CB	NEITHER	7.32649	1	33.4456	1	NA	NA	NA	0.58	1.84	NA	NA	NA	NA	NA	NA	NA	No_IF	NA	NA	58	5	125	0.293888	0.261905	TRUE
RCC25-426	CM-025	EVEROLIMUS	EA699835	EA699764	EA699835.called.seg	P66432-01D-Run1_S17_L002	NA	M	65	FAVORABLE	FAVORABLE	0	0	0	Yes	1	2002	FFPE	PRIMARY	NA	7.31707	SD	ICB	NEITHER	3.74538	1	8.34497	1	NA	NA	NA	0.45	2.34	NA	NA	NA	NA	NA	NA	NA	No_IF	NA	NA	121	15	519	0.065561	1.09615	FALSE
RCC25-825	CM-025	EVEROLIMUS	EA700276	EA700213	EA700276.called.seg	NA	NA	M	58	INTERMEDIATE	INTERMEDIATE	0	1	1	Yes	1	242	FFPE	PRIMARY	NA	4.54545	SD	ICB	NEITHER	1.74127	0	23.7536	1	NA	NA	NA	0.39	2.01	NA	NA	NA	NA	NA	NA	NA	No_IF	NA	NA	49	3	331	0.035471	0.75	FALSE
RCC25-902	CM-025	NIVOLUMAB	NA	NA	NA	NA	NA	M	49	FAVORABLE	INTERMEDIATE	0	0	0	Yes	2	NA	FFPE	PRIMARY	NA	38	PD	NCB	PD	1.80698	1	35.5811	1	NA	NA	NA	NA	NA	NA	NA	NA	NA	NA	NA	NA	No_IF	NA	NA	NA	NA	NA	NA	NA	NA
RCC25-1003	CM-025	EVEROLIMUS	NA	NA	NA	NA	NA	F	57	INTERMEDIATE	INTERMEDIATE	0	0	0	Yes	2	347	FFPE	METASTASIS	SKIN/SOFT TISSUE	NA	NE	ICB	NEITHER	0.032854	0	5.35524	1	NA	NA	NA	NA	NA	NA	NA	NA	NA	NA	NA	NA	No_IF	NA	NA	NA	NA	NA	NA	NA	NA
RCC25-595	CM-025	EVEROLIMUS	EA700436	EA700410	EA700436.called.seg	EA595661	AE436646	F	43	INTERMEDIATE	INTERMEDIATE	0	0	0	Yes	2	NA	FFPE	PRIMARY	NA	NA	NE	ICB	NEITHER	0.032854	0	39.655	1	NA	NA	NA	0.19	2.69	11.2872	20263	1795.22	48.1419	26362	547.589	3.27841	Infiltrated	29.3356	10.0686	37	3	154	0.181433	0.115385	FALSE
RCC25-885	CM-025	EVEROLIMUS	EA700110	EA700027	NA	NA	AE436645	M	54	INTERMEDIATE	INTERMEDIATE	0	0	0	Yes	2	NA	FFPE	PRIMARY	NA	11.2994	PD	NCB	PD	2.3655	1	3.61396	1	NA	NA	NA	NA	NA	15.4773	2629	169.862	22.1107	4130	186.787	0.909388	Infiltrated	3.59448	3.5457	47	0	157	NA	NA	FALSE
RCC25-172	CM-025	NIVOLUMAB	NA	NA	NA	NA	NA	M	73	INTERMEDIATE	INTERMEDIATE	1	0	1	Yes	1	NA	FFPE	PRIMARY	NA	-94.8454	CRPR	CB	NEITHER	18.8583	1	62.0945	0	NA	NA	NA	NA	NA	NA	NA	NA	NA	NA	NA	NA	No_IF	NA	NA	NA	NA	NA	NA	NA	NA
RCC25-549	CM-025	EVEROLIMUS	NA	NA	NA	NA	NA	M	50	POOR	POOR	0	0	0	Yes	1	130	FFPE	PRIMARY	NA	-9.77444	PD	NCB	PD	1.9384	1	3.12115	1	NA	NA	NA	NA	NA	NA	NA	NA	NA	NA	NA	NA	No_IF	NA	NA	NA	NA	NA	NA	NA	NA
RCC25-522	CM-025	NIVOLUMAB	EA698469	EA698438	EA698469.called.seg	P66291-07E-Run1_S3_L001	E9096036	M	40	POOR	POOR	0	0	0	Yes	2	NA	FFPE	PRIMARY	NA	32.4324	PD	NCB	PD	1.83984	1	4.73101	1	NA	NA	NA	0.24	1.7	22.1361	14877	672.07	129.194	46715	361.589	1.85866	Infiltrated	13.608	8.94581	52	2	291	0.299415	0.4	FALSE
RCC25-532	CM-025	EVEROLIMUS	EA699820	EA699782	EA699820.called.seg	NA	E9096035	M	43	INTERMEDIATE	INTERMEDIATE	0	0	0	Yes	2	NA	FFPE	PRIMARY	NA	-7.27273	SD	CB	NEITHER	9.00205	1	30.7187	1	NA	NA	NA	0.54	1.93	14.038	1524	108.562	85.5976	1432	16.7294	6.4893	Excluded	2.8409	0.526736	106	5	381	0.330956	1.87786	TRUE
RCC25-592	CM-025	EVEROLIMUS	NA	NA	NA	NA	NA	M	72	INTERMEDIATE	POOR	0	0	0	Yes	1	148	FFPE	METASTASIS	VISCERAL LIVER	NA	NE	ICB	NEITHER	1.31417	1	1.54415	1	NA	NA	NA	NA	NA	NA	NA	NA	NA	NA	NA	NA	No_IF	NA	NA	NA	NA	NA	NA	NA	NA
RCC25-791	CM-025	NIVOLUMAB	EA700545	EA700495	EA700545.called.seg	P66291-07H-Run1_S5_L001	E9106977	M	37	INTERMEDIATE	INTERMEDIATE	0	0	0	Yes	1	NA	FFPE	PRIMARY	NA	-50	CRPR	CB	NEITHER	9.56058	1	55.6879	0	NA	NA	NA	0.3	1.92	20.6011	8553	415.173	187.007	19498	104.263	3.98197	Infiltrated	9.52248	4.19727	34	0	84	0.082602	0.295455	TRUE
RCC25-44	CM-025	NIVOLUMAB	NA	NA	NA	NA	NA	M	66	FAVORABLE	INTERMEDIATE	0	0	0	Yes	1	629	FFPE	PRIMARY	NA	17.6471	PD	NCB	PD	1.70842	1	34.3984	1	NA	NA	NA	NA	NA	NA	NA	NA	NA	NA	NA	NA	No_IF	NA	NA	NA	NA	NA	NA	NA	NA
RCC25-162	CM-025	EVEROLIMUS	NA	NA	NA	NA	NA	M	57	FAVORABLE	FAVORABLE	0	0	0	Yes	2	2420	FFPE	PRIMARY	NA	0	SD	ICB	NEITHER	3.71253	1	62.4558	0	NA	NA	NA	NA	NA	NA	NA	NA	NA	NA	NA	NA	No_IF	NA	NA	NA	NA	NA	NA	NA	NA
RCC25-457	CM-025	EVEROLIMUS	EA698888	EA698624	EA698888.called.seg	NA	NA	M	65	POOR	INTERMEDIATE	0	0	0	Yes	1	1084	FFPE	PRIMARY	NA	NA	NE	ICB	NEITHER	0.032854	0	18.4969	1	NA	NA	NA	0.82	4	NA	NA	NA	NA	NA	NA	NA	No_IF	NA	NA	43	1	180	0	1.63333	FALSE
RCC25-462	CM-025	NIVOLUMAB	NA	NA	NA	NA	NA	M	47	INTERMEDIATE	INTERMEDIATE	NA	NA	NA	Yes	1	363	FFPE	PRIMARY	NA	61.9048	PD	NCB	PD	1.83984	1	4.20534	1	NA	NA	NA	NA	NA	NA	NA	NA	NA	NA	NA	NA	No_IF	NA	NA	NA	NA	NA	NA	NA	NA
RCC25-545	CM-025	EVEROLIMUS	EA700336	EA700308	EA700336.called.seg	NA	NA	M	58	INTERMEDIATE	INTERMEDIATE	1	0	1	Yes	1	539	FFPE	PRIMARY	NA	-11.8919	SD	CB	NEITHER	12.9774	1	25.7248	1	NA	NA	NA	0.47	1.77	NA	NA	NA	NA	NA	NA	NA	No_IF	NA	NA	55	3	262	0.223132	1.21818	FALSE
RCC25-739	CM-025	NIVOLUMAB	EA700543	EA700493	EA700543.called.seg	NA	NA	F	65	INTERMEDIATE	INTERMEDIATE	0	0	0	Yes	1	NA	FFPE	PRIMARY	NA	8.77193	PD	NCB	PD	1.9384	1	16.9528	1	NA	NA	NA	0.2	1.69	NA	NA	NA	NA	NA	NA	NA	No_IF	NA	NA	57	2	290	0.264718	0.047619	FALSE
RCC25-74	CM-025	NIVOLUMAB	EA700091	EA700034	EA700091.called.seg	NA	NA	M	85	INTERMEDIATE	INTERMEDIATE	NA	NA	NA	Yes	1	2071	FFPE	PRIMARY	NA	0	SD	ICB	NEITHER	13.9959	1	15.3758	1	NA	NA	NA	0.22	1.85	NA	NA	NA	NA	NA	NA	NA	No_IF	NA	NA	89	9	476	0.181818	0	FALSE
RCC25-159	CM-025	NIVOLUMAB	EA700619	EA700574	EA700619.called.seg	NA	NA	F	78	FAVORABLE	INTERMEDIATE	0	0	0	Yes	1	163	FFPE	PRIMARY	NA	NA	NE	ICB	NEITHER	0.887064	1	1.18275	1	NA	NA	NA	0.19	1.9	NA	NA	NA	NA	NA	NA	NA	No_IF	NA	NA	44	2	177	0.146922	0.09589	FALSE
RCC25-412	CM-025	EVEROLIMUS	EA699705	EA699657	NA	NA	NA	F	55	INTERMEDIATE	INTERMEDIATE	0	0	0	Yes	1	2172	FFPE	PRIMARY	NA	-4	SD	CB	NEITHER	13.8973	1	18.4969	1	NA	NA	NA	NA	NA	NA	NA	NA	NA	NA	NA	NA	No_IF	NA	NA	27	1	179	NA	NA	FALSE
RCC25-691	CM-025	EVEROLIMUS	NA	NA	NA	NA	NA	M	76	INTERMEDIATE	INTERMEDIATE	NA	NA	NA	Yes	1	2	FFPE	PRIMARY	NA	36.3636	PD	NCB	PD	1.70842	1	6.93224	1	NA	NA	NA	NA	NA	NA	NA	NA	NA	NA	NA	NA	No_IF	NA	NA	NA	NA	NA	NA	NA	NA
RCC25-138	CM-025	EVEROLIMUS	EA700182	EA700149	EA700182.called.seg	P66291-07D-Run1_S2_L001	NA	F	66	FAVORABLE	FAVORABLE	0	0	0	Yes	1	NA	FFPE	PRIMARY	NA	1.85185	SD	ICB	NEITHER	7.75359	1	26.9076	1	NA	NA	NA	0.58	2.06	NA	NA	NA	NA	NA	NA	NA	No_IF	NA	NA	90	5	359	0.021687	1.18518	TRUE
RCC25-586	CM-025	NIVOLUMAB	NA	NA	NA	NA	NA	M	63	FAVORABLE	FAVORABLE	0	0	0	Yes	2	2253	FFPE	METASTASIS	VISCERAL LUNG	5.17241	SD	ICB	NEITHER	13.7331	1	57.5277	0	NA	NA	NA	NA	NA	NA	NA	NA	NA	NA	NA	NA	No_IF	NA	NA	NA	NA	NA	NA	NA	NA
RCC25-118	CM-025	EVEROLIMUS	EA700101	EA700059	NA	EA595628	E9240775	M	74	FAVORABLE	FAVORABLE	0	0	0	Yes	2	NA	FFPE	METASTASIS	OTHER	-3.93701	PD	ICB	PD	3.38398	1	24.7392	1	NA	NA	NA	NA	NA	14.695	3159	214.971	6.84725	1747	255.139	0.842565	Infiltrated	3.84526	4.21818	44	1	176	NA	NA	FALSE
RCC25-146	CM-025	NIVOLUMAB	EA700337	EA700326	EA700337.called.seg	P66291-11F-Run1_S24_L002	E9240776	M	66	POOR	POOR	0	0	0	Yes	1	NA	FFPE	PRIMARY	NA	-10.989	PD	NCB	PD	1.87269	1	13.4374	1	NA	NA	NA	0.5	1.99	55.2586	5320	96.2747	220.358	7343	33.3231	2.88913	Desert	2.3882	0.787023	67	2	219	0.074412	1.18182	FALSE
RCC25-189	CM-025	EVEROLIMUS	EA700186	EA700146	EA700186.called.seg	P66451-04A-Run1_S2_L001	NA	M	78	INTERMEDIATE	INTERMEDIATE	0	0	0	Yes	1	5	FFPE	METASTASIS	VISCERAL LUNG	-42.3423	CRPR	CB	NEITHER	27.0062	1	41.922	1	NA	NA	NA	0.34	2.11	NA	NA	NA	NA	NA	NA	NA	No_IF	NA	NA	87	9	331	0.013541	0.033784	FALSE
RCC25-218	CM-025	EVEROLIMUS	EA698463	EA698430	NA	NA	E9667538	M	83	INTERMEDIATE	INTERMEDIATE	0	0	0	Yes	1	NA	FFPE	PRIMARY	NA	-10	SD	ICB	NEITHER	5.74949	1	6.37372	1	NA	NA	NA	NA	NA	14.8745	4853	326.262	34.1056	3727	109.278	2.98561	Infiltrated	9.30656	3.99605	58	0	251	NA	NA	FALSE
RCC25-108	CM-025	EVEROLIMUS	EA698890	EA698609	EA698890.called.seg	P66432-07A-Run1_S16_L002	NA	M	71	INTERMEDIATE	INTERMEDIATE	0	0	0	Yes	1	3892	FFPE	PRIMARY	NA	-15.3846	SD	ICB	NEITHER	3.58111	1	6.20945	1	NA	NA	NA	0.3	1.98	NA	NA	NA	NA	NA	NA	NA	No_IF	NA	NA	131	2	564	0.014805	1.58696	FALSE
RCC25-225	CM-025	NIVOLUMAB	NA	NA	NA	NA	NA	M	42	POOR	POOR	NA	NA	NA	Yes	1	470	FFPE	PRIMARY	NA	5.45455	SD	ICB	NEITHER	5.35524	1	8.31212	1	NA	NA	NA	NA	NA	NA	NA	NA	NA	NA	NA	NA	No_IF	NA	NA	NA	NA	NA	NA	NA	NA
RCC25-315	CM-025	EVEROLIMUS	EA699910	EA699875	EA699910.called.seg	NA	EA012704	M	47	INTERMEDIATE	INTERMEDIATE	0	0	0	Yes	1	NA	FFPE	PRIMARY	NA	0	SD	ICB	NEITHER	3.58111	1	5.74949	1	NA	NA	NA	0.23	1.92	5.12506	1374	268.094	42.312	10719	253.332	1.05827	Infiltrated	8.42893	7.39379	40	3	165	0.221309	0.129032	FALSE
RCC25-523	CM-025	NIVOLUMAB	NA	NA	NA	NA	NA	M	64	INTERMEDIATE	INTERMEDIATE	0	0	0	Yes	1	NA	FFPE	PRIMARY	NA	11.1111	PD	NCB	PD	2.7269	1	6.37372	1	NA	NA	NA	NA	NA	NA	NA	NA	NA	NA	NA	NA	No_IF	NA	NA	NA	NA	NA	NA	NA	NA
RCC25-552	CM-025	NIVOLUMAB	NA	NA	NA	NA	NA	M	50	POOR	POOR	0	0	0	Yes	2	196	FFPE	PRIMARY	NA	13.9344	SD	ICB	NEITHER	3.25257	1	3.25257	1	NA	NA	NA	NA	NA	NA	NA	NA	NA	NA	NA	NA	No_IF	NA	NA	NA	NA	NA	NA	NA	NA
RCC25-602	CM-025	EVEROLIMUS	NA	NA	NA	P66291-06G-Run1_S29_L002	NA	M	73	FAVORABLE	FAVORABLE	0	0	0	Yes	2	NA	FFPE	PRIMARY	NA	1.72414	SD	ICB	NEITHER	7.19507	1	11.8275	1	NA	NA	NA	NA	NA	NA	NA	NA	NA	NA	NA	NA	No_IF	NA	NA	NA	NA	NA	NA	NA	NA
RCC25-652	CM-025	EVEROLIMUS	EA699987	EA699950	EA699987.called.seg	NA	EA297774	M	52	INTERMEDIATE	INTERMEDIATE	0	0	0	Yes	2	NA	FFPE	PRIMARY	NA	0	SD	ICB	NEITHER	3.67967	1	10.8747	1	NA	NA	NA	0.3	1.92	31.4204	1443	45.9256	70.0097	3665	52.3499	0.877281	Infiltrated	1.5653	1.30393	54	2	173	0.111763	0.807692	TRUE
RCC25-727	CM-025	EVEROLIMUS	EA700288	EA700219	EA700288.called.seg	NA	NA	M	61	FAVORABLE	FAVORABLE	0	0	0	Yes	1	218	FFPE	PRIMARY	NA	-6.66667	SD	CB	NEITHER	17.2813	1	23.655	1	NA	NA	NA	0.15	1.92	NA	NA	NA	NA	NA	NA	NA	No_IF	NA	NA	32	0	79	0.067328	0	FALSE
RCC25-78	CM-025	EVEROLIMUS	EA700278	EA700232	EA700278.called.seg	P66282-12A-Run1_S22_L002	E9241303	F	60	INTERMEDIATE	INTERMEDIATE	0	1	1	Yes	1	NA	FFPE	PRIMARY	NA	0	PD	NCB	PD	0.459959	1	2.92402	1	NA	NA	NA	0.3	2	24.8467	2515	101.221	137.37	12401	90.2744	1.12125	Infiltrated	2.7901	2.98915	82	15	348	0.109275	0.212389	FALSE
RCC25-607	CM-025	NIVOLUMAB	EA700010	EA699929	EA700010.called.seg	NA	NA	F	55	FAVORABLE	FAVORABLE	0	0	0	Yes	2	7769	FFPE	PRIMARY	NA	10.582	SD	ICB	NEITHER	3.90965	1	12.5175	1	NA	NA	NA	0.52	1.94	NA	NA	NA	NA	NA	NA	NA	No_IF	NA	NA	157	18	908	0.151626	0.716981	FALSE
RCC25-790	CM-025	NIVOLUMAB	NA	NA	NA	NA	NA	F	64	INTERMEDIATE	INTERMEDIATE	0	0	0	Yes	2	194	FFPE	METASTASIS	VISCERAL LIVER	18.9655	SD	ICB	NEITHER	5.58522	1	8.70637	1	NA	NA	NA	NA	NA	NA	NA	NA	NA	NA	NA	NA	No_IF	NA	NA	NA	NA	NA	NA	NA	NA
RCC25-483	CM-025	EVEROLIMUS	NA	NA	NA	NA	NA	M	66	INTERMEDIATE	POOR	0	0	0	Yes	2	NA	FFPE	PRIMARY	NA	23.4783	PD	NCB	PD	0.854209	1	2.13552	1	NA	NA	NA	NA	NA	NA	NA	NA	NA	NA	NA	NA	No_IF	NA	NA	NA	NA	NA	NA	NA	NA
RCC25-663	CM-025	EVEROLIMUS	EA700280	EA700205	EA700280.called.seg	NA	EA308585	F	41	FAVORABLE	NOT REPORTED	0	0	0	Yes	2	NA	FFPE	PRIMARY	NA	3.2967	SD	ICB	NEITHER	4.50103	1	6.47228	1	NA	NA	NA	0.19	1.96	21.3893	2531	118.33	16.4434	3359	204.276	0.579264	Infiltrated	3.50016	4.9297	77	0	313	0.320714	0.60396	FALSE
RCC25-846	CM-025	EVEROLIMUS	EA700159	EA700120	EA700159.called.seg	NA	NA	F	60	INTERMEDIATE	INTERMEDIATE	0	0	0	Yes	1	NA	FFPE	PRIMARY	NA	-24.4186	SD	ICB	NEITHER	4.04107	1	11.6632	1	NA	NA	NA	0.24	1.97	NA	NA	NA	NA	NA	NA	NA	No_IF	NA	NA	89	0	417	0.059509	0.531532	FALSE
RCC25-223	CM-025	EVEROLIMUS	EA698476	EA698422	EA698476.called.seg	NA	NA	M	68	INTERMEDIATE	INTERMEDIATE	0	0	0	Yes	1	6909	FFPE	PRIMARY	NA	NA	PD	NCB	PD	1.11704	1	1.28131	1	NA	NA	NA	0.22	1.95	NA	NA	NA	NA	NA	NA	NA	No_IF	NA	NA	82	6	320	0.053362	0.047872	TRUE
RCC25-300	CM-025	EVEROLIMUS	EA700109	EA700060	EA700109.called.seg	NA	NA	M	49	INTERMEDIATE	INTERMEDIATE	0	0	0	Yes	1	601	FFPE	PRIMARY	NA	7.8125	SD	ICB	NEITHER	5.55236	1	36.6653	1	NA	NA	NA	0.34	2.03	NA	NA	NA	NA	NA	NA	NA	No_IF	NA	NA	16	2	123	0	1.30769	FALSE
RCC25-301	CM-025	NIVOLUMAB	EA700380	EA700316	EA700380.called.seg	NA	NA	M	72	FAVORABLE	INTERMEDIATE	0	0	0	Yes	1	903	FFPE	PRIMARY	NA	-64.7059	CRPR	CB	NEITHER	11.2361	1	30.7844	1	NA	NA	NA	0.21	3.36	NA	NA	NA	NA	NA	NA	NA	No_IF	NA	NA	60	3	209	0.136421	0.008	FALSE
RCC25-306	CM-025	NIVOLUMAB	EA698346	EA698301	EA698346.called.seg	NA	NA	M	71	INTERMEDIATE	INTERMEDIATE	0	0	0	Yes	1	1082	FFPE	PRIMARY	NA	0	SD	ICB	NEITHER	20.7967	1	20.7967	1	NA	NA	NA	0.32	3.5	NA	NA	NA	NA	NA	NA	NA	No_IF	NA	NA	86	11	306	0.049694	0.140741	FALSE
RCC25-329	CM-025	NIVOLUMAB	NA	NA	NA	P66425-06F-Run1_S29_L002	NA	F	83	FAVORABLE	FAVORABLE	0	0	0	Yes	1	6686	FFPE	PRIMARY	NA	-4.65116	SD	CB	NEITHER	11.3018	1	60.0246	0	NA	NA	NA	NA	NA	NA	NA	NA	NA	NA	NA	NA	No_IF	NA	NA	NA	NA	NA	NA	NA	NA
RCC25-340	CM-025	NIVOLUMAB	EA700544	EA700473	EA700544.called.seg	P66432-02B-Run1_S21_L002	NA	F	45	FAVORABLE	FAVORABLE	0	0	0	Yes	2	3942	FFPE	PRIMARY	NA	6.06061	SD	ICB	NEITHER	20.3039	1	59.8275	0	NA	NA	NA	0.41	1.96	NA	NA	NA	NA	NA	NA	NA	No_IF	NA	NA	57	8	313	0.147177	0.179487	FALSE
RCC25-437	CM-025	EVEROLIMUS	EA700446	EA700393	EA700446.called.seg	NA	NA	M	62	INTERMEDIATE	INTERMEDIATE	0	0	0	Yes	1	1085	FFPE	PRIMARY	NA	0	SD	ICB	NEITHER	5.78234	1	7.06365	1	NA	NA	NA	0.32	2.04	NA	NA	NA	NA	NA	NA	NA	No_IF	NA	NA	50	7	313	0.06141	0.125	FALSE
RCC25-438	CM-025	EVEROLIMUS	NA	NA	NA	EA595565	NA	F	69	INTERMEDIATE	INTERMEDIATE	0	0	0	Yes	1	733	FFPE	PRIMARY	NA	35	PD	NCB	PD	1.70842	1	9.85626	1	NA	NA	NA	NA	NA	NA	NA	NA	NA	NA	NA	NA	No_IF	NA	NA	NA	NA	NA	NA	NA	NA
RCC25-553	CM-025	NIVOLUMAB	EA700377	EA700327	EA700377.called.seg	NA	EA048749	M	66	INTERMEDIATE	INTERMEDIATE	0	0	0	Yes	1	NA	FFPE	PRIMARY	NA	84.2105	PD	NCB	PD	1.70842	1	12.1232	1	NA	NA	NA	0.47	1.98	61.7042	1552	25.1523	216.979	6249	28.8001	0.873341	Desert	0.759448	0.691678	103	3	448	0.014264	3.0566	FALSE
RCC25-564	CM-025	EVEROLIMUS	NA	NA	NA	NA	NA	M	81	INTERMEDIATE	INTERMEDIATE	0	0	0	Yes	1	483	FFPE	PRIMARY	NA	2.68199	PD	NCB	PD	1.60986	1	16.4271	1	NA	NA	NA	NA	NA	NA	NA	NA	NA	NA	NA	NA	No_IF	NA	NA	NA	NA	NA	NA	NA	NA
RCC25-579	CM-025	EVEROLIMUS	NA	NA	NA	P66425-04C-Run1_S18_L002	NA	M	86	FAVORABLE	INTERMEDIATE	0	0	0	Yes	1	2274	FFPE	PRIMARY	NA	6.25	SD	ICB	NEITHER	5.28953	1	57.5277	0	NA	NA	NA	NA	NA	NA	NA	NA	NA	NA	NA	NA	No_IF	NA	NA	NA	NA	NA	NA	NA	NA
RCC25-608	CM-025	EVEROLIMUS	EA700270	EA700231	EA700270.called.seg	P66425-02B-Run1_S4_L001	NA	F	80	INTERMEDIATE	INTERMEDIATE	0	0	0	Yes	1	538	FFPE	PRIMARY	NA	0	SD	ICB	NEITHER	8.93634	1	56.8706	0	NA	NA	NA	0.52	2.05	NA	NA	NA	NA	NA	NA	NA	No_IF	NA	NA	84	8	347	0.034818	0.536082	FALSE
RCC25-848	CM-025	EVEROLIMUS	EA700013	EA699965	EA700013.called.seg	NA	NA	F	70	INTERMEDIATE	INTERMEDIATE	0	0	0	Yes	1	295	FFPE	PRIMARY	NA	NA	NE	ICB	NEITHER	0.032854	0	0.492813	0	NA	NA	NA	0.22	1.9	NA	NA	NA	NA	NA	NA	NA	No_IF	NA	NA	22	2	131	0.142663	0.105263	FALSE
RCC25-488	CM-025	NIVOLUMAB	NA	NA	NA	NA	NA	M	44	INTERMEDIATE	INTERMEDIATE	NA	NA	NA	Yes	1	719	FFPE	PRIMARY	NA	0	PD	NCB	PD	1.77413	1	59.1047	0	NA	NA	NA	NA	NA	NA	NA	NA	NA	NA	NA	NA	No_IF	NA	NA	NA	NA	NA	NA	NA	NA
RCC25-544	CM-025	NIVOLUMAB	EA700090	EA700063	EA700090.called.seg	NA	NA	M	63	FAVORABLE	FAVORABLE	0	0	0	Yes	1	NA	FFPE	PRIMARY	NA	67.5676	PD	NCB	PD	1.87269	1	23.1622	1	NA	NA	NA	0.64	1.72	NA	NA	NA	NA	NA	NA	NA	No_IF	NA	NA	164	5	782	0.230085	4.34328	FALSE
RCC25-625	CM-025	EVEROLIMUS	EA700335	EA700300	NA	NA	EA291053	F	54	FAVORABLE	FAVORABLE	0	0	0	Yes	1	NA	FFPE	METASTASIS	VISCERAL LUNG	-7.14286	NE	ICB	NEITHER	1.41273	0	35.4497	1	NA	NA	NA	NA	NA	12.1689	1629	133.866	38.965	630	16.1683	8.27949	Excluded	2.87972	0.464157	39	0	153	NA	NA	FALSE
RCC25-297	CM-025	EVEROLIMUS	EA700256	EA700227	NA	P66282-11B-Run1_S16_L002	E9483497	F	65	FAVORABLE	FAVORABLE	0	0	0	Yes	1	NA	FFPE	PRIMARY	NA	-3.82166	SD	CB	NEITHER	6.70226	1	17.2485	1	NA	NA	NA	NA	NA	11.6399	1831	157.304	71.4831	7956	111.299	1.41334	Infiltrated	3.48158	3.24315	173	22	NA	NA	NA	FALSE
RCC25-539	CM-025	NIVOLUMAB	NA	NA	NA	P66282-05G-Run1_S23_L002	NA	F	54	POOR	POOR	0	0	0	Yes	2	NA	FFPE	PRIMARY	NA	2.11268	SD	ICB	NEITHER	5.0924	1	18.1355	1	NA	NA	NA	NA	NA	NA	NA	NA	NA	NA	NA	NA	No_IF	NA	NA	NA	NA	NA	NA	NA	NA
RCC25-696	CM-025	EVEROLIMUS	NA	NA	NA	NA	NA	M	66	FAVORABLE	INTERMEDIATE	0	0	0	Yes	2	NA	FFPE	PRIMARY	NA	-0.64935	SD	ICB	NEITHER	2.10267	1	2.10267	1	NA	NA	NA	NA	NA	NA	NA	NA	NA	NA	NA	NA	No_IF	NA	NA	NA	NA	NA	NA	NA	NA
RCC25-810	CM-025	NIVOLUMAB	NA	NA	NA	NA	NA	F	74	INTERMEDIATE	NOT REPORTED	1	0	1	Yes	1	441	FFPE	METASTASIS	VISCERAL OTHER	13.2075	PD	NCB	PD	1.87269	1	17.0842	1	NA	NA	NA	NA	NA	NA	NA	NA	NA	NA	NA	NA	No_IF	NA	NA	NA	NA	NA	NA	NA	NA
RCC25-347	CM-025	NIVOLUMAB	EA698329	EA698303	EA698329.called.seg	P66282-01B-Run1_S1_L001	E9784258	M	71	POOR	POOR	0	0	0	Yes	1	NA	FFPE	PRIMARY	NA	-100	CRPR	CB	ER	42.3819	1	42.3819	1	NA	NA	NA	0.21	1.71	20.5214	2582	125.82	51.7202	4233	81.8443	1.53731	Infiltrated	4.66731	3.92253	80	5	325	0.288565	0.167785	FALSE
RCC25-405	CM-025	NIVOLUMAB	NA	NA	NA	NA	NA	M	66	INTERMEDIATE	POOR	0	0	0	Yes	1	NA	FFPE	METASTASIS	OTHER	-60	CRPR	CB	ER	57.9877	0	59.8275	0	NA	NA	NA	NA	NA	NA	NA	NA	NA	NA	NA	NA	No_IF	NA	NA	NA	NA	NA	NA	NA	NA
RCC25-414	CM-025	EVEROLIMUS	EA698355	EA698311	NA	EA595564	EA088430	M	65	INTERMEDIATE	INTERMEDIATE	0	0	0	Yes	1	NA	FFPE	PRIMARY	NA	-2.85714	SD	CB	NEITHER	22.1109	1	23.9507	1	NA	NA	NA	NA	NA	5.6577	683	120.72	8.44931	531	62.8454	1.92091	Infiltrated	3.12057	2.16921	54	2	260	NA	NA	TRUE
RCC25-617	CM-025	NIVOLUMAB	EA700459	EA700383	EA700459.called.seg	NA	EA088434	F	78	INTERMEDIATE	POOR	1	0	1	Yes	1	NA	FFPE	PRIMARY	NA	-19.4444	SD	ICB	NEITHER	2.85832	1	3.94251	1	NA	NA	NA	0.18	2.07	26.4686	9885	373.461	162.58	7734	47.5704	7.8507	Excluded	6.63552	1.08225	95	4	337	0.096936	0.094675	FALSE
RCC25-678	CM-025	NIVOLUMAB	EA699655	EA699575	EA699655.called.seg	EA595522	EA088433	M	59	INTERMEDIATE	INTERMEDIATE	0	0	0	Yes	1	NA	FFPE	PRIMARY	NA	0	SD	ICB	NEITHER	3.18686	1	19.6468	1	NA	NA	NA	0.55	2.02	23.4096	1125	48.0573	124.839	6554	52.4996	0.915383	Infiltrated	1.19741	1.16997	93	15	454	0.029811	0.260563	FALSE
RCC25-845	CM-025	NIVOLUMAB	EA699737	EA699683	EA699737.called.seg	P66291-08G-Run1_S8_L001	EA343534	M	60	INTERMEDIATE	INTERMEDIATE	0	0	0	Yes	1	NA	FFPE	PRIMARY	NA	11.3636	SD	ICB	NEITHER	3.71253	1	11.2361	1	NA	NA	NA	0.39	2.07	22.5064	4390	195.056	65.3135	24899	381.223	0.511658	Infiltrated	6.47693	11.1737	101	13	448	0.127532	0.770992	FALSE
RCC25-883	CM-025	NIVOLUMAB	EA698479	EA698429	EA698479.called.seg	NA	EA343537	M	77	INTERMEDIATE	INTERMEDIATE	0	0	0	Yes	1	NA	FFPE	PRIMARY	NA	0	SD	ICB	NEITHER	7.3922	1	25.5277	1	NA	NA	NA	0.34	2.05	26.4503	11410	431.375	98.4495	12153	123.444	3.4945	Infiltrated	10.9083	4.63797	138	12	533	0.198708	0.084459	FALSE
RCC25-635	CM-025	NIVOLUMAB	EA700373	EA700321	NA	NA	E9337917	M	64	INTERMEDIATE	INTERMEDIATE	0	0	0	Yes	1	NA	FFPE	PRIMARY	NA	-43.5294	CRPR	CB	NEITHER	9.23203	1	46.3573	1	NA	NA	NA	NA	NA	29.1464	14495	497.318	65.9801	8486	128.615	3.86673	Infiltrated	9.28786	2.55616	42	1	121	NA	NA	TRUE
RCC25-709	CM-025	NIVOLUMAB	NA	NA	NA	EA639018	NA	M	68	POOR	POOR	0	0	0	Yes	1	418	FFPE	PRIMARY	NA	-37.3913	SD	ICB	NEITHER	5.42094	1	17.0513	1	NA	NA	NA	NA	NA	NA	NA	NA	NA	NA	NA	NA	No_IF	NA	NA	NA	NA	NA	NA	NA	NA
RCC25-211	CM-025	NIVOLUMAB	NA	NA	NA	NA	NA	M	84	INTERMEDIATE	INTERMEDIATE	0	0	0	Yes	1	4352	FFPE	PRIMARY	NA	-2.32558	SD	ICB	NEITHER	3.05544	1	4.89528	1	NA	NA	NA	NA	NA	NA	NA	NA	NA	NA	NA	NA	No_IF	NA	NA	NA	NA	NA	NA	NA	NA
RCC25-387	CM-025	EVEROLIMUS	NA	NA	NA	NA	NA	M	48	FAVORABLE	INTERMEDIATE	0	0	0	Yes	1	881	FFPE	METASTASIS	OTHER	NA	NE	ICB	NEITHER	0.032854	0	4.3039	1	NA	NA	NA	NA	NA	NA	NA	NA	NA	NA	NA	NA	No_IF	NA	NA	NA	NA	NA	NA	NA	NA
RCC25-392	CM-025	EVEROLIMUS	NA	NA	NA	NA	NA	M	74	INTERMEDIATE	INTERMEDIATE	1	0	1	Yes	1	783	FFPE	PRIMARY	NA	6.81818	PD	NCB	PD	1.54415	1	8.47639	1	NA	NA	NA	NA	NA	NA	NA	NA	NA	NA	NA	NA	No_IF	NA	NA	NA	NA	NA	NA	NA	NA
RCC25-394	CM-025	NIVOLUMAB	NA	NA	NA	NA	NA	M	62	FAVORABLE	FAVORABLE	0	0	0	Yes	1	1357	FFPE	PRIMARY	NA	53.5211	PD	NCB	PD	2.2998	1	58.9404	0	NA	NA	NA	NA	NA	NA	NA	NA	NA	NA	NA	NA	No_IF	NA	NA	NA	NA	NA	NA	NA	NA
RCC25-178	CM-025	NIVOLUMAB	NA	NA	NA	NA	NA	M	51	POOR	POOR	1	0	1	Yes	2	224	FFPE	PRIMARY	NA	36.5385	PD	NCB	PD	1.54415	1	15.3429	1	NA	NA	NA	NA	NA	NA	NA	NA	NA	NA	NA	NA	No_IF	NA	NA	NA	NA	NA	NA	NA	NA
RCC25-447	CM-025	NIVOLUMAB	NA	NA	NA	NA	NA	M	65	FAVORABLE	FAVORABLE	0	0	0	Yes	2	977	FFPE	PRIMARY	NA	NA	NE	ICB	NEITHER	0.62423	1	33.6427	1	NA	NA	NA	NA	NA	NA	NA	NA	NA	NA	NA	NA	No_IF	NA	NA	NA	NA	NA	NA	NA	NA
RCC25-511	CM-025	NIVOLUMAB	NA	NA	NA	NA	NA	M	55	FAVORABLE	INTERMEDIATE	0	0	0	Yes	1	299	FFPE	PRIMARY	NA	0.990099	SD	ICB	NEITHER	5.12526	1	54.2751	1	NA	NA	NA	NA	NA	NA	NA	NA	NA	NA	NA	NA	No_IF	NA	NA	NA	NA	NA	NA	NA	NA
RCC25-512	CM-025	NIVOLUMAB	NA	NA	NA	NA	NA	M	69	INTERMEDIATE	INTERMEDIATE	0	0	0	Yes	1	4275	FFPE	PRIMARY	NA	-13.7405	SD	CB	NEITHER	10.8747	1	11.5647	1	NA	NA	NA	NA	NA	NA	NA	NA	NA	NA	NA	NA	No_IF	NA	NA	NA	NA	NA	NA	NA	NA
RCC25-645	CM-025	NIVOLUMAB	NA	NA	NA	NA	NA	M	67	INTERMEDIATE	INTERMEDIATE	0	0	0	Yes	1	7	FFPE	PRIMARY	NA	7.2165	SD	ICB	NEITHER	4.63244	1	9.16632	1	NA	NA	NA	NA	NA	NA	NA	NA	NA	NA	NA	NA	No_IF	NA	NA	NA	NA	NA	NA	NA	NA
RCC25-789	CM-025	NIVOLUMAB	NA	NA	NA	NA	NA	M	69	INTERMEDIATE	INTERMEDIATE	0	0	0	Yes	1	727	FFPE	PRIMARY	NA	13.5593	PD	NCB	PD	1.54415	1	3.94251	1	NA	NA	NA	NA	NA	NA	NA	NA	NA	NA	NA	NA	No_IF	NA	NA	NA	NA	NA	NA	NA	NA
RCC25-92	CM-025	EVEROLIMUS	NA	NA	NA	NA	NA	M	66	INTERMEDIATE	INTERMEDIATE	NA	NA	NA	Yes	1	448	FFPE	METASTASIS	OTHER	-4.34783	SD	ICB	NEITHER	4.20534	1	17.9713	1	NA	NA	NA	NA	NA	NA	NA	NA	NA	NA	NA	NA	No_IF	NA	NA	NA	NA	NA	NA	NA	NA
RCC25-194	CM-025	NIVOLUMAB	EA700259	EA700241	EA700259.called.seg	NA	NA	M	67	FAVORABLE	FAVORABLE	0	0	0	Yes	3	3765	FFPE	PRIMARY	NA	9.52381	PD	NCB	PD	1.9384	1	13.7988	1	NA	NA	NA	0.41	2	NA	NA	NA	NA	NA	NA	NA	No_IF	NA	NA	116	13	375	0.063649	0.477419	TRUE
RCC25-52	CM-025	EVEROLIMUS	EA698456	EA698411	EA698456.called.seg	NA	NA	M	61	POOR	POOR	0	0	0	Yes	1	771	FFPE	PRIMARY	NA	-35.0427	SD	ICB	NEITHER	3.71253	0	9.69199	1	NA	NA	NA	0.25	1.92	NA	NA	NA	NA	NA	NA	NA	No_IF	NA	NA	50	2	335	0.101845	0.053846	FALSE
RCC25-112	CM-025	NIVOLUMAB	NA	NA	NA	P66287-05E-Run1_S24_L002	NA	M	65	FAVORABLE	INTERMEDIATE	0	0	0	Yes	1	NA	FFPE	PRIMARY	NA	5.06329	SD	ICB	NEITHER	21.8809	1	60.6489	0	NA	NA	NA	NA	NA	NA	NA	NA	NA	NA	NA	NA	No_IF	NA	NA	NA	NA	NA	NA	NA	NA
RCC25-113	CM-025	NIVOLUMAB	EA699708	EA699676	NA	NA	NA	F	70	FAVORABLE	INTERMEDIATE	0	0	0	Yes	1	NA	FFPE	PRIMARY	NA	2.22222	SD	ICB	NEITHER	6.40657	0	21.3552	1	NA	NA	NA	NA	NA	NA	NA	NA	NA	NA	NA	NA	No_IF	NA	NA	41	0	186	NA	NA	TRUE
RCC25-191	CM-025	NIVOLUMAB	EA699614	EA699582	EA699614.called.seg	NA	NA	M	63	FAVORABLE	INTERMEDIATE	0	0	0	Yes	2	NA	FFPE	PRIMARY	NA	-1.38889	SD	CB	NEITHER	7.19507	1	42.1848	1	NA	NA	NA	0.43	2.13	NA	NA	NA	NA	NA	NA	NA	No_IF	NA	NA	82	9	375	0.013656	0.538462	FALSE
RCC25-262	CM-025	EVEROLIMUS	NA	NA	NA	NA	NA	F	67	INTERMEDIATE	INTERMEDIATE	0	0	0	Yes	2	NA	FFPE	PRIMARY	NA	0	SD	ICB	NEITHER	6.93224	1	59.7618	0	NA	NA	NA	NA	NA	NA	NA	NA	NA	NA	NA	NA	No_IF	NA	NA	NA	NA	NA	NA	NA	NA
RCC25-3	CM-025	EVEROLIMUS	EA700559	EA700500	EA700559.called.seg	P66282-01H-Run1_S4_L001	NA	F	76	FAVORABLE	FAVORABLE	0	0	0	Yes	2	NA	FFPE	PRIMARY	NA	-9.83607	SD	CB	NEITHER	9.23203	1	21.2238	1	NA	NA	NA	0.61	2.23	NA	NA	NA	NA	NA	NA	NA	No_IF	NA	NA	140	9	565	0.188604	0.671533	FALSE
RCC25-321	CM-025	NIVOLUMAB	EA698448	EA698446	EA698448.called.seg	P66291-07B-Run1_S17_L002	NA	M	36	INTERMEDIATE	INTERMEDIATE	0	0	0	Yes	1	NA	FFPE	PRIMARY	NA	117.308	PD	NCB	PD	1.67556	1	15.1129	1	NA	NA	NA	0.23	2	NA	NA	NA	NA	NA	NA	NA	No_IF	NA	NA	46	1	169	0.158237	0.793651	FALSE
RCC25-520	CM-025	EVEROLIMUS	EA699795	EA699759	EA699795.called.seg	P66282-07F-Run1_S2_L001	NA	F	66	POOR	POOR	0	0	0	Yes	1	NA	FFPE	METASTASIS	OTHER	1.69491	PD	ICB	PD	3.5154	1	13.3388	1	NA	NA	NA	0.7	1.82	NA	NA	NA	NA	NA	NA	NA	No_IF	NA	NA	73	4	322	0.21955	0.337209	FALSE
RCC25-529	CM-025	EVEROLIMUS	NA	NA	NA	NA	NA	M	76	POOR	POOR	NA	NA	NA	Yes	1	124	FFPE	METASTASIS	OTHER	7.74411	PD	NCB	PD	1.24846	1	5.02669	1	NA	NA	NA	NA	NA	NA	NA	NA	NA	NA	NA	NA	No_IF	NA	NA	NA	NA	NA	NA	NA	NA
RCC25-615	CM-025	NIVOLUMAB	NA	NA	NA	NA	NA	F	69	FAVORABLE	FAVORABLE	0	0	0	Yes	1	NA	FFPE	PRIMARY	NA	-66.6667	CRPR	CB	NEITHER	8.77207	1	31.0472	1	NA	NA	NA	NA	NA	NA	NA	NA	NA	NA	NA	NA	No_IF	NA	NA	NA	NA	NA	NA	NA	NA
RCC25-675	CM-025	EVEROLIMUS	EA700246	EA700229	EA700246.called.seg	P66291-10E-Run1_S19_L002	NA	M	76	INTERMEDIATE	INTERMEDIATE	0	0	0	Yes	1	NA	FFPE	PRIMARY	NA	23.0769	PD	NCB	PD	1.64271	1	8.21355	1	NA	NA	NA	0.42	1.88	NA	NA	NA	NA	NA	NA	NA	No_IF	NA	NA	133	10	402	0.098957	1.37037	TRUE
RCC25-84	CM-025	NIVOLUMAB	EA700458	EA700391	EA700458.called.seg	P66287-09C-Run1_S12_L001	NA	M	75	FAVORABLE	INTERMEDIATE	0	0	0	Yes	2	NA	FFPE	PRIMARY	NA	-48.062	CRPR	CB	NEITHER	7.65503	1	44.5832	1	NA	NA	NA	0.37	1.65	NA	NA	NA	NA	NA	NA	NA	No_IF	NA	NA	91	4	374	0.439393	0.45045	FALSE
RCC25-507	CM-025	NIVOLUMAB	NA	NA	NA	NA	NA	M	64	INTERMEDIATE	INTERMEDIATE	0	0	0	Yes	1	318	FFPE	METASTASIS	LYMPH NODES	-57.4468	CRPR	CB	ER	58.3819	0	58.4476	0	NA	NA	NA	NA	NA	NA	NA	NA	NA	NA	NA	NA	No_IF	NA	NA	NA	NA	NA	NA	NA	NA
RCC25-492	CM-025	EVEROLIMUS	NA	NA	NA	NA	NA	M	63	INTERMEDIATE	POOR	0	0	0	Yes	1	NA	FFPE	METASTASIS	VISCERAL OTHER	-32.0652	SD	ICB	NEITHER	5.32238	1	15.2115	1	NA	NA	NA	NA	NA	NA	NA	NA	NA	NA	NA	NA	No_IF	NA	NA	NA	NA	NA	NA	NA	NA
RCC25-493	CM-025	NIVOLUMAB	NA	NA	NA	EA595635	L1293281	M	65	INTERMEDIATE	INTERMEDIATE	0	0	0	Yes	1	NA	FFPE	PRIMARY	NA	NA	PD	NCB	PD	1.01848	1	3.67967	1	NA	NA	NA	NA	NA	15.8485	2678	168.975	76.1496	9659	126.842	1.33217	Infiltrated	4.15877	2.68933	NA	NA	NA	NA	NA	NA
RCC25-1007	CM-025	EVEROLIMUS	NA	NA	NA	NA	NA	M	51	INTERMEDIATE	POOR	1	1	1	Yes	1	NA	FFPE	PRIMARY	NA	8.83281	PD	NCB	PD	1.90554	1	4.33676	1	NA	NA	NA	NA	NA	NA	NA	NA	NA	NA	NA	NA	No_IF	NA	NA	NA	NA	NA	NA	NA	NA
RCC25-1014	CM-025	EVEROLIMUS	NA	NA	NA	NA	NA	M	52	INTERMEDIATE	INTERMEDIATE	NA	NA	NA	Yes	1	NA	FFPE	PRIMARY	NA	1.65289	PD	NCB	PD	1.90554	1	5.61807	1	NA	NA	NA	NA	NA	NA	NA	NA	NA	NA	NA	NA	No_IF	NA	NA	NA	NA	NA	NA	NA	NA
RCC25-53	CM-025	EVEROLIMUS	NA	NA	NA	NA	NA	M	59	POOR	POOR	0	0	0	Yes	2	NA	FFPE	PRIMARY	NA	17.8344	SD	ICB	NEITHER	4.00821	1	12.5503	1	NA	NA	NA	NA	NA	NA	NA	NA	NA	NA	NA	NA	No_IF	NA	NA	NA	NA	NA	NA	NA	NA
RCC25-627	CM-025	EVEROLIMUS	EA699794	EA699769	EA699794.called.seg	EA595650	L1386965	M	71	INTERMEDIATE	INTERMEDIATE	0	0	0	Yes	1	NA	FFPE	METASTASIS	VISCERAL OTHER	NA	NE	ICB	NEITHER	0.032854	0	4.96099	1	NA	NA	NA	0.17	1.68	18.9644	56154	2961.02	80.5824	165927	2059.1	1.43802	Infiltrated	40.8693	31.4444	60	2	230	0.560219	0.067308	FALSE
RCC25-726	CM-025	EVEROLIMUS	NA	NA	NA	EA595621	NA	M	56	POOR	POOR	1	0	1	Yes	1	NA	FFPE	PRIMARY	NA	NA	NE	ICB	NEITHER	0.689938	1	0.689938	1	NA	NA	NA	NA	NA	NA	NA	NA	NA	NA	NA	NA	No_IF	NA	NA	NA	NA	NA	NA	NA	NA
RCC25-1061	CM-025	EVEROLIMUS	EA699992	EA699930	EA699992.called.seg	P66287-07G-Run1_S4_L001	L1478147	M	63	POOR	POOR	0	0	0	Yes	1	NA	FFPE	PRIMARY	NA	-13.0435	SD	CB	NEITHER	21.4867	1	51.0554	0	NA	NA	NA	0.18	2.09	21.4226	3458	161.418	58.1394	6761	116.29	1.38807	Infiltrated	3.33019	2.11123	294	24	1448	0.090909	0	FALSE
RCC25-1062	CM-025	EVEROLIMUS	NA	NA	NA	P66291-02E-Run1_S7_L001	L1352788	F	62	FAVORABLE	INTERMEDIATE	0	0	0	Yes	1	NA	FFPE	PRIMARY	NA	NA	PD	NCB	PD	1.9384	1	3.64682	1	NA	NA	NA	NA	NA	9.23327	4137	448.054	61.3851	11531	187.847	2.38521	Infiltrated	7.64229	3.65787	NA	NA	NA	NA	NA	NA
RCC25-373	CM-025	NIVOLUMAB	NA	NA	NA	NA	NA	M	62	FAVORABLE	INTERMEDIATE	1	0	1	Yes	1	NA	FFPE	PRIMARY	NA	-19.2308	SD	CB	NEITHER	9.59343	1	38.2094	1	NA	NA	NA	NA	NA	NA	NA	NA	NA	NA	NA	NA	No_IF	NA	NA	NA	NA	NA	NA	NA	NA
RCC25-465	CM-025	NIVOLUMAB	NA	NA	NA	EA595654	L1293264	M	70	INTERMEDIATE	INTERMEDIATE	0	0	0	Yes	1	NA	FFPE	PRIMARY	NA	-72.4138	CRPR	CB	NEITHER	11.269	1	58.5791	0	NA	NA	NA	NA	NA	19.4235	784	40.3634	22.3964	1290	57.5985	0.700772	Infiltrated	2.39134	1.3786	NA	NA	NA	NA	NA	NA
RCC25-705	CM-025	EVEROLIMUS	NA	NA	NA	NA	NA	M	77	INTERMEDIATE	INTERMEDIATE	0	0	0	Yes	1	1557	FFPE	PRIMARY	NA	0	SD	ICB	NEITHER	9.42916	1	13.4045	1	NA	NA	NA	NA	NA	NA	NA	NA	NA	NA	NA	NA	No_IF	NA	NA	NA	NA	NA	NA	NA	NA
RCC25-73	CM-025	NIVOLUMAB	NA	NA	NA	P66282-04A-Run1_S14_L002	L1293265	F	48	INTERMEDIATE	INTERMEDIATE	0	0	0	Yes	2	NA	FFPE	PRIMARY	NA	-65.1613	CRPR	CB	NEITHER	11.039	1	45.1745	1	NA	NA	NA	NA	NA	14.5481	944	64.888	76.6659	1253	16.3436	3.97023	Desert	4.19948	1.16514	NA	NA	NA	NA	NA	NA
RCC25-982	CM-025	NIVOLUMAB	EA698460	EA698424	EA698460.called.seg	EA595624	L1381831	M	67	INTERMEDIATE	INTERMEDIATE	0	0	0	Yes	1	NA	FFPE	PRIMARY	NA	-100	CRPR	CB	NEITHER	11.8275	1	17.8398	0	NA	NA	NA	0.33	3.49	21.7499	1588	73.0119	69.6334	3116	44.7487	1.6316	Desert	1.40794	0.77014	181	6	882	0.035993	0.098485	FALSE
RCC25-177	CM-025	EVEROLIMUS	EA700166	EA700134	EA700166.called.seg	NA	NA	M	49	INTERMEDIATE	INTERMEDIATE	0	0	0	Yes	1	NA	FFPE	PRIMARY	NA	-26.9231	SD	ICB	NEITHER	3.25257	1	43.4661	1	NA	NA	NA	0.54	1.86	NA	NA	NA	NA	NA	NA	NA	No_IF	NA	NA	58	5	223	0.129805	0.428571	FALSE
RCC25-524	CM-025	EVEROLIMUS	NA	NA	NA	NA	NA	M	48	POOR	POOR	0	0	0	Yes	2	NA	FFPE	METASTASIS	VISCERAL LUNG	-10	SD	ICB	NEITHER	5.48665	1	15.2115	1	NA	NA	NA	NA	NA	NA	NA	NA	NA	NA	NA	NA	No_IF	NA	NA	NA	NA	NA	NA	NA	NA
RCC25-628	CM-025	NIVOLUMAB	EA700255	EA700221	EA700255.called.seg	NA	NA	M	73	POOR	POOR	0	0	0	Yes	1	NA	FFPE	PRIMARY	NA	-57.4627	CRPR	CB	NEITHER	18.4312	1	44.386	1	NA	NA	NA	0.17	1.86	NA	NA	NA	NA	NA	NA	NA	No_IF	NA	NA	86	2	314	0.174078	0.022059	FALSE
RCC25-676	CM-025	EVEROLIMUS	NA	NA	NA	NA	NA	M	47	INTERMEDIATE	INTERMEDIATE	0	0	0	Yes	1	822	FFPE	PRIMARY	NA	-25.4777	SD	CB	NEITHER	6.83368	1	22.8008	1	NA	NA	NA	NA	NA	NA	NA	NA	NA	NA	NA	NA	No_IF	NA	NA	NA	NA	NA	NA	NA	NA
RCC25-677	CM-025	NIVOLUMAB	EA700624	EA700562	EA700624.called.seg	EA595454	NA	M	69	FAVORABLE	FAVORABLE	0	0	0	Yes	1	NA	FFPE	METASTASIS	LYMPH NODES	-21.5385	SD	CB	NEITHER	11.1047	1	37.8152	1	NA	NA	NA	0.34	3.78	NA	NA	NA	NA	NA	NA	NA	No_IF	NA	NA	64	3	246	0.001255	0.197802	FALSE
RCC25-69	CM-025	NIVOLUMAB	NA	NA	NA	NA	NA	M	71	FAVORABLE	FAVORABLE	0	0	0	Yes	1	NA	FFPE	METASTASIS	LYMPH NODES	-7.36842	SD	CB	NEITHER	9.16632	1	24.1478	1	NA	NA	NA	NA	NA	NA	NA	NA	NA	NA	NA	NA	No_IF	NA	NA	NA	NA	NA	NA	NA	NA
RCC25-120	CM-025	EVEROLIMUS	NA	NA	NA	NA	NA	M	48	FAVORABLE	INTERMEDIATE	0	0	0	Yes	1	NA	FFPE	PRIMARY	NA	-25.2252	SD	CB	NEITHER	13.3717	1	27.7947	1	NA	NA	NA	NA	NA	NA	NA	NA	NA	NA	NA	NA	No_IF	NA	NA	NA	NA	NA	NA	NA	NA
RCC25-184	CM-025	NIVOLUMAB	EA700279	EA700222	EA700279.called.seg	P66291-09D-Run1_S11_L001	E9433486	M	63	INTERMEDIATE	INTERMEDIATE	0	0	0	Yes	1	NA	FFPE	PRIMARY	NA	0	SD	ICB	NEITHER	5.58522	1	19.5811	1	NA	NA	NA	0.33	3.11	25.0897	5850	233.163	144.272	11995	83.1414	2.80442	Infiltrated	6.74492	2.81735	70	10	378	0.099444	0.135135	FALSE
RCC25-19	CM-025	EVEROLIMUS	NA	NA	NA	NA	NA	M	70	INTERMEDIATE	INTERMEDIATE	0	0	0	Yes	1	906	FFPE	PRIMARY	NA	11.4754	SD	ICB	NEITHER	3.71253	1	21.5524	1	NA	NA	NA	NA	NA	NA	NA	NA	NA	NA	NA	NA	No_IF	NA	NA	NA	NA	NA	NA	NA	NA
RCC25-265	CM-025	NIVOLUMAB	EA699809	EA699789	EA699809.called.seg	EA632234	NA	M	58	INTERMEDIATE	POOR	0	0	0	Yes	1	303	FFPE	PRIMARY	NA	-26.9231	SD	CB	NEITHER	8.34497	1	16.9199	1	NA	NA	NA	0.5	2.36	NA	NA	NA	NA	NA	NA	NA	No_IF	NA	NA	76	11	343	0.237485	0.128205	FALSE
RCC25-37	CM-025	EVEROLIMUS	EA698454	EA698423	EA698454.called.seg	P66282-11A-Run1_S15_L002	E9097386	M	66	INTERMEDIATE	INTERMEDIATE	0	0	0	Yes	1	NA	FFPE	PRIMARY	NA	-29.4118	SD	ICB	NEITHER	5.71663	1	26.2177	1	NA	NA	NA	0.5	3.71	15.1019	1500	99.3255	39.8279	1892	47.5044	2.09087	Desert	2.42268	1.14583	59	5	385	0.06194	0.4	FALSE
RCC25-439	CM-025	EVEROLIMUS	NA	NA	NA	NA	NA	M	82	FAVORABLE	INTERMEDIATE	0	0	0	Yes	1	984	FFPE	PRIMARY	NA	-1.40845	SD	CB	NEITHER	6.70226	1	20.271	1	NA	NA	NA	NA	NA	NA	NA	NA	NA	NA	NA	NA	No_IF	NA	NA	NA	NA	NA	NA	NA	NA
RCC25-656	CM-025	NIVOLUMAB	NA	NA	NA	P66511-07H-Run1_S19_L002	NA	M	66	INTERMEDIATE	INTERMEDIATE	1	0	1	Yes	1	624	FFPE	PRIMARY	NA	-26.6667	SD	ICB	NEITHER	3.77823	1	8.27926	1	NA	NA	NA	NA	NA	NA	NA	NA	NA	NA	NA	NA	No_IF	NA	NA	NA	NA	NA	NA	NA	NA
RCC25-728	CM-025	NIVOLUMAB	EA699642	EA699585	EA699642.called.seg	EA647826	EA083033	F	59	FAVORABLE	FAVORABLE	NA	NA	NA	Yes	1	740	FFPE	PRIMARY	NA	-64.4068	CRPR	CB	NEITHER	5.78234	1	25.9877	1	NA	NA	NA	0.71	1.91	26.3357	6936	263.368	209.807	8696	41.4476	6.35424	Excluded	6.85958	1.50651	84	11	383	0.064457	1.31035	FALSE
RCC25-824	CM-025	NIVOLUMAB	NA	NA	NA	NA	NA	M	69	INTERMEDIATE	INTERMEDIATE	0	0	0	Yes	1	2104	FFPE	METASTASIS	VISCERAL LUNG	12.5	SD	ICB	NEITHER	4.73101	1	14.9815	1	NA	NA	NA	NA	NA	NA	NA	NA	NA	NA	NA	NA	No_IF	NA	NA	NA	NA	NA	NA	NA	NA
RCC25-139	CM-025	NIVOLUMAB	EA700455	EA700394	EA700455.called.seg	NA	NA	F	56	INTERMEDIATE	POOR	0	0	0	Yes	2	384	FFPE	PRIMARY	NA	53.6585	PD	NCB	PD	1.80698	1	4.36961	1	NA	NA	NA	0.28	2.86	NA	NA	NA	NA	NA	NA	NA	No_IF	NA	NA	123	9	513	0.45176	0.009804	FALSE
RCC25-200	CM-025	NIVOLUMAB	EA698867	EA698598	EA698867.called.seg	NA	NA	F	61	POOR	NOT REPORTED	0	0	0	Yes	1	309	FFPE	PRIMARY	NA	NA	NE	ICB	NEITHER	0.032854	0	2.39836	1	NA	NA	NA	0.23	1.92	NA	NA	NA	NA	NA	NA	NA	No_IF	NA	NA	55	4	173	0.255366	0.041667	TRUE
RCC25-208	CM-025	NIVOLUMAB	EA698474	EA698427	EA698474.called.seg	NA	NA	F	59	INTERMEDIATE	POOR	1	0	1	Yes	1	54	FFPE	PRIMARY	NA	-52.7778	CRPR	CB	ER	61.9959	0	61.9959	0	NA	NA	NA	0.42	1.96	NA	NA	NA	NA	NA	NA	NA	No_IF	NA	NA	70	5	234	0.029829	0.391304	TRUE
RCC25-217	CM-025	EVEROLIMUS	EA700467	EA700404	EA700467.called.seg	P66425-09F-Run1_S12_L001	NA	M	31	POOR	POOR	0	0	0	Yes	1	888	FFPE	PRIMARY	NA	19.7674	SD	ICB	NEITHER	1.9384	1	4.40246	1	NA	NA	NA	0.57	1.96	NA	NA	NA	NA	NA	NA	NA	No_IF	NA	NA	41	1	72	0.087543	2.125	TRUE
RCC25-302	CM-025	NIVOLUMAB	EA700468	EA700388	EA700468.called.seg	NA	NA	M	63	POOR	POOR	1	0	1	Yes	1	404	FFPE	PRIMARY	NA	27.6786	PD	NCB	PD	1.97125	1	5.02669	1	NA	NA	NA	0.24	1.97	NA	NA	NA	NA	NA	NA	NA	No_IF	NA	NA	49	3	263	0.135079	0	FALSE
RCC25-338	CM-025	NIVOLUMAB	NA	NA	NA	NA	NA	M	68	FAVORABLE	INTERMEDIATE	0	0	0	Yes	1	1119	FFPE	METASTASIS	OTHER	-71.5447	CRPR	CB	NEITHER	27.0062	1	59.8604	0	NA	NA	NA	NA	NA	NA	NA	NA	NA	NA	NA	NA	No_IF	NA	NA	NA	NA	NA	NA	NA	NA
RCC25-355	CM-025	NIVOLUMAB	EA699823	EA699760	EA699823.called.seg	NA	NA	M	62	INTERMEDIATE	POOR	1	0	1	Yes	2	1444	FFPE	METASTASIS	SKIN/SOFT TISSUE	33.3333	PD	NCB	PD	2.2998	1	4.20534	1	NA	NA	NA	0.47	3.23	NA	NA	NA	NA	NA	NA	NA	No_IF	NA	NA	27	4	90	0.00394	0.093023	FALSE
RCC25-369	CM-025	EVEROLIMUS	EA700277	EA700239	EA700277.called.seg	NA	NA	M	65	POOR	POOR	1	0	1	Yes	2	366	FFPE	PRIMARY	NA	52.5424	PD	NCB	PD	1.90554	1	7.91786	1	NA	NA	NA	0.2	1.8	NA	NA	NA	NA	NA	NA	NA	No_IF	NA	NA	35	2	150	0.35503	0	FALSE
RCC25-378	CM-025	NIVOLUMAB	EA699622	EA699595	EA699622.called.seg	P66451-07A-Run1_S15_L002	NA	F	47	FAVORABLE	INTERMEDIATE	0	0	0	Yes	1	511	FFPE	PRIMARY	NA	31.5789	PD	NCB	PD	1.90554	1	16.7885	1	NA	NA	NA	0.35	1.89	NA	NA	NA	NA	NA	NA	NA	No_IF	NA	NA	52	4	272	0.291818	0.328358	TRUE
RCC25-506	CM-025	NIVOLUMAB	NA	NA	NA	NA	NA	M	64	INTERMEDIATE	INTERMEDIATE	0	1	1	Yes	1	439	FFPE	PRIMARY	NA	31.4286	PD	NCB	PD	2.00411	1	20.2053	1	NA	NA	NA	NA	NA	NA	NA	NA	NA	NA	NA	NA	No_IF	NA	NA	NA	NA	NA	NA	NA	NA
RCC25-690	CM-025	EVEROLIMUS	EA699805	EA699790	EA699805.called.seg	P66511-09G-Run1_S31_L002	NA	M	41	FAVORABLE	FAVORABLE	0	0	0	Yes	1	1517	FFPE	PRIMARY	NA	-54.5455	CRPR	CB	NEITHER	17.6427	1	46.4887	1	NA	NA	NA	0.35	1.67	NA	NA	NA	NA	NA	NA	NA	No_IF	NA	NA	48	4	227	0.294687	0.070588	FALSE
RCC25-745	CM-025	EVEROLIMUS	NA	NA	NA	NA	NA	M	62	FAVORABLE	FAVORABLE	0	0	0	Yes	1	5369	FFPE	PRIMARY	NA	0	SD	ICB	NEITHER	3.81109	0	55.6879	0	NA	NA	NA	NA	NA	NA	NA	NA	NA	NA	NA	NA	No_IF	NA	NA	NA	NA	NA	NA	NA	NA
RCC25-904	CM-025	NIVOLUMAB	NA	NA	NA	P66511-06F-Run1_S15_L001	NA	F	51	POOR	POOR	0	0	0	Yes	2	1015	FFPE	METASTASIS	OTHER	0	PD	NCB	PD	1.51129	1	3.02259	1	NA	NA	NA	NA	NA	NA	NA	NA	NA	NA	NA	NA	No_IF	NA	NA	NA	NA	NA	NA	NA	NA
RCC25-1041	CM-025	NIVOLUMAB	NA	NA	NA	P66287-02A-Run1_S5_L001	NA	M	57	INTERMEDIATE	POOR	NA	NA	NA	Yes	1	NA	FFPE	PRIMARY	NA	-100	CRPR	CB	ER	46.0945	0	50.7597	0	NA	NA	NA	NA	NA	NA	NA	NA	NA	NA	NA	NA	No_IF	NA	NA	NA	NA	NA	NA	NA	NA
RCC25-349	CM-025	EVEROLIMUS	EA698488	EA698433	EA698488.called.seg	P66282-09E-Run1_S10_L001	L1357304	F	70	INTERMEDIATE	INTERMEDIATE	0	0	0	Yes	1	NA	FFPE	METASTASIS	VISCERAL LUNG	NA	PD	NCB	PD	2.16838	1	16.9528	1	NA	NA	NA	0.52	1.86	11.7816	3578	303.695	67.7504	7070	104.354	2.91025	Infiltrated	4.86121	1.91709	65	6	337	0.131157	0.714286	FALSE
RCC25-384	CM-025	NIVOLUMAB	NA	NA	NA	NA	NA	F	64	INTERMEDIATE	NOT REPORTED	NA	NA	NA	Yes	2	1442	FFPE	METASTASIS	SKIN/SOFT TISSUE	-7.69231	SD	CB	NEITHER	13.2074	1	56.1807	0	NA	NA	NA	NA	NA	NA	NA	NA	NA	NA	NA	NA	No_IF	NA	NA	NA	NA	NA	NA	NA	NA
RCC25-390	CM-025	EVEROLIMUS	NA	NA	NA	NA	NA	F	77	INTERMEDIATE	INTERMEDIATE	0	0	0	Yes	1	NA	FFPE	PRIMARY	NA	-100	CRPR	CB	NEITHER	7.32649	0	12.386	0	NA	NA	NA	NA	NA	NA	NA	NA	NA	NA	NA	NA	No_IF	NA	NA	NA	NA	NA	NA	NA	NA
RCC25-454	CM-025	EVEROLIMUS	NA	NA	NA	NA	NA	M	65	INTERMEDIATE	POOR	0	0	0	Yes	1	NA	FFPE	METASTASIS	NA	-40.7407	CRPR	CB	NEITHER	14.6858	1	56.1478	0	NA	NA	NA	NA	NA	NA	NA	NA	NA	NA	NA	NA	No_IF	NA	NA	NA	NA	NA	NA	NA	NA
RCC25-495	CM-025	EVEROLIMUS	EA700604	EA700584	EA700604.called.seg	P66282-04E-Run1_S18_L002	NA	M	58	FAVORABLE	INTERMEDIATE	0	0	0	Yes	1	NA	FFPE	PRIMARY	NA	NA	PD	NCB	PD	1.80698	1	3.58111	1	NA	NA	NA	0.38	1.94	NA	NA	NA	NA	NA	NA	NA	No_IF	NA	NA	131	10	672	0.036225	0.182965	FALSE
RCC25-535	CM-025	NIVOLUMAB	EA698881	EA698628	EA698881.called.seg	P66282-03D-Run1_S11_L001	L1381804	M	50	INTERMEDIATE	INTERMEDIATE	0	0	0	Yes	1	NA	FFPE	PRIMARY	NA	18.6441	PD	NCB	PD	1.80698	1	5.51951	0	NA	NA	NA	0.4	3.58	15.516	1784	114.978	63.5361	6300	99.1563	1.15956	Infiltrated	4.90339	4.22626	132	16	490	0.222864	0.136519	FALSE
RCC25-704	CM-025	NIVOLUMAB	EA700552	EA700513	NA	NA	NA	M	72	FAVORABLE	FAVORABLE	0	0	0	Yes	1	NA	FFPE	PRIMARY	NA	-35.1351	SD	CB	NEITHER	7.58932	1	19.0554	1	NA	NA	NA	NA	NA	NA	NA	NA	NA	NA	NA	NA	No_IF	NA	NA	130	10	682	NA	NA	TRUE
RCC25-861	CM-025	EVEROLIMUS	EA698911	EA698606	EA698911.called.seg	P66282-03F-Run1_S12_L001	NA	M	59	FAVORABLE	FAVORABLE	0	0	0	Yes	1	NA	FFPE	PRIMARY	NA	-23.2432	SD	CB	NEITHER	11.2033	1	36.0411	1	NA	NA	NA	0.46	1.95	NA	NA	NA	NA	NA	NA	NA	No_IF	NA	NA	171	4	533	0.062922	2.10067	TRUE
RCC25-894	CM-025	NIVOLUMAB	NA	NA	NA	NA	NA	M	49	INTERMEDIATE	INTERMEDIATE	0	0	0	Yes	1	NA	FFPE	PRIMARY	NA	16	SD	ICB	NEITHER	1.74127	1	5.65092	1	NA	NA	NA	NA	NA	NA	NA	NA	NA	NA	NA	NA	No_IF	NA	NA	NA	NA	NA	NA	NA	NA
RCC25-933	CM-025	EVEROLIMUS	EA699625	EA699584	EA699625.called.seg	P66282-02E-Run1_S6_L001	L1448887	M	71	INTERMEDIATE	INTERMEDIATE	0	0	0	Yes	1	NA	FFPE	PRIMARY	NA	-9.09091	SD	CB	NEITHER	9.79055	1	25.5277	1	NA	NA	NA	0.43	1.98	16.4087	7718	470.36	58.3248	23300	399.487	1.17741	Infiltrated	6.88837	6.86348	257	17	1511	0.127061	0.310096	FALSE
RCC25-683	CM-025	EVEROLIMUS	EA700086	EA700044	EA700086.called.seg	P66282-06B-Run1_S17_L002	L1361771	F	53	INTERMEDIATE	POOR	NA	NA	NA	Yes	1	NA	FFPE	PRIMARY	NA	6.34146	SD	ICB	NEITHER	5.38809	1	17.0185	0	NA	NA	NA	0.5	1.88	15.0184	4398	292.84	128.229	11982	93.442	3.13392	Infiltrated	8.06676	3.3228	87	7	396	0.322155	0.905797	FALSE
RCC25-880	CM-025	EVEROLIMUS	EA699654	EA699607	EA699654.called.seg	EA595653	NA	M	61	FAVORABLE	INTERMEDIATE	0	0	0	Yes	2	NA	FFPE	METASTASIS	OTHER	-1.81818	SD	ICB	NEITHER	3.28542	1	3.28542	1	NA	NA	NA	0.14	2.28	NA	NA	NA	NA	NA	NA	NA	No_IF	NA	NA	92	2	381	0.026798	0.005319	TRUE
RCC25-940	CM-025	NIVOLUMAB	NA	NA	NA	P66287-11B-Run1_S21_L002	L1361773	M	76	POOR	INTERMEDIATE	0	0	0	Yes	1	NA	FFPE	PRIMARY	NA	-45.8333	CRPR	CB	NEITHER	9.3306	1	9.3306	1	NA	NA	NA	NA	NA	33.167	9319	280.972	118.697	24259	204.377	1.37478	Infiltrated	5.08571	3.13842	NA	NA	NA	NA	NA	NA
RCC25-971	CM-025	EVEROLIMUS	NA	NA	NA	NA	NA	M	76	INTERMEDIATE	INTERMEDIATE	1	0	1	Yes	1	NA	FFPE	PRIMARY	NA	-12.5	SD	CB	NEITHER	13.7988	1	20.8624	1	NA	NA	NA	NA	NA	NA	NA	NA	NA	NA	NA	NA	No_IF	NA	NA	NA	NA	NA	NA	NA	NA
RCC25-986	CM-025	NIVOLUMAB	EA699797	EA699766	EA699797.called.seg	NA	L1462387	M	71	INTERMEDIATE	INTERMEDIATE	0	0	0	Yes	1	NA	FFPE	PRIMARY	NA	0	SD	ICB	NEITHER	13.6345	1	52.9938	0	NA	NA	NA	0.26	2.1	10.4464	1412	135.166	86.3712	4315	49.9588	2.70555	Desert	3.24188	1.24423	79	9	306	0.075716	0.087649	FALSE
RCC25-992	CM-025	NIVOLUMAB	EA698341	EA698300	EA698341.called.seg	P66287-08B-Run1_S7_L001	NA	M	58	POOR	POOR	0	0	0	Yes	1	NA	FFPE	METASTASIS	OTHER	20.9302	PD	NCB	PD	1.74127	1	13.3388	1	NA	NA	NA	0.38	3.16	NA	NA	NA	NA	NA	NA	NA	No_IF	NA	NA	103	5	478	0.130834	0.540284	FALSE
RCC25-735	CM-025	EVEROLIMUS	NA	NA	NA	NA	NA	M	51	FAVORABLE	INTERMEDIATE	0	0	0	Yes	2	1648	FFPE	PRIMARY	NA	13.3333	SD	ICB	NEITHER	1.74127	0	54.3409	0	NA	NA	NA	NA	NA	NA	NA	NA	NA	NA	NA	NA	No_IF	NA	NA	NA	NA	NA	NA	NA	NA
RCC25-229	CM-025	EVEROLIMUS	EA698326	EA698312	EA698326.called.seg	EA595473	E9103639	M	61	FAVORABLE	INTERMEDIATE	0	0	0	Yes	2	NA	FFPE	PRIMARY	NA	-31.25	CRPR	CB	NEITHER	26.7433	1	42.2834	1	NA	NA	NA	0.23	1.98	16.832	2729	162.131	102.572	7309	71.2576	2.27528	Infiltrated	4.68345	2.64761	47	2	189	0.062753	0.155963	FALSE
RCC25-234	CM-025	NIVOLUMAB	NA	NA	NA	NA	NA	M	37	FAVORABLE	NOT REPORTED	0	0	0	Yes	1	1407	FFPE	PRIMARY	NA	-12	SD	CB	NEITHER	23.655	1	43.039	1	NA	NA	NA	NA	NA	NA	NA	NA	NA	NA	NA	NA	No_IF	NA	NA	NA	NA	NA	NA	NA	NA
RCC25-267	CM-025	NIVOLUMAB	EA700521	EA700496	EA700521.called.seg	NA	E9133647	F	68	FAVORABLE	FAVORABLE	0	0	0	Yes	1	NA	FFPE	PRIMARY	NA	20	PD	NCB	PD	2.10267	1	14.883	1	NA	NA	NA	0.34	1.92	15.76	4131	262.119	59.152	18263	308.747	0.848977	Infiltrated	4.34824	4.99587	73	9	304	0.079741	0.186275	FALSE
RCC25-402	CM-025	EVEROLIMUS	NA	NA	NA	NA	NA	F	62	FAVORABLE	INTERMEDIATE	0	0	0	Yes	2	NA	FFPE	PRIMARY	NA	0	SD	ICB	NEITHER	3.8768	1	31.9014	1	NA	NA	NA	NA	NA	NA	NA	NA	NA	NA	NA	NA	No_IF	NA	NA	NA	NA	NA	NA	NA	NA
RCC25-548	CM-025	EVEROLIMUS	EA700370	EA700328	EA700370.called.seg	NA	E9774324	F	66	FAVORABLE	FAVORABLE	0	0	0	Yes	1	NA	FFPE	METASTASIS	LYMPH NODES	-12.5	SD	CB	NEITHER	48.6899	1	58.3491	0	NA	NA	NA	0.52	1.89	30.2147	1600	52.9544	117.252	5095	43.4536	1.21864	Desert	0.988765	0.806593	60	3	162	0.097644	0.746667	TRUE
RCC25-899	CM-025	EVEROLIMUS	EA698874	EA698636	EA698874.called.seg	P66287-01A-Run1_S16_L002	NA	M	53	FAVORABLE	INTERMEDIATE	0	0	0	Yes	2	NA	FFPE	PRIMARY	NA	-17.7215	PD	NCB	PD	1.83984	1	5.58522	1	NA	NA	NA	0.24	2.06	NA	NA	NA	NA	NA	NA	NA	No_IF	NA	NA	87	6	401	0.067826	0.195652	FALSE
RCC25-129	CM-025	NIVOLUMAB	NA	NA	NA	NA	NA	F	52	INTERMEDIATE	INTERMEDIATE	0	0	0	Yes	2	581	FFPE	PRIMARY	NA	6.41026	PD	NCB	PD	1.67556	1	4.3039	1	NA	NA	NA	NA	NA	NA	NA	NA	NA	NA	NA	NA	No_IF	NA	NA	NA	NA	NA	NA	NA	NA
RCC25-132	CM-025	NIVOLUMAB	NA	NA	NA	NA	NA	M	64	POOR	POOR	0	0	0	Yes	2	556	FFPE	PRIMARY	NA	2.7027	PD	NCB	PD	1.67556	1	10.2177	1	NA	NA	NA	NA	NA	NA	NA	NA	NA	NA	NA	NA	No_IF	NA	NA	NA	NA	NA	NA	NA	NA
RCC25-173	CM-025	EVEROLIMUS	NA	NA	NA	NA	NA	F	59	FAVORABLE	FAVORABLE	0	0	0	Yes	3	607	FFPE	METASTASIS	VISCERAL OTHER	10.4167	SD	ICB	NEITHER	4.96099	1	12.7474	1	NA	NA	NA	NA	NA	NA	NA	NA	NA	NA	NA	NA	No_IF	NA	NA	NA	NA	NA	NA	NA	NA
RCC25-174	CM-025	NIVOLUMAB	NA	NA	NA	NA	NA	M	48	FAVORABLE	FAVORABLE	0	0	0	Yes	2	2199	FFPE	PRIMARY	NA	-43.5407	SD	CB	NEITHER	16.5257	1	59.8275	1	NA	NA	NA	NA	NA	NA	NA	NA	NA	NA	NA	NA	No_IF	NA	NA	NA	NA	NA	NA	NA	NA
RCC25-33	CM-025	EVEROLIMUS	NA	NA	NA	NA	NA	M	55	FAVORABLE	INTERMEDIATE	0	0	0	Yes	2	1841	FFPE	PRIMARY	NA	11.5385	SD	ICB	NEITHER	3.54826	1	65.347	0	NA	NA	NA	NA	NA	NA	NA	NA	NA	NA	NA	NA	No_IF	NA	NA	NA	NA	NA	NA	NA	NA
RCC25-336	CM-025	EVEROLIMUS	NA	NA	NA	NA	NA	M	55	INTERMEDIATE	INTERMEDIATE	0	0	0	Yes	2	1416	FFPE	PRIMARY	NA	3.52113	PD	NCB	PD	1.60986	1	4.36961	1	NA	NA	NA	NA	NA	NA	NA	NA	NA	NA	NA	NA	No_IF	NA	NA	NA	NA	NA	NA	NA	NA
RCC25-34	CM-025	NIVOLUMAB	NA	NA	NA	NA	NA	M	60	POOR	INTERMEDIATE	0	0	0	Yes	2	6	FFPE	PRIMARY	NA	-37.3984	CRPR	CB	NEITHER	31.0472	1	48.5257	1	NA	NA	NA	NA	NA	NA	NA	NA	NA	NA	NA	NA	No_IF	NA	NA	NA	NA	NA	NA	NA	NA
RCC25-415	CM-025	EVEROLIMUS	NA	NA	NA	NA	NA	F	65	POOR	POOR	0	0	0	Yes	2	4558	FFPE	PRIMARY	NA	-0.26525	SD	CB	NEITHER	21.4867	1	37.2567	1	NA	NA	NA	NA	NA	NA	NA	NA	NA	NA	NA	NA	No_IF	NA	NA	NA	NA	NA	NA	NA	NA
RCC25-563	CM-025	EVEROLIMUS	NA	NA	NA	NA	NA	M	60	INTERMEDIATE	INTERMEDIATE	0	0	0	Yes	2	540	FFPE	PRIMARY	NA	23.6842	PD	NCB	PD	1.70842	1	5.42094	1	NA	NA	NA	NA	NA	NA	NA	NA	NA	NA	NA	NA	No_IF	NA	NA	NA	NA	NA	NA	NA	NA
RCC25-63	CM-025	EVEROLIMUS	NA	NA	NA	NA	NA	M	63	INTERMEDIATE	INTERMEDIATE	0	0	0	Yes	2	1640	FFPE	PRIMARY	NA	-3.40909	SD	CB	NEITHER	9.03491	1	15.8357	1	NA	NA	NA	NA	NA	NA	NA	NA	NA	NA	NA	NA	No_IF	NA	NA	NA	NA	NA	NA	NA	NA
RCC25-725	CM-025	NIVOLUMAB	NA	NA	NA	NA	NA	M	45	FAVORABLE	INTERMEDIATE	0	0	0	Yes	2	748	FFPE	PRIMARY	NA	1.20482	SD	ICB	NEITHER	3.44969	1	55.7536	0	NA	NA	NA	NA	NA	NA	NA	NA	NA	NA	NA	NA	No_IF	NA	NA	NA	NA	NA	NA	NA	NA
RCC25-740	CM-025	EVEROLIMUS	NA	NA	NA	NA	NA	M	59	INTERMEDIATE	INTERMEDIATE	0	0	0	Yes	2	2814	FFPE	PRIMARY	NA	-3.40909	SD	CB	NEITHER	18.1355	1	25.7577	1	NA	NA	NA	NA	NA	NA	NA	NA	NA	NA	NA	NA	No_IF	NA	NA	NA	NA	NA	NA	NA	NA
RCC25-1055	CM-025	NIVOLUMAB	EA699811	EA699765	EA699811.called.seg	NA	NA	M	57	POOR	POOR	0	0	0	Yes	1	932	FFPE	PRIMARY	NA	-88	CRPR	CB	ER	51.4826	0	51.5154	0	NA	NA	NA	0.27	1.76	NA	NA	NA	NA	NA	NA	NA	No_IF	NA	NA	66	2	254	0.383725	0.244681	FALSE
RCC25-361	CM-025	EVEROLIMUS	EA699733	EA699697	EA699733.called.seg	NA	NA	M	51	INTERMEDIATE	POOR	0	0	0	Yes	3	802	FFPE	PRIMARY	NA	8.57143	PD	NCB	PD	1.97125	1	35.9096	1	NA	NA	NA	0.31	1.98	NA	NA	NA	NA	NA	NA	NA	No_IF	NA	NA	43	4	213	0.015125	1.25806	FALSE
RCC25-504	CM-025	EVEROLIMUS	EA700365	EA700312	EA700365.called.seg	EA632744	NA	M	82	FAVORABLE	FAVORABLE	0	0	0	Yes	2	5500	FFPE	PRIMARY	NA	-20.2703	SD	CB	NEITHER	23.9507	1	53.1581	1	NA	NA	NA	0.48	2.1	NA	NA	NA	NA	NA	NA	NA	No_IF	NA	NA	94	4	383	0.064205	0.888889	FALSE
RCC25-531	CM-025	EVEROLIMUS	EA698457	EA698436	EA698457.called.seg	NA	NA	F	60	POOR	INTERMEDIATE	0	0	0	Yes	2	23	FFPE	PRIMARY	NA	-10.7843	PD	NCB	PD	1.97125	1	9.00205	1	NA	NA	NA	0.12	2.03	NA	NA	NA	NA	NA	NA	NA	No_IF	NA	NA	44	0	98	0.090909	0	FALSE
RCC25-575	CM-025	EVEROLIMUS	EA700528	EA700499	EA700528.called.seg	P66425-11F-Run1_S14_L002	NA	M	60	INTERMEDIATE	INTERMEDIATE	0	0	0	Yes	2	438	FFPE	PRIMARY	NA	38.961	PD	NCB	PD	1.70842	1	3.31827	1	NA	NA	NA	0.35	1.83	NA	NA	NA	NA	NA	NA	NA	No_IF	NA	NA	39	5	193	0.355727	0.290909	FALSE
RCC25-589	CM-025	NIVOLUMAB	EA699888	EA699876	EA699888.called.seg	NA	AE556388	M	56	INTERMEDIATE	INTERMEDIATE	0	1	1	Yes	2	NA	FFPE	PRIMARY	NA	36.5385	PD	NCB	PD	1.80698	1	57.2649	0	NA	NA	NA	0.26	1.91	19.6471	448	22.8024	93.0985	523	5.61771	4.05902	Desert	1.19073	0.346884	92	5	453	0.244571	1.03659	FALSE
RCC25-649	CM-025	EVEROLIMUS	EA699837	EA699785	EA699837.called.seg	P66511-05F-Run1_S12_L001	NA	M	62	FAVORABLE	INTERMEDIATE	0	0	0	Yes	1	2018	FFPE	PRIMARY	NA	-13.8889	SD	CB	NEITHER	9.16632	1	57.0678	0	NA	NA	NA	0.35	1.99	NA	NA	NA	NA	NA	NA	NA	No_IF	NA	NA	54	3	118	0.021887	0.261538	TRUE
RCC25-754	CM-025	NIVOLUMAB	EA698886	EA698599	EA698886.called.seg	EA639040	NA	M	71	INTERMEDIATE	INTERMEDIATE	0	0	0	Yes	2	3200	FFPE	PRIMARY	NA	16.129	PD	NCB	PD	1.67556	1	34.037	1	NA	NA	NA	0.28	1.95	NA	NA	NA	NA	NA	NA	NA	No_IF	NA	NA	59	6	322	0.140388	1.27907	FALSE
RCC25-756	CM-025	NIVOLUMAB	EA699651	EA699577	EA699651.called.seg	P66507-04D-Run1_S3_L001	NA	M	63	FAVORABLE	INTERMEDIATE	0	0	0	Yes	1	545	FFPE	PRIMARY	NA	-46.0733	CRPR	CB	NEITHER	10.1519	0	55.3593	0	NA	NA	NA	0.63	3.85	NA	NA	NA	NA	NA	NA	NA	No_IF	NA	NA	70	8	337	0.108186	0.263736	FALSE
RCC25-866	CM-025	EVEROLIMUS	EA700008	EA699936	EA700008.called.seg	P66511-01B-Run1_S15_L002	NA	M	64	FAVORABLE	FAVORABLE	0	0	0	Yes	1	306	FFPE	METASTASIS	LYMPH NODES	17.1053	SD	ICB	NEITHER	1.87269	1	53.1581	0	NA	NA	NA	0.25	1.88	NA	NA	NA	NA	NA	NA	NA	No_IF	NA	NA	49	3	235	0.20097	0.164557	FALSE
RCC25-870	CM-025	NIVOLUMAB	EA700361	EA700301	EA700361.called.seg	NA	NA	M	73	POOR	POOR	0	0	0	Yes	2	1294	FFPE	METASTASIS	VISCERAL OTHER	-84.8	CRPR	CB	NEITHER	23.885	0	55.2936	0	NA	NA	NA	0.23	1.73	NA	NA	NA	NA	NA	NA	NA	No_IF	NA	NA	78	5	331	0.37349	0.044776	FALSE
RCC25-892	CM-025	NIVOLUMAB	EA699613	EA699590	EA699613.called.seg	P66507-07G-Run1_S17_L002	NA	M	67	FAVORABLE	INTERMEDIATE	0	0	0	Yes	1	420	FFPE	PRIMARY	NA	-86.8421	CRPR	CB	NEITHER	5.58522	1	55.1294	0	NA	NA	NA	0.44	1.94	NA	NA	NA	NA	NA	NA	NA	No_IF	NA	NA	58	2	296	0.058412	0.426471	FALSE
RCC25-896	CM-025	EVEROLIMUS	NA	NA	NA	NA	NA	M	64	INTERMEDIATE	INTERMEDIATE	0	0	0	Yes	1	420	FFPE	PRIMARY	NA	-76	CRPR	CB	NEITHER	34.7926	0	54.998	0	NA	NA	NA	NA	NA	NA	NA	NA	NA	NA	NA	NA	No_IF	NA	NA	NA	NA	NA	NA	NA	NA
RCC25-909	CM-025	EVEROLIMUS	EA700085	EA700042	EA700085.called.seg	P66507-06E-Run1_S12_L001	NA	M	68	FAVORABLE	INTERMEDIATE	0	0	0	Yes	2	775	FFPE	PRIMARY	NA	-7.04225	SD	ICB	NEITHER	1.9384	0	25.7248	1	NA	NA	NA	0.36	2.19	NA	NA	NA	NA	NA	NA	NA	No_IF	NA	NA	73	12	188	0.083044	0.330275	TRUE
RCC25-984	CM-025	EVEROLIMUS	EA700355	EA700309	EA700355.called.seg	NA	NA	F	74	INTERMEDIATE	INTERMEDIATE	0	0	0	Yes	1	661	FFPE	PRIMARY	NA	-21.4286	SD	CB	NEITHER	11.0719	1	22.3409	1	NA	NA	NA	0.21	1.92	NA	NA	NA	NA	NA	NA	NA	No_IF	NA	NA	55	3	230	0.051181	0.026316	FALSE
RCC25-105	CM-025	NIVOLUMAB	EA700640	EA700577	NA	P66425-05B-Run1_S21_L002	NA	F	63	FAVORABLE	FAVORABLE	0	0	0	Yes	1	504	FFPE	METASTASIS	LYMPH NODES	27.2727	PD	NCB	PD	1.64271	1	63.5072	0	NA	NA	NA	NA	NA	NA	NA	NA	NA	NA	NA	NA	No_IF	NA	NA	34	1	130	NA	NA	FALSE
RCC25-121	CM-025	EVEROLIMUS	EA700158	EA700154	NA	NA	NA	M	63	FAVORABLE	FAVORABLE	0	0	0	Yes	2	1597	FFPE	PRIMARY	NA	3.84615	SD	ICB	NEITHER	20.6981	1	40.2135	1	NA	NA	NA	NA	NA	NA	NA	NA	NA	NA	NA	NA	No_IF	NA	NA	12	0	56	NA	NA	FALSE
RCC25-17	CM-025	EVEROLIMUS	EA700289	EA700207	EA700289.called.seg	NA	NA	M	66	FAVORABLE	FAVORABLE	0	0	0	Yes	2	2277	FFPE	PRIMARY	NA	4.32099	SD	ICB	NEITHER	1.77413	0	63.2115	0	NA	NA	NA	0.25	1.97	NA	NA	NA	NA	NA	NA	NA	No_IF	NA	NA	56	1	220	0.065739	0.064516	FALSE
RCC25-247	CM-025	NIVOLUMAB	EA700539	EA700504	EA700539.called.seg	NA	NA	F	60	INTERMEDIATE	INTERMEDIATE	0	1	1	Yes	1	310	FFPE	PRIMARY	NA	-15	PD	NCB	PD	1.60986	1	8.87064	1	NA	NA	NA	0.18	2.04	NA	NA	NA	NA	NA	NA	NA	No_IF	NA	NA	39	3	173	0.034341	0.058824	TRUE
RCC25-30	CM-025	NIVOLUMAB	EA700548	EA700497	EA700548.called.seg	P66425-03B-Run1_S10_L001	NA	F	74	INTERMEDIATE	INTERMEDIATE	0	0	0	Yes	3	2401	FFPE	PRIMARY	NA	8.92857	SD	ICB	NEITHER	3.58111	1	9.59343	1	NA	NA	NA	0.53	2.01	NA	NA	NA	NA	NA	NA	NA	No_IF	NA	NA	95	4	458	0.01961	0.747664	FALSE
RCC25-703	CM-025	NIVOLUMAB	NA	NA	NA	NA	NA	M	45	FAVORABLE	FAVORABLE	1	0	1	Yes	2	2116	FFPE	PRIMARY	NA	8.33333	SD	ICB	NEITHER	3.94251	1	14.2587	1	NA	NA	NA	NA	NA	NA	NA	NA	NA	NA	NA	NA	No_IF	NA	NA	NA	NA	NA	NA	NA	NA
RCC25-720	CM-025	EVEROLIMUS	NA	NA	NA	NA	NA	M	46	FAVORABLE	FAVORABLE	0	0	0	Yes	1	1657	FFPE	PRIMARY	NA	12.6984	PD	NCB	PD	1.60986	1	22.7023	1	NA	NA	NA	NA	NA	NA	NA	NA	NA	NA	NA	NA	No_IF	NA	NA	NA	NA	NA	NA	NA	NA
RCC25-799	CM-025	EVEROLIMUS	NA	NA	NA	P66507-08F-Run1_S22_L002	NA	M	65	INTERMEDIATE	INTERMEDIATE	0	0	0	Yes	1	880	FFPE	METASTASIS	VISCERAL LIVER	NA	NE	ICB	NEITHER	0.032854	0	15.8357	1	NA	NA	NA	NA	NA	NA	NA	NA	NA	NA	NA	NA	No_IF	NA	NA	NA	NA	NA	NA	NA	NA
RCC25-87	CM-025	EVEROLIMUS	EA700350	EA700320	EA700350.called.seg	NA	NA	M	51	INTERMEDIATE	POOR	0	0	0	Yes	2	552	FFPE	PRIMARY	NA	14.2857	SD	ICB	NEITHER	3.25257	1	17.6099	1	NA	NA	NA	0.46	2.02	NA	NA	NA	NA	NA	NA	NA	No_IF	NA	NA	48	5	168	0.06878	0.301587	TRUE
RCC25-254	CM-025	EVEROLIMUS	NA	NA	NA	NA	NA	F	45	POOR	POOR	0	0	0	Yes	1	NA	FFPE	PRIMARY	NA	-11.1111	PD	NCB	PD	2.00411	1	3.90965	0	NA	NA	NA	NA	NA	NA	NA	NA	NA	NA	NA	NA	No_IF	NA	NA	NA	NA	NA	NA	NA	NA
RCC25-410	CM-025	NIVOLUMAB	NA	NA	NA	NA	NA	M	42	INTERMEDIATE	INTERMEDIATE	0	0	0	Yes	1	NA	FFPE	PRIMARY	NA	0	PD	NCB	PD	1.05133	1	6.89938	1	NA	NA	NA	NA	NA	NA	NA	NA	NA	NA	NA	NA	No_IF	NA	NA	NA	NA	NA	NA	NA	NA
RCC25-215	CM-025	EVEROLIMUS	EA698884	EA698626	EA698884.called.seg	NA	E9123072	M	65	INTERMEDIATE	NOT REPORTED	0	0	0	Yes	1	1867	FFPE	PRIMARY	NA	0	SD	ICB	NEITHER	4.6653	1	9.65914	1	NA	NA	NA	0.2	1.92	48.5198	89841	1851.64	148.743	196822	1323.23	1.39933	Infiltrated	30.6734	26.7138	156	5	416	0.113362	0.211207	TRUE
RCC25-258	CM-025	NIVOLUMAB	NA	NA	NA	NA	NA	M	54	INTERMEDIATE	INTERMEDIATE	0	0	0	Yes	2	449	FFPE	PRIMARY	NA	-68.3544	CRPR	CB	ER	44.6489	0	45.1417	0	NA	NA	NA	NA	NA	NA	NA	NA	NA	NA	NA	NA	No_IF	NA	NA	NA	NA	NA	NA	NA	NA
RCC25-269	CM-025	NIVOLUMAB	NA	NA	NA	NA	E9759854	M	55	INTERMEDIATE	INTERMEDIATE	0	0	0	Yes	1	5082	FFPE	PRIMARY	NA	NA	NE	ICB	NEITHER	0.032854	0	52.0082	0	NA	NA	NA	NA	NA	11.1486	347	31.125	251.075	10757	42.8438	0.726478	Desert	0.710062	0.858875	NA	NA	NA	NA	NA	NA
RCC25-806	CM-025	EVEROLIMUS	EA700433	EA700419	EA700433.called.seg	NA	E9759853	M	69	FAVORABLE	FAVORABLE	0	0	0	Yes	1	1005	FFPE	PRIMARY	NA	-4.51613	SD	CB	NEITHER	21.2238	1	34.2012	1	NA	NA	NA	0.24	2.01	43.9198	111	2.52733	55.2014	192	3.47817	0.726626	Desert	0.0645	0.083	31	6	133	0.07033	0.016393	FALSE
RCC25-822	CM-025	EVEROLIMUS	NA	NA	NA	NA	NA	M	52	FAVORABLE	FAVORABLE	0	0	0	Yes	1	8	FFPE	PRIMARY	NA	-77.1429	CRPR	CB	NEITHER	15.9014	1	55.655	0	NA	NA	NA	NA	NA	NA	NA	NA	NA	NA	NA	NA	No_IF	NA	NA	NA	NA	NA	NA	NA	NA
RCC25-823	CM-025	EVEROLIMUS	NA	NA	NA	NA	NA	M	47	FAVORABLE	INTERMEDIATE	1	1	1	Yes	1	291	FFPE	PRIMARY	NA	-1.6129	PD	NCB	PD	1.9384	1	8.14784	1	NA	NA	NA	NA	NA	NA	NA	NA	NA	NA	NA	NA	No_IF	NA	NA	NA	NA	NA	NA	NA	NA
RCC25-187	CM-025	EVEROLIMUS	NA	NA	NA	NA	NA	M	76	POOR	POOR	0	0	0	Yes	1	610	FFPE	PRIMARY	NA	4	SD	ICB	NEITHER	3.74538	1	42.9404	1	NA	NA	NA	NA	NA	NA	NA	NA	NA	NA	NA	NA	No_IF	NA	NA	NA	NA	NA	NA	NA	NA
RCC25-212	CM-025	EVEROLIMUS	EA698328	EA698314	EA698328.called.seg	NA	NA	F	47	FAVORABLE	INTERMEDIATE	0	0	0	Yes	1	226	FFPE	PRIMARY	NA	23.6842	PD	NCB	PD	1.87269	1	46.8501	1	NA	NA	NA	0.32	2.02	NA	NA	NA	NA	NA	NA	NA	No_IF	NA	NA	57	0	210	0.190826	1	FALSE
RCC25-274	CM-025	EVEROLIMUS	EA700006	EA699964	EA700006.called.seg	NA	NA	M	52	FAVORABLE	INTERMEDIATE	0	0	0	Yes	1	750	FFPE	PRIMARY	NA	-70.5882	CRPR	CB	NEITHER	15.6386	1	61.1088	0	NA	NA	NA	0.21	3.47	NA	NA	NA	NA	NA	NA	NA	No_IF	NA	NA	54	4	220	0.035291	0.157895	FALSE
RCC25-460	CM-025	NIVOLUMAB	EA698468	EA698434	EA698468.called.seg	NA	E9791864	F	66	INTERMEDIATE	POOR	0	0	0	Yes	1	252	FFPE	PRIMARY	NA	NA	NE	ICB	NEITHER	0.032854	0	13.8645	1	NA	NA	NA	0.34	2.01	10.8029	651	60.2614	59.8204	1075	17.9705	3.35336	Desert	1.30775	0.378424	51	8	158	0.018775	0.298507	TRUE
RCC25-558	CM-025	EVEROLIMUS	EA700648	EA700590	EA700648.called.seg	NA	E9791863	F	70	FAVORABLE	FAVORABLE	0	0	0	Yes	1	1427	FFPE	PRIMARY	NA	2.80374	SD	ICB	NEITHER	1.90554	0	11.7947	1	NA	NA	NA	0.3	2.36	8.91254	1600	179.522	43.3221	2516	58.0765	3.09113	Infiltrated	4.07176	1.43815	92	6	376	0.21831	0.655556	FALSE
RCC25-836	CM-025	NIVOLUMAB	EA700457	EA700409	EA700457.called.seg	EA639069	NA	M	52	FAVORABLE	FAVORABLE	0	0	0	Yes	2	1431	FFPE	PRIMARY	NA	37.1429	PD	NCB	PD	1.87269	1	54.8008	0	NA	NA	NA	0.51	1.97	NA	NA	NA	NA	NA	NA	NA	No_IF	NA	NA	47	2	170	0.019753	0.966102	TRUE
RCC25-851	CM-025	NIVOLUMAB	NA	NA	NA	NA	NA	M	61	FAVORABLE	FAVORABLE	0	0	0	Yes	2	NA	FFPE	PRIMARY	NA	-66.6667	CRPR	CB	NEITHER	11.0719	1	23.6879	1	NA	NA	NA	NA	NA	NA	NA	NA	NA	NA	NA	NA	No_IF	NA	NA	NA	NA	NA	NA	NA	NA
RCC25-877	CM-025	EVEROLIMUS	NA	NA	NA	NA	NA	M	57	INTERMEDIATE	INTERMEDIATE	1	0	1	Yes	1	2320	FFPE	PRIMARY	NA	NA	NE	ICB	NEITHER	0.032854	0	19.1869	1	NA	NA	NA	NA	NA	NA	NA	NA	NA	NA	NA	NA	No_IF	NA	NA	NA	NA	NA	NA	NA	NA
RCC25-167	CM-025	NIVOLUMAB	EA699981	EA699952	EA699981.called.seg	NA	NA	M	53	FAVORABLE	FAVORABLE	0	0	0	Yes	2	NA	FFPE	PRIMARY	NA	28.5714	PD	NCB	PD	1.64271	1	62.0945	0	NA	NA	NA	0.86	1.62	NA	NA	NA	NA	NA	NA	NA	No_IF	NA	NA	260	3	1256	0.318182	33.9333	FALSE
RCC25-168	CM-025	EVEROLIMUS	NA	NA	NA	NA	NA	M	70	FAVORABLE	FAVORABLE	0	0	0	Yes	1	1311	FFPE	PRIMARY	NA	-11.2069	SD	CB	NEITHER	11.269	1	13.4702	1	NA	NA	NA	NA	NA	NA	NA	NA	NA	NA	NA	NA	No_IF	NA	NA	NA	NA	NA	NA	NA	NA
RCC25-318	CM-025	NIVOLUMAB	NA	NA	NA	NA	NA	M	70	INTERMEDIATE	INTERMEDIATE	NA	NA	NA	Yes	1	790	FFPE	METASTASIS	LYMPH NODES	-4.11523	SD	ICB	NEITHER	3.67967	1	20.7639	1	NA	NA	NA	NA	NA	NA	NA	NA	NA	NA	NA	NA	No_IF	NA	NA	NA	NA	NA	NA	NA	NA
RCC25-320	CM-025	NIVOLUMAB	NA	NA	NA	NA	NA	M	80	POOR	POOR	0	0	0	Yes	1	NA	FFPE	PRIMARY	NA	NA	NE	ICB	NEITHER	1.1499	1	1.1499	1	NA	NA	NA	NA	NA	NA	NA	NA	NA	NA	NA	NA	No_IF	NA	NA	NA	NA	NA	NA	NA	NA
RCC25-331	CM-025	NIVOLUMAB	NA	NA	NA	NA	NA	M	62	POOR	POOR	0	0	0	Yes	1	1003	FFPE	PRIMARY	NA	-59.6154	CRPR	CB	NEITHER	8.77207	1	46.6858	1	NA	NA	NA	NA	NA	NA	NA	NA	NA	NA	NA	NA	No_IF	NA	NA	NA	NA	NA	NA	NA	NA
RCC25-408	CM-025	EVEROLIMUS	EA698900	EA698629	NA	NA	NA	M	60	INTERMEDIATE	INTERMEDIATE	0	0	0	Yes	1	NA	FFPE	PRIMARY	NA	-6.14035	SD	CB	NEITHER	22.3737	1	58.9733	0	NA	NA	NA	NA	NA	NA	NA	NA	NA	NA	NA	NA	No_IF	NA	NA	156	6	808	NA	NA	FALSE
RCC25-613	CM-025	EVEROLIMUS	EA699615	EA699586	EA699615.called.seg	NA	NA	M	58	POOR	POOR	0	0	0	Yes	1	NA	FFPE	PRIMARY	NA	NA	NE	ICB	NEITHER	0.788501	1	1.11704	1	NA	NA	NA	0.45	1.94	NA	NA	NA	NA	NA	NA	NA	No_IF	NA	NA	106	24	711	0.170264	0.044444	FALSE
RCC25-681	CM-025	NIVOLUMAB	NA	NA	NA	NA	NA	M	66	POOR	INTERMEDIATE	0	0	0	Yes	1	3492	FFPE	PRIMARY	NA	-1.53061	SD	ICB	NEITHER	3.71253	1	4.86242	1	NA	NA	NA	NA	NA	NA	NA	NA	NA	NA	NA	NA	No_IF	NA	NA	NA	NA	NA	NA	NA	NA
RCC25-706	CM-025	NIVOLUMAB	NA	NA	NA	P66282-11G-Run1_S20_L002	NA	M	63	INTERMEDIATE	INTERMEDIATE	0	0	0	Yes	1	8	FFPE	PRIMARY	NA	-11.1111	PD	NCB	PD	1.97125	1	2.00411	1	NA	NA	NA	NA	NA	NA	NA	NA	NA	NA	NA	NA	No_IF	NA	NA	NA	NA	NA	NA	NA	NA
RCC25-707	CM-025	EVEROLIMUS	NA	NA	NA	NA	NA	M	52	INTERMEDIATE	INTERMEDIATE	0	0	0	Yes	1	NA	FFPE	PRIMARY	NA	-22.4299	SD	CB	NEITHER	9.26489	1	15.5729	1	NA	NA	NA	NA	NA	NA	NA	NA	NA	NA	NA	NA	No_IF	NA	NA	NA	NA	NA	NA	NA	NA
RCC25-721	CM-025	NIVOLUMAB	NA	NA	NA	NA	NA	M	49	INTERMEDIATE	POOR	0	1	1	Yes	1	NA	FFPE	METASTASIS	OTHER	-16	SD	ICB	NEITHER	3.0883	1	5.68378	1	NA	NA	NA	NA	NA	NA	NA	NA	NA	NA	NA	NA	No_IF	NA	NA	NA	NA	NA	NA	NA	NA
RCC25-834	CM-025	NIVOLUMAB	NA	NA	NA	NA	NA	F	56	INTERMEDIATE	INTERMEDIATE	1	0	1	Yes	1	NA	FFPE	METASTASIS	VISCERAL LUNG	NA	NE	ICB	NEITHER	0.032854	0	0.722793	1	NA	NA	NA	NA	NA	NA	NA	NA	NA	NA	NA	NA	No_IF	NA	NA	NA	NA	NA	NA	NA	NA
RCC25-498	CM-025	NIVOLUMAB	NA	NA	NA	NA	NA	M	54	FAVORABLE	INTERMEDIATE	0	0	0	Yes	3	2096	FFPE	PRIMARY	NA	-55.4217	CRPR	CB	NEITHER	7.32649	1	32.1643	1	NA	NA	NA	NA	NA	NA	NA	NA	NA	NA	NA	NA	No_IF	NA	NA	NA	NA	NA	NA	NA	NA
RCC25-819	CM-025	EVEROLIMUS	NA	NA	NA	NA	NA	M	68	INTERMEDIATE	INTERMEDIATE	1	0	1	Yes	1	1751	FFPE	PRIMARY	NA	-28.5714	SD	CB	NEITHER	9.23203	1	35.9096	1	NA	NA	NA	NA	NA	NA	NA	NA	NA	NA	NA	NA	No_IF	NA	NA	NA	NA	NA	NA	NA	NA
RCC25-260	CM-025	EVEROLIMUS	EA699807	EA699753	EA699807.called.seg	NA	NA	F	60	FAVORABLE	FAVORABLE	0	0	0	Yes	1	NA	FFPE	PRIMARY	NA	0	SD	ICB	NEITHER	5.35524	1	6.43942	1	NA	NA	NA	0.43	1.97	NA	NA	NA	NA	NA	NA	NA	No_IF	NA	NA	213	8	926	0.021864	1.82759	FALSE
RCC25-264	CM-025	NIVOLUMAB	NA	NA	NA	NA	NA	M	56	FAVORABLE	INTERMEDIATE	0	0	0	Yes	2	NA	FFPE	PRIMARY	NA	-69.0476	CRPR	CB	ER	59.0062	0	60.6489	0	NA	NA	NA	NA	NA	NA	NA	NA	NA	NA	NA	NA	No_IF	NA	NA	NA	NA	NA	NA	NA	NA
RCC25-286	CM-025	EVEROLIMUS	NA	NA	NA	NA	NA	F	62	POOR	POOR	0	0	0	Yes	2	300	FFPE	METASTASIS	OTHER	NA	NE	ICB	NEITHER	0.788501	1	0.788501	1	NA	NA	NA	NA	NA	NA	NA	NA	NA	NA	NA	NA	No_IF	NA	NA	NA	NA	NA	NA	NA	NA
RCC25-569	CM-025	NIVOLUMAB	NA	NA	NA	NA	NA	M	65	INTERMEDIATE	INTERMEDIATE	0	0	0	Yes	2	8092	FFPE	PRIMARY	NA	NA	NE	ICB	NEITHER	1.18275	1	29.7659	1	NA	NA	NA	NA	NA	NA	NA	NA	NA	NA	NA	NA	No_IF	NA	NA	NA	NA	NA	NA	NA	NA
RCC25-688	CM-025	EVEROLIMUS	EA700170	EA700143	EA700170.called.seg	NA	NA	F	49	INTERMEDIATE	INTERMEDIATE	0	0	0	Yes	1	NA	FFPE	PRIMARY	NA	7.27969	SD	ICB	NEITHER	1.9384	1	2.75975	1	NA	NA	NA	0.57	2.14	NA	NA	NA	NA	NA	NA	NA	No_IF	NA	NA	73	4	325	0.017145	0.514851	FALSE
RCC25-765	CM-025	NIVOLUMAB	EA699800	EA699781	NA	NA	NA	F	74	FAVORABLE	FAVORABLE	1	0	1	Yes	1	NA	FFPE	PRIMARY	NA	9.09091	SD	ICB	NEITHER	5.38809	1	46.1602	1	NA	NA	NA	NA	NA	NA	NA	NA	NA	NA	NA	NA	No_IF	NA	NA	123	6	427	NA	NA	TRUE
RCC25-788	CM-025	EVEROLIMUS	EA699631	EA699603	NA	P66287-01F-Run1_S3_L001	NA	M	64	POOR	POOR	1	1	1	Yes	1	NA	FFPE	PRIMARY	NA	NA	NE	ICB	NEITHER	1.37988	1	1.37988	1	NA	NA	NA	NA	NA	NA	NA	NA	NA	NA	NA	NA	No_IF	NA	NA	146	9	1185	NA	NA	FALSE
RCC25-527	CM-025	EVEROLIMUS	NA	NA	NA	NA	NA	M	68	INTERMEDIATE	INTERMEDIATE	0	0	0	Yes	1	224	FFPE	PRIMARY	NA	NA	PD	NCB	PD	2.10267	1	3.97536	1	NA	NA	NA	NA	NA	NA	NA	NA	NA	NA	NA	NA	No_IF	NA	NA	NA	NA	NA	NA	NA	NA
RCC25-547	CM-025	NIVOLUMAB	NA	NA	NA	NA	NA	F	48	POOR	INTERMEDIATE	0	0	0	Yes	1	1018	FFPE	PRIMARY	NA	NA	NE	ICB	NEITHER	0.032854	0	9.3963	1	NA	NA	NA	NA	NA	NA	NA	NA	NA	NA	NA	NA	No_IF	NA	NA	NA	NA	NA	NA	NA	NA
RCC25-673	CM-025	NIVOLUMAB	NA	NA	NA	NA	NA	F	76	INTERMEDIATE	INTERMEDIATE	0	0	0	Yes	2	2762	FFPE	PRIMARY	NA	22.2222	PD	NCB	PD	1.83984	1	11.499	1	NA	NA	NA	NA	NA	NA	NA	NA	NA	NA	NA	NA	No_IF	NA	NA	NA	NA	NA	NA	NA	NA
RCC_1	CM-009	NIVOLUMAB	RCC_1-Tumor-SM-A46EX	RCC-CA209009_5_1-Normal-SM-A459Z	CA209009_5_1_T_SCR.called.seg	NA	NA	MALE	49	NA	NA	NA	NA	NA	Yes	NA	42	FROZEN	METASTASIS	LymphNode	24	PD	NCB	PD	1.24931	1	1.4137	0	NA	NA	NA	0.2	3.58	NA	NA	NA	NA	NA	NA	NA	No_IF	NA	NA	59	4	177	0.148298	0.166667	FALSE
RCC_10	CM-009	NIVOLUMAB	RCC_10-Tumor-SM-A46EN	RCC-CA209009_11_10-Normal-SM-A458Q	CA209009_11_10_T_SCR.called.seg	NA	NA	FEMALE	64	NA	NA	NA	NA	NA	No	0	42	FROZEN	METASTASIS	LymphNode	0	SD	ICB	NEITHER	5.68767	0	34.7836	0	NA	NA	NA	0.77	2	NA	NA	NA	NA	NA	NA	NA	No_IF	NA	NA	81	7	233	0.018372	0.309524	TRUE
RCC_102	CM-009	NIVOLUMAB	RCC_102-Tumor-SM-A46FM	RCC-CA209009_2_102-Normal-SM-A459S	CA209009_2_102_T_SCR.called.seg	RCC_102_T_SCR	NA	MALE	64	NA	NA	NA	NA	NA	Yes	NA	42	FROZEN	METASTASIS	SoftTissue	3	SD	ICB	NEITHER	3.55069	1	5.42466	0	NA	NA	NA	0.5	1.97	NA	NA	NA	NA	NA	NA	NA	No_IF	NA	NA	111	8	249	0.01972	0.478261	TRUE
RCC_105	CM-009	NIVOLUMAB	RCC_105-Tumor-SM-A46FA	RCC-CA209009_8_105-Normal-SM-A459V	CA209009_8_105_T_SCR.called.seg	RCC_105_T_SCR	NA	MALE	64	NA	NA	NA	NA	NA	Yes	NA	42	FROZEN	METASTASIS	SoftTissue	17	PD	NCB	PD	1.47945	1	3.87945	1	NA	NA	NA	0.48	2.06	NA	NA	NA	NA	NA	NA	NA	No_IF	NA	NA	99	5	368	0.072926	0.152542	FALSE
RCC_106	CM-009	NIVOLUMAB	RCC_106-Tumor-SM-A46FT	RCC-CA209009_5_106-Normal-SM-A459H	CA209009_5_106_T_SCR.called.seg	RCC_106_T_SCR	NA	FEMALE	61	NA	NA	NA	NA	NA	Yes	NA	42	FROZEN	METASTASIS	SoftTissue	-61	PR	CB	NEITHER	26.9918	0	28.6027	0	NA	NA	NA	0.32	1.9	NA	NA	NA	NA	NA	NA	NA	No_IF	NA	NA	71	5	288	0.124099	0.371429	FALSE
RCC_11	CM-009	NIVOLUMAB	RCC_11-Tumor-SM-A46F1	RCC-CA209009_11_11-Normal-SM-A45A8	CA209009_11_11_T_SCR.called.seg	NA	NA	MALE	50	NA	NA	NA	NA	NA	No	0	42	FROZEN	METASTASIS	Kidney	9	SD	ICB	NEITHER	4.01096	1	33.6658	0	NA	NA	NA	0.4	3.57	NA	NA	NA	NA	NA	NA	NA	No_IF	NA	NA	59	4	258	0.106692	0.390625	FALSE
RCC_114	CM-009	NIVOLUMAB	RCC_114-Tumor-SM-A46FO	RCC-CA209009_3_114-Normal-SM-A45A7	CA209009_3_114_T_SCR.called.seg	NA	NA	FEMALE	57	NA	NA	NA	NA	NA	Yes	NA	42	FROZEN	METASTASIS	Liver	-51	PR	CB	NEITHER	6.83836	1	11.1781	0	NA	NA	NA	0.31	1.96	NA	NA	NA	NA	NA	NA	NA	No_IF	NA	NA	57	2	202	0.021249	0.153846	FALSE
RCC_115	CM-009	NIVOLUMAB	RCC_115-Tumor-SM-A46FY	RCC-CA209009_12_115-Normal-SM-A459W	CA209009_12_115_T_SCR.called.seg	RCC_115_T_SCR	NA	MALE	60	NA	NA	NA	NA	NA	Yes	NA	42	FROZEN	METASTASIS	LymphNode	15	SD	ICB	NEITHER	2.86027	1	12.0329	0	NA	NA	NA	0.63	1.65	NA	NA	NA	NA	NA	NA	NA	No_IF	NA	NA	62	3	182	0.475805	0.5	TRUE
RCC_117	CM-009	NIVOLUMAB	RCC_117-Tumor-SM-A46FP	RCC-CA209009_3_117-Normal-SM-A45A3	CA209009_3_117_T_SCR.called.seg	RCC_117_T_SCR	NA	MALE	58	NA	NA	NA	NA	NA	No	0	42	FROZEN	METASTASIS	Adrenal	-10	SD	ICB	NEITHER	1.24931	0	2.10411	0	NA	NA	NA	0.34	1.86	NA	NA	NA	NA	NA	NA	NA	No_IF	NA	NA	61	4	200	0.118879	0.197183	FALSE
RCC_119	CM-009	NIVOLUMAB	RCC_119-Tumor-SM-A46FX	RCC-CA209009_9_119-Normal-SM-A459U	CA209009_9_119_T_SCR.called.seg	NA	NA	MALE	72	NA	NA	NA	NA	NA	Yes	NA	42	FROZEN	METASTASIS	SoftTissue	-52	PR	CB	NEITHER	13.611	1	25.4137	0	NA	NA	NA	0.5	2.97	NA	NA	NA	NA	NA	NA	NA	No_IF	NA	NA	60	4	218	0.030374	0.024691	FALSE
RCC_14	CM-009	NIVOLUMAB	RCC_14-Tumor-SM-A46F5	RCC-CA209009_11_14-Normal-SM-A459P	CA209009_11_14_T_SCR.called.seg	RCC_14_T_SCR	NA	MALE	59	NA	NA	NA	NA	NA	No	0	42	FROZEN	METASTASIS	LymphNode	-86	PR	CB	NEITHER	17.7863	1	33.6986	0	NA	NA	NA	0.25	3.68	NA	NA	NA	NA	NA	NA	NA	No_IF	NA	NA	84	5	180	0.201891	0.102804	TRUE
RCC_15	CM-009	NIVOLUMAB	RCC_15-Tumor-SM-A46EE	RCC-CA209009_3_15-Normal-SM-A458U	CA209009_3_15_T_SCR.called.seg	NA	NA	FEMALE	73	NA	NA	NA	NA	NA	No	0	42	FROZEN	METASTASIS	Kidney	-10	SD	CB	NEITHER	21.7973	1	33.3041	1	NA	NA	NA	0.7	1.96	NA	NA	NA	NA	NA	NA	NA	No_IF	NA	NA	72	5	267	0.044378	0.233766	FALSE
RCC_18	CM-009	NIVOLUMAB	RCC_18-Tumor-SM-A46EL	RCC-CA209009_5_18-Normal-SM-A459K	CA209009_5_18_T_SCR.called.seg	RCC_18_T_SCR	NA	MALE	68	NA	NA	NA	NA	NA	Yes	NA	42	FROZEN	METASTASIS	Liver	65	PD	NCB	PD	1.4137	1	3.64932	0	NA	NA	NA	0.28	1.77	NA	NA	NA	NA	NA	NA	NA	No_IF	NA	NA	60	2	345	0.443822	0.568627	FALSE
RCC_20	CM-009	NIVOLUMAB	RCC_20-Tumor-SM-A46EG	RCC-CA209009_1_20-Normal-SM-A4596	CA209009_1_20_T_SCR.called.seg	NA	NA	MALE	76	NA	NA	NA	NA	NA	No	0	42	FROZEN	METASTASIS	SoftTissue	-100	CR	CB	NEITHER	33.6	0	35.0137	0	NA	NA	NA	0.51	1.78	NA	NA	NA	NA	NA	NA	NA	No_IF	NA	NA	48	4	50	0.257471	0.352941	TRUE
RCC_21	CM-009	NIVOLUMAB	RCC_21-Tumor-SM-A46FB	RCC-CA209009_5_21-Normal-SM-A459L	CA209009_5_21_T_SCR.called.seg	RCC_21_T_SCR	NA	MALE	64	NA	NA	NA	NA	NA	Yes	NA	42	FROZEN	METASTASIS	LymphNode	-13	SD	ICB	NEITHER	1.4137	0	11.474	0	NA	NA	NA	0.53	3.38	NA	NA	NA	NA	NA	NA	NA	No_IF	NA	NA	81	7	310	0.096005	0.228261	TRUE
RCC_25	CM-009	NIVOLUMAB	RCC_25-Tumor-SM-A46EF	RCC-CA209009_11_25-Normal-SM-A45A1	CA209009_11_25_T_SCR.called.seg	NA	NA	FEMALE	72	NA	NA	NA	NA	NA	No	0	42	FROZEN	METASTASIS	Kidney	16	PD	NCB	PD	1.28219	1	5.49041	1	NA	NA	NA	0.32	1.97	NA	NA	NA	NA	NA	NA	NA	No_IF	NA	NA	111	2	325	0.240239	0.308411	FALSE
RCC_27	CM-009	NIVOLUMAB	RCC_27-Tumor-SM-A46ES	RCC-CA209009_9_27-Normal-SM-A459M	CA209009_9_27_T_SCR.called.seg	RCC_27_T_SCR	NA	MALE	59	NA	NA	NA	NA	NA	Yes	NA	42	FROZEN	METASTASIS	Liver	36	PD	NCB	PD	1.15068	1	31.8247	0	NA	NA	NA	0.35	1.93	NA	NA	NA	NA	NA	NA	NA	No_IF	NA	NA	95	8	356	0.311479	0.525641	TRUE
RCC_32	CM-009	NIVOLUMAB	RCC_32-Tumor-SM-A46FH	RCC-CA209009_1_32-Normal-SM-A4591	CA209009_1_32_T_SCR.called.seg	NA	NA	MALE	65	NA	NA	NA	NA	NA	No	0	42	FROZEN	METASTASIS	Lung	-13	SD	CB	NEITHER	7.00274	0	7.89041	1	NA	NA	NA	0.39	2.21	NA	NA	NA	NA	NA	NA	NA	No_IF	NA	NA	83	9	282	0.305612	0.116505	TRUE
RCC_39	CM-009	NIVOLUMAB	RCC_39-Tumor-SM-A46EP	RCC-CA209009_6_39-Normal-SM-A459D	CA209009_6_39_T_SCR.called.seg	NA	NA	MALE	72	NA	NA	NA	NA	NA	Yes	NA	42	FROZEN	METASTASIS	SoftTissue	13	PD	NCB	PD	1.21644	1	10.0603	1	NA	NA	NA	0.16	1.9	NA	NA	NA	NA	NA	NA	NA	No_IF	NA	NA	83	0	247	0.119015	0.017094	TRUE
RCC_41	CM-009	NIVOLUMAB	RCC_41-Tumor-SM-A46FE	RCC-CA209009_5_41-Normal-SM-A459A	CA209009_5_41_T_SCR.called.seg	RCC_41_T_SCR	NA	MALE	66	NA	NA	NA	NA	NA	Yes	NA	42	FROZEN	METASTASIS	SoftTissue	10	PD	NCB	PD	1.38082	1	6.41096	0	NA	NA	NA	0.2	4.42	NA	NA	NA	NA	NA	NA	NA	No_IF	NA	NA	71	5	239	0.083123	0.057471	TRUE
RCC_50	CM-009	NIVOLUMAB	RCC_50-Tumor-SM-A46EK	RCC-CA209009_5_50-Normal-SM-A4599	CA209009_5_50_T_SCR.called.seg	RCC_50_T_SCR	NA	FEMALE	63	NA	NA	NA	NA	NA	No	0	42	FROZEN	METASTASIS	SoftTissue	-67	SD	CB	NEITHER	2.8274	1	32.2849	0	NA	NA	NA	0.32	1.82	NA	NA	NA	NA	NA	NA	NA	No_IF	NA	NA	125	10	492	0.410046	0.254098	FALSE
RCC_52	CM-009	NIVOLUMAB	RCC_52-Tumor-SM-A46EU	RCC-CA209009_9_52-Normal-SM-A4592	CA209009_9_52_T_SCR.called.seg	NA	NA	FEMALE	63	NA	NA	NA	NA	NA	No	0	42	FROZEN	METASTASIS	SoftTissue	-5	SD	CB	NEITHER	8.08767	1	32.7123	0	NA	NA	NA	0.54	1.89	NA	NA	NA	NA	NA	NA	NA	No_IF	NA	NA	89	8	287	0.197291	0.159574	FALSE
RCC_56	CM-009	NIVOLUMAB	RCC_56-Tumor-SM-A46EJ	RCC-CA209009_11_56-Normal-SM-A4593	CA209009_11_56_T_SCR.called.seg	NA	NA	FEMALE	62	NA	NA	NA	NA	NA	Yes	NA	42	FROZEN	METASTASIS	SoftTissue	17	SD	ICB	NEITHER	2.66301	1	32.6137	0	NA	NA	NA	0.57	1.89	NA	NA	NA	NA	NA	NA	NA	No_IF	NA	NA	97	9	313	0.108145	1.12727	FALSE
RCC_58	CM-009	NIVOLUMAB	RCC_58-Tumor-SM-A46FJ	RCC-CA209009_2_58-Normal-SM-A458S	CA209009_2_58_T_SCR.called.seg	NA	NA	FEMALE	55	NA	NA	NA	NA	NA	Yes	NA	42	FROZEN	METASTASIS	Kidney	-50	PR	CB	NEITHER	22.5863	0	32.4822	0	NA	NA	NA	0.69	1.82	NA	NA	NA	NA	NA	NA	NA	No_IF	NA	NA	60	3	170	0.236895	0.846154	FALSE
RCC_62	CM-009	NIVOLUMAB	RCC_62-Tumor-SM-A46FI	RCC-CA209009_1_62-Normal-SM-A459G	CA209009_1_62_T_SCR.called.seg	NA	NA	FEMALE	48	NA	NA	NA	NA	NA	Yes	NA	42	FROZEN	METASTASIS	Adrenal	7	SD	ICB	NEITHER	2.86027	1	3.48493	0	NA	NA	NA	0.5	1.82	NA	NA	NA	NA	NA	NA	NA	No_IF	NA	NA	79	1	228	0.254385	0.338235	TRUE
RCC_68	CM-009	NIVOLUMAB	RCC_68-Tumor-SM-A46FC	RCC-CA209009_4_68-Normal-SM-A459Q	CA209009_4_68_T_SCR.called.seg	NA	NA	MALE	69	NA	NA	NA	NA	NA	Yes	NA	42	FROZEN	METASTASIS	Lung	-4	PD	NCB	PD	1.28219	1	24.3288	1	NA	NA	NA	0.18	3.26	NA	NA	NA	NA	NA	NA	NA	No_IF	NA	NA	101	4	251	0.059995	1.93023	TRUE
RCC_73	CM-009	NIVOLUMAB	RCC_73-Tumor-SM-A46FG	RCC-CA209009_5_73-Normal-SM-A459B	CA209009_5_73_T_SCR.called.seg	RCC_73_T_SCR	NA	MALE	77	NA	NA	NA	NA	NA	Yes	NA	42	FROZEN	METASTASIS	SoftTissue	11	PD	NCB	PD	1.90685	1	5.85206	1	NA	NA	NA	0.59	1.84	NA	NA	NA	NA	NA	NA	NA	No_IF	NA	NA	44	0	169	0.153176	0.805556	FALSE
RCC_79	CM-009	NIVOLUMAB	RCC_79-Tumor-SM-A46ER	RCC-CA209009_11_79-Normal-SM-A459J	CA209009_11_79_T_SCR.called.seg	NA	NA	FEMALE	61	NA	NA	NA	NA	NA	Yes	NA	42	FROZEN	METASTASIS	Kidney	9	SD	ICB	NEITHER	4.27397	1	28.7014	0	NA	NA	NA	0.8	1.96	NA	NA	NA	NA	NA	NA	NA	No_IF	NA	NA	52	4	124	0.036157	0.468085	TRUE
RCC_84	CM-009	NIVOLUMAB	RCC_84-Tumor-SM-A46FL	RCC-CA209009_2_84-Normal-SM-A459I	CA209009_2_84_T_SCR.called.seg	NA	NA	FEMALE	55	NA	NA	NA	NA	NA	Yes	NA	42	FROZEN	METASTASIS	Kidney	8	SD	ICB	NEITHER	2.89315	1	22.3562	1	NA	NA	NA	0.47	1.92	NA	NA	NA	NA	NA	NA	NA	No_IF	NA	NA	84	9	277	0.164305	0.394366	TRUE
RCC_85	CM-009	NIVOLUMAB	RCC_85-Tumor-SM-A46EQ	RCC-CA209009_2_85-Normal-SM-A45A6	CA209009_2_85_T_SCR.called.seg	NA	NA	MALE	36	NA	NA	NA	NA	NA	Yes	NA	42	FROZEN	METASTASIS	LymphNode	-12	SD	ICB	NEITHER	1.38082	0	23.4082	1	NA	NA	NA	0.27	2.03	NA	NA	NA	NA	NA	NA	NA	No_IF	NA	NA	51	3	144	0.0673	0	TRUE
RCC_90	CM-009	NIVOLUMAB	RCC_90-Tumor-SM-A46F3	RCC-CA209009_13_90-Normal-SM-A458Z	CA209009_13_90_T_SCR.called.seg	RCC_90_T_SCR	NA	MALE	54	NA	NA	NA	NA	NA	Yes	NA	42	FROZEN	METASTASIS	SoftTissue	57	PD	NCB	PD	1.18356	1	16.4055	1	NA	NA	NA	0.31	2.64	NA	NA	NA	NA	NA	NA	NA	No_IF	NA	NA	100	5	359	0.125489	0.40625	FALSE
RCC_93	CM-009	NIVOLUMAB	RCC_93-Tumor-SM-A46F8	RCC-CA209009_11_93-Normal-SM-A45A2	CA209009_11_93_T_SCR.called.seg	RCC_93_T_SCR	NA	MALE	64	NA	NA	NA	NA	NA	Yes	NA	42	FROZEN	METASTASIS	Liver	-43	PR	CB	NEITHER	16.4384	1	22.4877	1	NA	NA	NA	0.17	2.95	NA	NA	NA	NA	NA	NA	NA	No_IF	NA	NA	87	5	268	0.33548	0.168317	FALSE
RCC_96	CM-009	NIVOLUMAB	RCC_96-Tumor-SM-A46FW	RCC-CA209009_13_96-Normal-SM-A4594	CA209009_13_96_T_SCR.called.seg	RCC_96_T_SCR	NA	FEMALE	75	NA	NA	NA	NA	NA	Yes	NA	42	FROZEN	METASTASIS	SoftTissue	12	PD	NCB	PD	1.21644	1	19.1343	0	NA	NA	NA	0.67	1.81	NA	NA	NA	NA	NA	NA	NA	No_IF	NA	NA	150	10	472	0.227845	1.28916	FALSE
RCC_97	CM-009	NIVOLUMAB	RCC_97-Tumor-SM-A46EW	RCC-CA209009_9_97-Normal-SM-A458X	CA209009_9_97_T_SCR.called.seg	NA	NA	MALE	54	NA	NA	NA	NA	NA	Yes	NA	42	FROZEN	METASTASIS	SoftTissue	22	PD	NCB	PD	1.21644	1	28.6356	0	NA	NA	NA	0.41	2.17	NA	NA	NA	NA	NA	NA	NA	No_IF	NA	NA	78	5	286	0.048864	0.337662	FALSE
RCC_99	CM-009	NIVOLUMAB	RCC_99-Tumor-SM-A46F7	RCC-CA209009_6_99-Normal-SM-A45AD	CA209009_6_99_T_SCR.called.seg	RCC_99_T_SCR	NA	MALE	50	NA	NA	NA	NA	NA	Yes	NA	42	FROZEN	METASTASIS	LymphNode	NA	PD	NCB	PD	1.34794	1	1.34794	1	NA	NA	NA	0.32	3.14	NA	NA	NA	NA	NA	NA	NA	No_IF	NA	NA	99	6	238	0.237903	0.890625	TRUE
[truncated: 71 more columns]

## Sheet: RNA_Expression
RNA expression (normalized expression matrix).
gene_name	EA595454	EA595455	EA595473	EA595500	EA595522	EA595529	EA595564	EA595565	EA595585	EA595597	EA595620	EA595621	EA595624	EA595628	EA595632	EA595635	EA595636	EA595647	EA595650	EA595653	EA595654	EA595660	EA595661	EA595668	EA595679	EA595711	EA595719	EA595720	EA632123	EA632133	EA632138	EA632149	EA632151	EA632171	EA632174	EA632234	EA632688	EA632702	EA632744	EA632753	EA632758	EA632768	EA632772	EA632802	EA632813	EA639018	EA639019	EA639040	EA639069
5S_rRNA	21.0263	21.0263	21.0263	21.0263	21.0263	21.0263	21.0263	21.0263	21.0263	21.0263	21.0263	21.0263	21.0263	21.0263	21.0263	21.0263	21.0263	21.0263	21.0263	21.0263	21.0263	21.0263	21.0263	21.0263	21.0263	21.0263	21.0263	21.0263	21.0263	21.0263	21.0263	21.0263	21.0263	21.0263	21.0263	21.0263	21.0263	21.0263	21.0263	21.0263	21.0263	21.0263	21.0263	21.0263	21.0263	21.0263	21.0263	21.0263	21.0263
7SK	36.9779	38.1282	35.3744	37.8003	37.5098	36.6053	36.1609	37.945	37.6467	37.5648	36.0399	36.7757	35.9925	38.8987	37.3109	35.9413	36.7443	34.0705	36.1418	35.7861	37.2931	37.1563	35.817	37.9142	36.1432	36.4261	35.7259	36.8004	36.8614	38.4403	35.8845	36.2601	36.3344	36.6465	37.6385	39.9883	36.4625	35.7578	34.3135	36.5031	35.5495	36.1768	36.4182	35.6209	37.7756	37.7383	37.439	36.271	37.7908
A1BG	30.2164	29.3484	31.179	29.699	30.1226	32.5466	31.303	29.9168	29.0823	31.4362	22.1461	32.0933	30.4737	30.0373	31.9171	30.9578	17.8292	32.017	31.4066	30.2714	28.5455	32.0936	31.9173	29.3043	31.6373	31.8243	28.3203	31.1891	28.8022	32.4758	31.943	31.7843	29.7349	28.3773	31.8682	33.2761	31.2614	31.3412	31.4639	29.3951	34.9422	29.4522	32.0865	30.7053	30.0102	31.3464	31.2521	31.8055	30.3874
A1BG-AS1	25.8427	18.912	25.1102	25.357	21.7981	26.6045	26.2557	27.0119	18.912	28.2232	18.912	18.912	25.289	25.4996	27.8008	26.4588	28.3958	26.8502	26.759	26.5598	18.912	24.7081	27.2212	26.0011	26.7679	26.6958	23.7624	26.6983	23.4574	28.8927	27.6258	28.7737	22.2937	24.9905	27.5876	28.5809	27.213	26.1681	26.4496	26.4779	29.034	22.5574	27.6401	26.3554	25.7335	27.0781	27.3027	26.3966	26.6824
A1CF	31.3982	34.132	32.1674	32.6421	33.3887	31.2351	25.8853	33.5301	34.083	29.2791	29.6829	27.7678	33.6373	25.0624	27.8164	25.2444	33.6349	30.2925	25.812	32.2777	30.7703	30.2451	32.592	32.2383	30.8592	27.7705	35.1535	31.4951	33.8037	31.2381	31.7037	31.2686	29.0724	32.0931	27.2022	20.8829	31.6579	28.2741	33.1627	31.1195	26.5828	33.2701	32.5693	31.1705	30.0749	33.1373	30.6517	32.1098	32.1435
A2M	36.6141	36.0241	38.5575	37.3523	38.9187	36.8506	38.2776	37.0322	38.153	37.582	37.9543	36.308	38.7123	37.5926	36.2434	37.6583	38.9322	37.3405	37.2705	37.9608	37.0351	38.218	37.6259	35.9392	38.5524	36.8607	37.9605	38.8139	37.2786	35.2332	38.2491	37.6829	37.6975	36.9304	38.7743	34.8609	38.0991	36.8384	37.2529	36.623	36.6251	37.0968	36.746	37.7567	37.1491	38.0609	36.8834	37.3716	37.8841
A2M-AS1	26.7511	25.6975	26.1701	26.4001	24.9355	24.3982	24.8725	26.1439	26.5896	26.9197	27.3808	24.5715	25.7371	25.0323	26.6406	25.4484	17.8497	26.9656	24.291	25.4035	24.9679	24.8094	24.9753	25.5792	25.5042	23.3436	21.2256	26.3393	17.8497	24.7974	25.8317	24.3382	25.577	25.5507	25.2141	26.6921	25.6975	25.4385	17.8497	25.8706	21.4395	26.1109	26.641	26.4338	24.7354	26.7534	26.1709	27.0684	25.8129
A2ML1	25.1521	24.581	24.3144	26.4054	22.263	27.5776	26.7469	22.8806	19.4661	26.0912	19.4661	26.0477	25.8464	26.5449	26.1435	24.9082	19.4661	19.4661	23.7937	24.5239	25.3045	26.7124	28.2826	24.7823	23.5887	28.9888	24.6403	24.9237	19.4661	24.2841	26.3966	28.1331	26.1321	19.4661	25.2716	23.0544	27.0561	31.6109	22.5757	23.1505	27.6964	27.262	24.0678	24.4779	24.4244	24.2804	26.6462	26.4054	24.5053
A2ML1-AS1	20.9767	20.9767	20.9767	20.9767	20.9767	20.9767	20.9767	20.9767	25.9903	20.9767	20.9767	20.9767	20.9767	20.9767	20.9767	20.9767	20.9767	20.9767	20.9767	20.9767	20.9767	20.9767	20.9767	20.9767	20.9767	20.9767	20.9767	20.9767	20.9767	20.9767	20.9767	20.9767	20.9767	20.9767	20.9767	20.9767	20.9767	20.9767	20.9767	20.9767	20.9767	20.9767	20.9767	20.9767	20.9767	20.9767	20.9767	20.9767	20.9767
A2MP1	20.8897	20.8897	20.8897	20.8897	20.8897	20.8897	20.8897	20.8897	20.8897	20.8897	20.8897	20.8897	20.8897	20.8897	20.8897	23.367	24.2239	20.8897	20.8897	20.8897	20.8897	20.8897	20.8897	20.8897	20.8897	20.8897	20.8897	20.8897	20.8897	22.7112	20.8897	20.8897	20.8897	20.8897	20.8897	20.8897	20.8897	23.5365	20.8897	20.8897	20.8897	20.8897	20.8897	23.1031	20.8897	22.507	20.8897	20.8897	23.1198
A3GALT2	24.497	24.5894	20.1071	26.0843	20.1071	20.1071	20.1071	24.0499	20.1071	20.1071	20.1071	20.1071	24.503	26.3103	20.1071	23.8793	20.1071	20.1071	23.3406	23.9592	20.1071	20.1071	20.1071	26.4021	23.7198	26.0081	23.6554	22.67	20.1071	24.9185	24.3994	26.3395	26.1256	20.1071	20.1071	20.1071	23.3954	25.8747	27.5004	23.3358	24.8324	24.4816	26.182	22.979	25.7001	23.6061	24.4387	24.8249	20.1071
A4GALT	32.172	32.6415	33.0061	32.0528	33.2931	29.6921	32.6335	32.3449	32.1746	31.9914	32.836	29.7475	33.052	33.0246	31.842	32.9193	32.6701	33.1725	31.5428	32.8434	31.9948	33.3344	32.2219	31.7099	32.6385	32.6498	34.0088	33.2327	34.7563	31.8785	32.5752	33.0925	32.8631	34.0183	31.5629	32.4256	33.4717	33.6707	33.3573	32.9121	29.6678	33.3285	32.6619	32.9301	32.7205	32.6465	32.4593	33.0618	33.7234
A4GNT	29.6735	30.4174	29.0096	30.394	27.8938	25.5928	24.3282	29.9087	30.0534	27.1991	30.9276	28.3871	31.1126	26.2539	29.7467	26.1776	31.1243	27.6967	26.9108	29.0573	33.9124	19.4452	28.939	29.8681	29.1887	25.5553	30.2255	30.5814	32.7672	27.2023	29.3619	29.7055	28.9459	30.5989	25.0293	25.0609	31.4013	27.4243	31.0432	29.3314	25.7604	30.2864	30.3608	30.6192	28.3072	30.5577	29.6839	29.4022	29.1606
AAAS	34.2426	35.0169	34.2607	34.0659	34.5745	35.161	33.9765	34.3846	34.2553	33.7529	33.2657	35.0715	34.3374	33.499	34.3831	34.1516	33.7141	35.5687	34.52	33.9028	34.5111	35.1911	34.2361	34.525	34.619	33.6974	35.2198	34.2845	34.4566	35.0679	34.7202	34.2429	34.4389	34.7971	33.9551	34.5237	34.2377	35.2058	33.9031	35.315	34.6379	34.9344	35.0564	34.4266	34.6408	34.5835	35.2901	34.568	34.653
AACS	31.6704	31.4125	30.635	30.4298	31.4941	32.0345	31.153	31.8717	30.1791	30.4055	32.3667	32.6041	31.3135	30.8049	31.7895	31.1239	31.3621	32.4907	31.0877	31.6039	31.0835	32.5885	31.0787	31.8635	32.1105	31.6772	31.9045	31.1955	30.5117	32.4357	30.9722	31.0337	32.3118	32.3601	31.3094	33.0354	30.2012	32.3109	31.9506	31.8885	31.9682	31.4591	30.9889	31.8034	31.1404	31.2111	32.096	30.5937	31.1783
AACSP1	25.654	26.9277	26.3457	23.6072	22.7996	24.2921	20.0362	23.4098	26.5319	20.0362	20.0362	27.2272	26.5179	20.0362	23.9949	20.0362	20.0362	26.0828	23.6819	20.0362	24.0226	23.0602	25.5545	25.9624	30.0947	26.0061	26.5009	24.5949	20.0362	20.0362	23.1736	23.1886	25.4609	26.7988	20.0362	23.5815	25.5039	24.5471	20.0362	24.767	20.0362	26.1171	25.416	20.0362	26.3421	23.3658	25.2854	25.0557	24.3614
AADAC	25.0978	23.2181	25.6834	20.0669	24.244	25.798	23.1858	25.849	20.0669	25.9057	20.0669	28.7934	20.0669	27.15	27.8944	33.8101	20.0669	26.6061	26.8364	24.1772	26.632	20.0669	20.0669	25.0379	20.0669	28.0273	20.0669	20.0669	20.0669	22.5887	27.0895	27.5128	28.5432	26.6817	29.7187	23.4222	20.0669	22.7622	20.0669	20.0669	28.4476	25.0175	20.0669	23.1313	20.0669	27.7091	20.0669	23.4465	25.5783
AADACL2	23.2518	22.7388	24.1889	22.9784	24.2754	19.4331	27.8282	25.34	25.4012	26.8273	19.4331	19.4331	24.7174	29.5226	26.1936	24.1127	19.4331	23.65	24.7949	27.191	26.3201	24.5766	23.1603	19.4331	23.4771	19.4331	19.4331	26.2458	19.4331	19.4331	25.3754	25.3926	19.4331	19.4331	29.232	22.9529	24.2009	22.2605	19.4331	23.0472	26.5565	21.9221	23.3113	26.1701	24.7655	22.7388	22.182	19.4331	25.2147
AADACL2-AS1	21.0424	21.0424	21.0424	21.0424	21.0424	21.0424	21.0424	21.0424	21.0424	21.0424	21.0424	21.0424	21.0424	21.0424	21.0424	21.0424	21.0424	21.0424	21.0424	21.0424	21.0424	21.0424	21.0424	21.0424	21.0424	21.0424	21.0424	21.0424	21.0424	21.0424	21.0424	21.0424	21.0424	21.0424	21.0424	21.0424	21.0424	21.0424	21.0424	21.0424	21.0424	21.0424	21.0424	21.0424	21.0424	21.0424	21.0424	21.0424	21.0424
AADACL3	21.0214	21.0214	21.0214	21.0214	21.0214	21.0214	21.0214	21.0214	21.0214	21.0214	21.0214	21.0214	21.0214	21.0214	21.0214	21.0214	21.0214	21.0214	24.2505	21.0214	21.0214	21.0214	21.0214	21.0214	21.0214	21.0214	21.0214	21.0214	21.0214	21.0214	21.0214	21.0214	21.0214	21.0214	21.0214	21.0214	21.0214	21.0214	21.0214	21.0214	21.0214	21.0214	21.0214	21.0214	21.0214	21.0214	21.0214	21.0214	21.0214
AADACL4	20.7555	20.7555	26.3596	22.7889	20.7555	20.7555	25.378	20.7555	20.7555	20.7555	20.7555	20.7555	23.7939	20.7555	20.7555	20.7555	29.1856	24.619	20.7555	20.7555	25.3048	26.1778	25.2458	20.7555	20.7555	20.7555	20.7555	25.0082	20.7555	20.7555	23.2299	20.7555	20.7555	20.7555	20.7555	20.7555	20.7555	20.7555	20.7555	20.7555	20.7555	23.5082	23.8362	25.7718	20.7555	27.0466	20.7555	20.7555	23.3283
AADACP1	20.9702	20.9702	20.9702	20.9702	20.9702	20.9702	20.9702	20.9702	26.4243	20.9702	20.9702	20.9702	20.9702	20.9702	26.0936	20.9702	20.9702	20.9702	20.9702	20.9702	20.9702	20.9702	20.9702	20.9702	20.9702	20.9702	20.9702	20.9702	20.9702	20.9702	20.9702	20.9702	20.9702	20.9702	20.9702	20.9702	20.9702	20.9702	20.9702	20.9702	20.9702	20.9702	20.9702	20.9702	20.9702	25.2795	20.9702	20.9702	20.9702
AADAT	29.0718	32.0144	30.4808	30.4768	30.5443	30.258	31.6262	31.774	30.5449	30.5129	31.9322	30.8942	29.7854	31.2818	32.0557	30.2382	32.0685	29.5954	29.8346	30.5513	30.1178	28.2889	30.4125	30.9153	30.2333	30.6036	31.1947	29.9759	30.0971	30.7706	29.3968	30.1522	31.34	30.5889	30.8994	32.4609	30.6513	30.2947	29.3936	31.461	32.2535	29.7454	28.8819	30.245	31.1217	30.8441	29.6771	30.1634	30.4592
AAED1	31.6084	31.3232	31.1039	31.7784	33.124	32.9256	34.2087	31.8258	32.6308	32.4205	32.0333	33.9076	32.4921	34.3672	32.5867	34.0192	33.9241	30.075	31.7612	33.8478	33.6565	31.6788	30.6568	32.5551	33.8131	33.3818	31.924	31.6076	31.1675	30.0227	30.1379	31.784	31.9579	31.0284	31.8888	31.7648	32.4515	32.2213	31.6257	30.612	30.4816	30.8242	30.9479	31.1563	31.0554	32.5672	31.5114	30.6561	32.5467
AAGAB	33.342	34.2885	33.5513	32.7923	33.6515	35.1497	32.8928	32.9994	32.6233	32.9952	33.0384	33.1215	33.0903	33.0635	33.2243	34.1952	30.093	33.4547	34.0779	33.0488	30.4046	33.4552	33.24	34.7778	32.63	33.0484	32.9471	32.9486	33.1187	33.6737	32.5152	32.0932	31.9285	32.702	31.9507	33.2264	32.6237	31.7707	33.0413	33.0934	34.2363	32.4003	31.8944	33.3879	33.6538	32.2646	33.087	32.4963	32.244
AAK1	33.945	34.2255	33.6867	34.3263	33.1703	33.074	34.1215	33.8758	33.1012	34.0627	32.6529	33.5384	33.0244	33.8929	33.9693	34.0429	32.9742	34.1632	33.9198	33.9695	32.1779	33.124	33.4361	34.8879	32.9556	34.3432	32.9681	33.2749	34.0863	33.6561	33.784	33.2728	32.7565	34.6171	32.8804	33.2281	33.1975	33.5969	34.3552	33.8509	34.4458	33.1702	34.3327	33.5001	34.0289	33.4746	34.6782	33.7317	33.2356
AAMDC	31.653	33.0499	33.0535	31.4834	33.6403	33.1605	33.3559	31.9232	33.9394	31.5173	31.5025	32.2815	33.3285	31.968	30.923	32.4772	33.8044	32.8204	32.8198	32.3527	33.8421	32.2211	32.856	32.0919	33.0437	32.2997	33.9835	32.8198	34.385	30.6425	32.1872	32.0368	32.6857	30.5862	32.4799	30.8373	34.1787	32.373	31.2178	32.2641	32.6074	32.8091	31.4308	32.5652	32.2692	32.5004	32.5245	32.4644	33.1562
AAMP	33.2672	34.419	34.6644	32.3417	35.2503	34.39	33.469	33.3557	33.9828	33.4087	32.3261	34.953	34.3908	33.8752	33.8766	34.2374	33.96	34.7425	34.6011	33.7954	34.1227	35.31	34.9486	33.7779	34.6499	33.6296	34.7307	34.3097	35.7979	34.0597	34.1791	34.2841	34.3452	33.2142	34.1157	33.0045	34.7663	35.0742	34.1634	34.1523	34.7338	34.605	33.1761	34.3537	34.1779	33.9659	34.2937	34.2438	35.0823
AANAT	29.0365	24.5595	25.6199	26.3949	26.0674	27.2733	27.1617	25.6865	27.7161	27.9989	16.4044	27.1097	25.4473	24.688	23.6424	26.8904	30.3072	27.697	26.3413	27.621	27.6424	30.4948	19.1906	28.2623	25.2728	29.7649	27.1494	28.0082	29.2112	29.7292	27.9803	28.5426	28.5357	25.9044	27.0478	26.7778	26.256	26.9699	24.1844	27.0374	16.4044	28.0704	29.4048	26.7876	27.6302	24.7066	28.8358	28.5602	25.9477
AAR2	31.4607	31.5883	31.7453	29.9964	32.2109	32.6161	31.4157	31.1785	31.7728	31.2525	29.5733	33.7768	31.796	31.0415	31.2694	32.167	28.1972	32.7752	31.1147	31.5032	31.6013	31.1924	31.9408	31.9572	32.5089	30.992	32.4742	31.4868	31.9628	31.3941	32.0444	31.6638	31.9442	32.2841	30.6796	31.18	30.8009	31.2156	30.815	32.2697	32.7088	32.0504	31.4212	31.0029	31.458	30.4456	31.608	31.4058	31.8294
AARD	25.9095	22.9219	25.8652	26.2383	20.3266	29.8527	20.3266	26.1194	25.0121	26.6986	20.3266	20.3266	20.3266	20.3266	20.3266	22.373	20.3266	20.3266	25.9778	20.3266	20.3266	22.6837	26.022	20.3266	27.6025	27.468	24.3113	20.3266	20.3266	22.4035	26.0118	25.2072	20.3266	20.3266	23.7915	27.357	20.3266	20.3266	20.3266	20.3266	22.7837	25.3056	24.7558	25.9971	20.3266	20.3266	25.0275	25.2616	25.4821
AARS	34.4637	34.6661	34.9096	33.8771	35.4391	36.724	34.5349	34.5214	34.5201	34.858	33.8194	35.1776	34.8245	34.1054	35.1616	35.547	34.0824	35.7753	35.4466	34.5616	33.7747	35.5683	35.1581	35.3173	34.6095	33.945	35.6728	34.9812	36.1108	35.4113	35.3367	34.9396	35.1239	34.3072	34.5088	34.568	35.3475	35.0817	34.9333	35.1695	37.628	35.475	34.8073	35.2825	36.4239	34.4708	35.7929	34.9968	35.068
AARS2	30.2985	30.6668	31.5513	30.7223	31.537	33.8347	29.9672	29.9741	30.6332	30.5976	30.453	31.3213	30.3295	30.3643	31.2224	31.0434	31.7993	32.4157	31.3187	30.5676	30.7601	31.9051	30.8606	31.4617	31.099	31.292	32.1483	31.0719	31.9265	32.2816	31.5648	31.5488	32.252	31.8371	31.5667	31.3795	30.8524	30.9522	31.7514	32.0996	32.458	31.9512	31.9719	30.7043	31.119	31.6186	32.0266	32.0627	31.1208
AARSD1	32.3747	33.2991	32.5536	32.1723	33.6153	34.4874	32.45	31.925	33.1426	32.2534	33.354	33.7018	32.4709	32.2084	33.0872	33.5048	31.4156	33.3392	33.8013	33.2555	33.0603	33.8485	32.5214	32.9363	33.5853	32.1642	33.7136	32.7318	34.2364	34.2196	32.7771	33.3773	32.9261	32.1487	32.7112	33.784	32.6118	33.4213	34.3164	33.346	33.7276	33.4164	32.7885	32.906	32.9841	32.8215	33.2929	33.1431	33.4616
AASDH	33.0822	34.2297	32.9527	33.3346	32.309	32.9767	33.4637	34.2963	33.6442	32.5474	32.2943	33.564	32.2736	32.3326	33.3756	33.324	34.0533	31.2151	32.4188	32.3216	33.1521	32.038	32.6641	32.73	33.438	33.5373	33.9467	32.4126	34.3872	32.0432	31.8067	33.0863	32.9843	32.9671	31.8216	34.2597	32.8948	32.0079	32.8704	34.337	32.4216	32.9134	32.6323	32.23	31.7768	33.903	32.3899	32.8464	31.8508
AASDHPPT	31.9373	32.3633	33.2156	33.1868	33.8003	33.5015	32.4961	32.5808	33.8087	32.4142	33.1168	32.7307	32.9983	32.0087	32.0475	33.9658	29.8738	31.5239	32.7631	32.3571	32.4555	32.4151	32.4246	31.8729	32.7375	32.8323	34.1637	32.3922	32.2283	31.2967	32.019	32.5065	32.6518	31.8192	31.7724	32.6882	32.6167	32.6588	33.0443	32.6488	32.9055	33.0695	31.6768	32.3904	32.9402	32.1276	32.572	32.2679	32.5453
AASS	32.5425	32.7381	33.4995	33.2782	32.8491	31.5267	34.7782	32.2239	32.5168	33.2594	32.1571	31.5781	33.1204	34.2778	34.1259	32.6167	34.1028	33.4026	33.8328	33.9463	33.4072	32.5667	32.9592	33.6349	34.0476	32.3645	33.0131	33.6767	33.0619	32.3408	32.9357	33.4654	33.3569	31.44	33.7419	33.5337	34.5507	31.4568	31.686	33.3444	30.832	33.0172	32.748	33.3274	34.0589	33.55	31.5278	32.4308	33.6839
AATBC	20.6818	24.179	20.6818	20.6818	20.6818	20.6818	20.6818	24.5025	20.6818	24.3013	20.6818	20.6818	20.6818	23.4006	20.6818	20.6818	20.6818	20.6818	20.6818	23.289	24.7351	20.6818	20.6818	23.9692	20.6818	22.6063	24.3747	22.9795	24.1425	24.4671	20.6818	23.1885	23.2565	20.6818	23.5823	25.2688	23.6299	23.7607	20.6818	23.5765	23.1885	20.6818	22.9711	24.6193	24.0593	23.8188	23.691	20.6818	20.6818
AATK	26.3159	24.5557	30.0932	25.1089	27.8077	25.0878	28.5613	25.8919	24.6985	27.9978	24.3679	25.899	30.3415	28.1106	26.6498	28.009	25.5923	25.621	27.4794	29.8883	25.0056	30.6226	26.5989	27.2101	30.4445	27.5555	28.4928	27.3064	28.1739	28.5202	28.1055	30.6314	32.1312	27.5389	33.5063	28.2963	28.8724	30.3467	27.5893	26.2793	30.6314	27.4564	26.2597	26.6563	28.4032	27.0162	27.8822	28.142	28.4413
AATK-AS1	20.6688	20.6688	23.7001	20.6688	20.6688	20.6688	23.3716	20.6688	20.6688	20.6688	20.6688	20.6688	20.6688	23.473	24.5817	20.6688	20.6688	20.6688	20.6688	20.6688	23.9383	23.1489	20.6688	20.6688	20.6688	20.6688	20.6688	20.6688	24.2382	23.677	20.6688	24.1183	26.0705	24.8042	22.4098	23.5765	20.6688	20.6688	24.5778	20.6688	20.6688	20.6688	23.8726	20.6688	23.2855	22.6092	20.6688	22.7834	20.6688
AB015752.3	20.9491	20.9491	20.9491	23.4033	20.9491	20.9491	20.9491	20.9491	20.9491	20.9491	20.9491	20.9491	20.9491	20.9491	23.2742	20.9491	20.9491	20.9491	20.9491	20.9491	23.0499	20.9491	20.9491	20.9491	20.9491	20.9491	20.9491	20.9491	20.9491	20.9491	20.9491	20.9491	20.9491	20.9491	20.9491	20.9491	20.9491	20.9491	20.9491	20.9491	20.9491	20.9491	20.9491	20.9491	20.9491	20.9491	20.9491	20.9491	20.9491
AB019438.66	21.0219	21.0219	21.0219	21.0219	21.0219	21.0219	21.0219	21.0219	21.0219	21.0219	21.0219	21.0219	21.0219	21.0219	21.0219	21.0219	21.0219	21.0219	21.0219	21.0219	21.0219	21.0219	21.0219	21.0219	21.0219	21.0219	21.0219	21.0219	21.0219	21.0219	21.0219	21.0219	21.0219	21.0219	21.0219	21.0219	21.0219	21.0219	21.0219	21.0219	21.0219	21.0219	21.0219	21.0219	21.0219	21.0219	21.0219	21.0219	21.0219
AB019441.29	27.9714	26.59	26.9827	28.5915	29.1134	26.1555	29.5171	28.8233	29.7925	27.5712	31.0198	27.7335	29.4792	27.1511	25.5044	28.9862	27.7275	28.3067	26.7891	26.9978	30.6946	26.7146	29.3519	27.4406	28.5078	26.5175	28.4317	29.0091	26.5438	20.6689	27.2021	27.3734	29.3613	25.1335	20.6689	28.5161	27.7403	27.2976	27.1291	25.816	20.6689	20.6689	25.8019	27.7403	26.9005	27.3319	26.6121	26.8498	29.608
ABAT	32.1115	33.8662	33.8357	30.29	33.2279	29.0566	31.2118	32.0248	32.5883	31.4373	30.3402	31.0773	33.1461	30.9259	31.983	31.5633	32.8287	31.4283	31.3063	31.2602	28.4359	31.7186	33.9256	33.3777	33.4368	30.0241	34.5339	31.3302	35.1235	31.5268	30.7714	30.9775	31.5798	31.515	31.7518	30.6709	34.6524	30.959	32.8809	31.5396	27.8746	33.7452	31.1811	33.9359	31.9455	30.819	31.6164	32.2206	30.6847
ABCA1	35.8571	35.7214	34.695	35.6295	35.6478	35.5222	34.1636	35.3498	35.6199	35.3286	34.29	34.9643	34.5349	34.4622	35.4145	35.6973	35.1312	34.8914	34.7309	35.2746	35.9102	35.9657	33.3765	33.7415	35.8321	35.812	35.9914	34.5879	34.0884	34.5515	34.4857	34.3011	35.8797	35.5049	34.3554	35.6286	35.4989	35.8869	34.8722	34.668	35.2934	34.9842	35.9245	34.2489	34.3389	34.9798	35.9106	34.5428	35.0478
ABCA10	30.2526	30.7327	31.8442	31.6179	28.5255	28.2129	33.081	30.0263	31.6273	32.1895	32.7608	29.1026	30.338	29.9376	28.7634	30.5407	33.3458	30.0061	29.5958	31.1012	30.9392	30.7889	32.0242	30.2761	30.6556	28.7302	28.6426	33.1318	30.1724	29.2691	30.6759	30.5388	30.9808	30.6437	31.9272	27.4744	29.4341	29.7815	29.1628	30.1609	28.2786	31.1184	31.2072	31.6223	31.8022	32.2431	29.2811	30.7446	29.7594
ABCA11P	30.9001	30.111	30.529	30.9493	29.7134	28.2201	31.4486	31.1923	31.4995	30.4316	32.1129	32.0496	28.5601	31.1444	31.3902	31.1275	27.9781	29.6038	29.8216	29.5258	29.7285	29.7774	29.016	30.4834	29.5593	29.2152	28.8698	29.5078	29.7781	31.1397	29.3904	31.127	31.0785	28.8804	31.2318	32.2027	27.287	27.8783	31.9201	31.032	31.7026	29.8741	31.97	29.3408	29.7736	31.0648	31.5623	30.4635	29.212
ABCA12	31.0546	29.6009	29.6289	29.625	31.7168	29.1205	28.3784	31.6996	32.4547	26.6101	29.6434	32.807	31.2508	29.2209	33.2362	28.9563	28.0254	32.6719	27.0892	28.007	32.5371	32.7891	29.6704	35.8005	30.0528	31.9523	28.2651	29.4217	29.4309	32.2222	29.4704	31.5041	30.5543	31.9162	29.6712	30.9747	32.2137	30.7322	29.1125	32.0269	25.594	29.3688	30.2499	28.5588	32.7765	30.4947	31.789	31.5115	31.8059
ABCA13	23.6602	23.2556	27.3717	26.1836	24.9898	26.6934	25.238	26.3516	23.9483	25.3038	29.3937	27.1151	26.5783	32.9719	29.56	23.9787	23.6068	20.6484	29.0077	31.4411	27.2142	23.0163	26.8422	23.8856	20.6484	28.8587	20.6484	25.4849	20.6484	25.0966	26.0102	25.7279	25.4258	26.1213	30.5476	27.4951	22.7626	28.7906	28.2132	24.8726	27.0158	23.8695	28.0295	28.1508	20.6484	25.6134	20.6484	25.606	24.0352
ABCA17P	23.7065	24.2101	23.5693	27.4266	20.1948	20.1948	23.2036	26.0296	25.0668	25.1114	20.1948	25.9694	23.7123	20.1948	23.2466	24.4982	26.0379	23.1077	22.6095	20.1948	27.1592	20.1948	22.2117	20.1948	20.1948	22.4044	20.1948	20.1948	20.1948	24.8731	23.0593	23.0729	25.7651	20.1948	23.525	26.3212	22.6599	25.9694	20.1948	27.7071	26.1173	24.9706	26.7947	23.151	26.7864	25.5814	24.2301	25.2842	23.1732
ABCA2	33.48	34.1073	33.2368	34.0301	33.8524	32.9519	33.4739	34.1186	33.0103	32.9465	32.4857	35.8074	33.4712	33.2851	33.1511	33.8626	33.3648	34.7472	33.2884	33.7499	32.8867	34.1566	33.307	32.9661	34.3933	33.4271	35.8364	33.6055	34.6294	33.4762	33.6035	33.7769	34.7781	33.77	33.0996	33.785	33.9519	33.757	33.1228	33.7655	32.7882	33.8592	33.1133	32.7322	33.3354	33.8304	32.788	34.315	33.2968
ABCA3	32.2461	33.8034	33.4173	32.9278	33.236	32.2197	31.641	33.4669	32.6386	31.8089	32.614	32.8198	32.5941	30.9986	32.5018	33.1283	32.7615	34.0652	34.1585	31.8812	32.3975	33.6823	32.3253	34.1837	33.2824	31.6181	34.1071	32.7295	32.3958	33.1857	32.3801	32.4457	32.4561	32.9964	35.3159	34.2517	32.5165	34.1805	33.4312	33.5789	30.0172	33.5006	32.7669	31.4786	34.3341	32.4522	32.4798	32.9693	32.1026
ABCA4	28.7689	26.8321	30.7883	26.4545	29.0535	25.766	26.6769	29.344	27.6234	28.674	24.1861	29.3766	27.3633	29.915	27.762	36.9794	28.7602	26.1721	28.6005	28.1516	27.1782	26.1631	29.3074	28.1681	27.9877	29.1601	27.3915	28.3327	24.6983	29.3257	28.2912	28.1706	29.0764	27.9094	28.4973	25.068	28.5124	28.7749	24.6348	29.1598	26.9472	27.3084	28.8826	30.3261	27.0039	27.1205	28.4296	28.6823	28.284
ABCA5	33.2936	34.1822	32.5241	34.4606	32.3829	34.9756	34.1444	33.9034	34.456	33.1096	33.5156	32.5782	32.958	33.525	33.2353	32.1612	32.8899	32.8139	32.1805	33.9283	34.5836	30.6922	32.5133	33.5576	33.7477	33.1823	33.4356	32.7846	32.602	32.3026	32.4697	33.3854	33.4958	32.3666	32.3651	32.6899	33.5396	32.658	32.374	33.9987	31.9474	33.3544	33.1641	32.7684	33.9927	34.6622	32.0395	32.7532	33.1125
ABCA6	32.694	31.5254	35.0837	33.0304	30.1017	28.9318	34.3803	32.2446	31.7233	34.044	32.0548	31.5003	31.7921	33.2131	32.5603	32.5684	33.9973	31.4246	32.305	33.6556	32.2296	32.5464	32.6668	31.3048	32.192	29.5409	28.1269	34.2561	31.8873	30.267	32.1344	31.7389	31.9033	31.4588	33.6848	29.3076	28.5372	30.6298	28.8317	30.7125	31.2952	32.1709	33.0983	32.9388	32.0529	33.138	30.9804	31.1835	30.7139
ABCA7	32.8833	32.1611	31.0641	33.0068	30.9272	30.477	31.5654	32.2644	30.0781	31.9683	28.8823	29.6141	30.9799	31.6928	31.7427	31.2257	30.9333	32.5894	32.5825	32.7349	32.0422	33.344	31.1391	31.4287	29.7604	31.0503	31.5753	32.1343	31.8892	34.0798	33.2783	31.2783	31.0265	32.1865	32.5717	31.1879	31.0492	34.513	31.6723	32.9945	30.867	31.2207	33.1119	32.1751	32.0052	31.7092	32.3957	32.3746	31.1989
ABCA8	31.5185	30.9428	34.0537	31.8599	32.0735	31.7299	35.1474	30.7273	32.4751	33.5949	33.0393	31.221	33.1607	32.9863	34.185	33.5248	33.7864	31.7579	32.19	33.1271	30.9283	31.8025	34.6163	30.1606	32.6003	27.0379	30.1784	35.2851	29.7127	28.5097	31.6275	32.3978	31.9007	28.8409	34.4728	28.2187	31.2222	28.9243	31.7661	30.2179	29.5502	31.6497	31.4387	33.6974	32.7879	32.9264	29.1341	30.4439	31.2052
ABCA9	31.1337	28.833	32.3241	31.3853	28.4692	28.1691	33.1745	30.1845	30.2765	32.4873	30.6043	29.6078	29.2229	31.335	29.5746	32.4513	33.599	30.8586	30.6783	32.051	30.2885	31.4551	31.5739	29.1088	30.186	28.0271	26.1753	33.1369	28.4383	28.1406	30.7703	30.0507	29.91	29.3639	32.2048	28.1957	27.626	29.1226	30.71	28.2075	28.8987	30.2654	31.7851	32.0923	31.1798	31.5901	29.1204	30.3535	28.7048
ABCA9-AS1	24.1836	24.1204	24.4073	20.9039	20.9039	20.9039	20.9039	20.9039	20.9039	20.9039	20.9039	20.9039	24.1884	20.9039	20.9039	20.9039	20.9039	20.9039	20.9039	20.9039	20.9039	20.9039	20.9039	20.9039	20.9039	20.9039	20.9039	23.7694	20.9039	20.9039	20.9039	20.9039	20.9039	20.9039	20.9039	20.9039	20.9039	20.9039	20.9039	20.9039	20.9039	24.2468	20.9039	20.9039	20.9039	20.9039	20.9039	20.9039	20.9039
ABCB1	33.6571	35.5705	34.7775	34.0078	35.0943	32.1639	33.6495	33.0521	34.848	33.3404	34.2955	37.5382	33.6546	33.9138	36.7793	35.2672	32.3821	35.2818	34.8151	34.9788	35.0351	33.9885	34.9803	37.4051	34.3888	31.8089	30.9436	34.8687	35.3081	34.5135	34.2087	33.5825	31.4346	35.0449	32.8515	37.0218	35.3685	32.8538	33.199	34.9349	30.886	34.1103	35.014	35.0518	32.3506	33.2233	35.6874	34.6619	33.8603
ABCB10	32.4679	32.8024	31.4595	33.0673	32.1475	33.4096	32.9621	32.237	32.466	32.2138	31.555	31.4883	32.4606	31.8667	32.7671	33.092	30.409	31.224	32.0318	32.2261	32.1397	31.3804	30.8245	32.7286	31.7866	33.3813	32.152	31.5851	32.1202	31.567	31.9848	32.0437	31.6506	31.1828	31.3186	31.6716	31.7278	32.4463	32.4175	31.5754	32.239	31.4769	32.2687	31.3353	31.5346	32.4583	31.9671	31.1245	31.2388
ABCB10P3	24.1616	24.0848	23.4606	20.1739	20.1739	26.1672	23.1044	24.4465	23.9213	22.738	20.1739	20.1739	23.5999	23.2143	20.1739	22.5085	20.1739	25.2796	20.1739	23.0895	24.7067	24.3636	22.1383	23.8502	20.1739	20.1739	23.7314	20.1739	20.1739	20.1739	22.9639	23.914	26.0306	20.1739	22.8843	24.8789	24.4444	20.1739	20.1739	23.411	20.1739	22.4033	22.734	20.1739	23.9509	20.1739	20.1739	24.6375	20.1739
ABCB10P4	20.7654	20.7654	20.7654	24.7557	25.8531	27.8902	24.2323	20.7654	20.7654	20.7654	20.7654	20.7654	20.7654	20.7654	25.3273	20.7654	20.7654	20.7654	20.7654	20.7654	20.7654	23.9975	20.7654	20.7654	20.7654	20.7654	20.7654	20.7654	20.7654	20.7654	26.2088	20.7654	25.0778	20.7654	20.7654	20.7654	20.7654	24.7215	20.7654	20.7654	23.2714	20.7654	20.7654	20.7654	20.7654	20.7654	24.279	20.7654	20.7654
ABCB11	24.9374	24.3523	24.7684	19.6864	22.6181	24.2016	24.3132	22.2372	19.6864	24.5154	19.6864	27.0571	23.7738	26.0529	19.6864	24.687	19.6864	23.0713	25.0974	26.2088	19.6864	25.574	23.6693	24.0724	25.1911	24.4231	22.8315	26.4498	19.6864	27.5953	24.8206	23.0308	19.6864	19.6864	23.5561	19.6864	22.5509	24.9662	29.0361	19.6864	19.6864	24.0506	28.8951	24.9398	23.0713	23.8717	24.3756	19.6864	24.2751
ABCB4	32.7756	33.7178	31.8407	31.0455	28.7966	29.4944	29.9355	34.8369	31.5128	30.6224	33.8791	32.3603	34.056	31.2421	34.7551	31.1387	29.3683	34.1491	31.1747	31.5189	32.8656	32.5278	32.0878	32.2493	33.8725	31.4007	25.8705	30.4453	29.4923	30.0757	32.4605	31.1908	31.4103	31.3306	30.5449	33.8476	32.4168	30.2495	30.9981	33.7394	27.8156	29.9497	31.9745	31.3687	29.5823	33.2714	31.6248	32.7782	30.4718
ABCB5	22.3632	23.7737	23.1444	24.8285	25.8451	34.5185	27.2719	24.8311	25.9935	25.161	19.8306	23.875	23.2848	26.6634	26.0228	24.0566	28.2098	28.193	26.4136	25.0687	26.4893	25.5117	24.1808	24.5399	26.1347	28.6796	19.8306	27.9056	19.8306	25.4596	26.9517	24.9392	26.3532	19.8306	23.4994	19.8306	23.1546	27.3916	19.8306	26.8888	31.3914	26.9561	19.8306	30.1657	24.9784	26.571	24.537	19.8306	23.7085
ABCB6	32.2737	33.68	33.2859	31.8697	33.535	33.6741	32.4686	33.3739	33.8446	30.917	33.2167	33.0358	32.7994	31.5186	31.9821	33.637	33.9452	33.4839	32.1604	31.7425	33.5039	33.2395	32.1927	33.2657	32.3571	31.9403	34.3068	32.4776	33.843	32.1356	32.6073	32.9498	33.9451	32.4539	31.3182	32.9216	33.3685	33.3603	32.6663	33.2857	35.5531	34.0951	32.9218	32.2032	34.9515	32.8271	33.6674	33.2929	32.9492
ABCB7	33.5918	33.7563	33.1351	33.7737	33.9123	33.6727	33.546	33.6518	34.9862	33.2304	34.2965	33.8126	33.9813	33.2213	34.133	33.367	33.6591	33.629	33.6742	34.1512	34.8408	32.2734	33.7816	34.1352	34.0851	34.1976	33.9066	32.7755	32.556	33.6629	32.6434	33.4459	33.9389	33.6889	32.5546	32.6958	34.0953	32.6891	32.699	33.461	33.1794	33.6789	33.3584	32.7832	33.2481	34.1619	33.8873	33.2771	34.1894
ABCB8	31.5567	31.8096	31.2342	30.7841	31.2229	31.8567	30.2484	30.9549	29.9372	31.4812	30.6849	31.139	30.8571	30.9852	31.858	30.4542	32.6729	31.2689	31.46	30.4247	30.701	33.0949	30.5666	31.6248	31.6422	31.0588	31.1059	30.7448	31.6018	32.0039	31.3439	31.2792	30.8426	32.4275	31.2654	32.3049	31.2052	31.5425	31.8527	31.871	33.9681	31.1496	32.2499	31.2139	33.4314	31.2628	31.7277	31.4627	30.8725
ABCB9	27.7038	29.6788	29.0337	28.7243	28.3435	29.9776	27.7998	29.6564	28.7616	29.0171	27.4053	28.9324	29.5781	27.737	28.6379	29.2628	19.7375	31.3818	30.254	28.5495	30.0724	31.2569	29.6386	29.5246	29.6351	28.4023	30.0511	29.475	28.1229	29.278	30.0796	30.0137	30.1635	29.032	29.1703	30.6517	29.0457	29.6274	27.9359	30.3938	30.7211	29.9566	29.0335	28.3861	28.5275	29.481	29.1991	30.1319	28.8429
ABCC1	33.6482	34.9402	34.9188	34.1636	32.9446	33.6347	33.5128	34.2148	32.8313	33.7593	34.5989	33.9199	33.1901	33.6105	33.7893	33.5299	33.0758	34.5064	34.1897	33.5733	32.4948	34.168	33.1746	34.0113	35.5992	34.12	34.9343	33.4129	33.4639	34.4248	34.2093	34.0842	33.7705	34.0435	33.9184	33.8544	32.9312	34.4833	34.6039	34.1332	35.5203	35.659	33.8904	33.4953	35.2148	34.0033	34.3122	34.3242	33.9812
ABCC10	31.9864	31.3783	31.9766	31.3685	30.8026	31.7422	30.9271	30.9407	30.5657	32.0263	30.7211	31.0383	30.399	31.7871	32.2866	32.0121	30.4863	32.6344	31.7759	31.45	31.9462	32.281	31.0767	32.5445	30.9355	31.0602	32.3718	31.6962	32.901	33.09	32.7315	32.2122	31.2266	33.0871	32.8369	31.391	31.0054	31.7715	33.6668	33.0884	34.127	32.3628	33.1981	32.3567	32.3355	31.5881	32.6458	32.6377	31.5221
ABCC11	27.176	26.4424	24.4659	25.6032	23.3078	29.8871	23.2495	24.8197	27.3585	27.8254	18.4007	25.9739	23.9111	23.3975	24.0354	24.0451	18.4007	27.0891	24.0712	26.5419	18.4007	27.2717	25.487	27.7622	24.9173	25.668	21.6967	24.7324	29.1175	25.5598	27.0195	18.4007	24.8444	26.9404	23.6691	27.654	22.5227	25.8099	18.4007	24.9306	26.5296	25.3397	23.4556	26.3243	24.3723	25.8407	28.0571	26.0235	25.215
ABCC12	20.985	20.985	20.985	20.985	20.985	27.6429	20.985	20.985	25.148	20.985	20.985	20.985	20.985	20.985	20.985	27.4429	20.985	20.985	20.985	27.735	20.985	20.985	23.1672	20.985	20.985	20.985	20.985	25.4882	20.985	20.985	20.985	20.985	20.985	20.985	28.9351	20.985	20.985	20.985	20.985	20.985	20.985	20.985	20.985	20.985	20.985	20.985	20.985	20.985	25.2576
ABCC13	23.1712	23.6026	20.1633	20.1633	20.1633	22.6644	24.4563	20.1633	20.1633	24.0876	20.1633	22.3904	20.1633	23.6779	23.259	25.0351	20.1633	20.1633	24.3867	27.3633	20.1633	23.8478	20.1633	25.9191	20.1633	25.7484	24.6862	24.9936	20.1633	20.1633	22.6168	22.6285	25.1374	20.1633	26.9697	22.9358	20.1633	23.1912	20.1633	20.1633	20.1633	25.2645	24.6071	23.5251	27.5828	20.1633	22.3286	20.1633	20.1633
ABCC2	33.4254	34.9457	34.3338	35.6651	33.4297	35.7479	32.1674	34.1302	33.779	32.9545	33.5662	29.9439	34.2437	32.4981	33.0274	30.8964	33.129	33.8755	29.5256	34.5773	34.4588	34.5162	32.555	36.021	33.3393	35.2066	32.1812	33.1429	34.2339	32.6682	33.6488	32.4517	30.7112	33.6377	30.1456	29.3719	33.9988	34.0804	34.2762	34.8153	28.7517	33.5517	34.0496	32.4834	30.6853	33.5646	35.9422	32.6589	32.7153
ABCC3	35.7981	35.8743	34.9752	36.9368	35.4525	32.8252	34.2994	36.0773	34.8438	34.6355	35.8644	36.807	35.072	34.2239	35.3238	35.4749	35.2321	35.7812	33.1982	35.8084	35.8417	34.542	34.5947	35.6143	33.4176	35.3866	37.0103	34.8222	36.2572	35.2235	34.5616	35.0412	37.1856	36.046	33.4122	35.3899	35.2558	35.8253	36.0719	36.1849	31.7389	35.5182	35.4392	34.8982	33.182	35.0951	36.1772	34.9133	35.3454
ABCC4	32.1258	33.5715	32.847	33.0838	33.461	31.5544	32.1113	32.0564	33.297	32.2036	33.7695	33.5752	32.5308	31.9926	33.8695	33.362	33.0582	32.9115	32.6677	32.0604	33.874	31.3298	32.6695	34.9114	33.217	33.0887	34.3913	32.1091	32.642	33.0593	32.0423	32.3034	32.2263	33.0848	31.7265	34.304	33.3426	32.2399	34.4579	33.4687	31.1377	33.2295	32.5192	32.8954	33.4959	32.8944	31.4998	32.9434	32.9071
ABCC5	33.8442	33.7869	32.6595	34.5254	31.5551	33.0566	32.7475	33.7985	32.6109	33.4127	31.5455	32.7507	31.7301	33.1723	35.172	33.257	33.3034	33.5719	33.0112	33.2711	33.0947	33.3686	32.8421	34.2975	32.0799	34.3235	32.3782	32.9999	31.8545	32.8418	33.1032	32.7195	33.5101	33.733	33.2118	33.0446	33.1743	33.5422	31.9319	33.9564	33.7157	32.4765	34.1651	32.818	33.4543	33.7614	33.7156	32.8056	32.7924
ABCC5-AS1	23.3317	20.8759	20.8759	20.8759	20.8759	20.8759	20.8759	23.5072	20.8759	20.8759	23.6593	20.8759	20.8759	23.6976	20.8759	20.8759	20.8759	20.8759	20.8759	20.8759	20.8759	20.8759	20.8759	23.7524	20.8759	20.8759	20.8759	20.8759	20.8759	20.8759	20.8759	20.8759	20.8759	20.8759	20.8759	20.8759	23.7054	20.8759	20.8759	20.8759	20.8759	20.8759	20.8759	20.8759	20.8759	23.0363	20.8759	20.8759	20.8759
ABCC6	33.2754	35.0299	35.061	33.9367	32.3813	31.0776	29.4017	32.1245	33.2884	31.0155	32.8828	27.9133	32.62	30.9449	32.2749	26.842	33.2643	33.6166	29.8683	32.391	30.6595	32.5292	32.7222	33.4991	34.2364	32.7998	34.1515	32.9969	35.2117	31.3583	33.0691	31.9396	31.5969	32.5672	33.0393	31.3797	32.8817	32.1979	34.2788	34.5437	25.0136	34.006	34.1981	33.3958	30.7305	33.1515	34.1577	34.705	32.4964
ABCC6P1	32.2103	34.8918	34.0147	33.86	32.667	31.293	27.9034	32.4379	32.5695	29.8915	32.4276	28.718	32.7277	28.2657	31.6199	18.5445	29.0936	34.4523	29.7132	31.3095	30.1724	32.2701	32.8657	32.8724	34.0834	30.7148	33.4796	31.9189	33.1516	29.8133	31.9254	30.8467	31.4552	32.6253	31.3717	29.107	31.8157	31.3346	33.6055	32.4016	18.5445	33.3268	32.8342	31.6907	29.8068	32.1285	33.1077	33.3308	31.2693
ABCC6P2	27.6553	30.6722	31.1396	30.3294	28.8521	28.5437	22.788	26.1624	30.3897	27.7627	17.4269	17.4269	29.2475	22.9341	27.0723	17.4269	17.4269	28.6741	23.922	27.595	27.8518	28.935	28.2064	28.7936	31.2334	24.9671	30.6785	28.0968	27.7296	22.5149	29.247	27.7499	27.6274	29.7975	26.3773	23.992	27.7423	27.4951	28.5897	29.6706	17.4269	30.7725	28.1321	29.761	24.9854	29.6786	29.4056	29.1131	28.0611
ABCC8	26.4936	24.8843	28.5366	29.4413	24.7476	28.5638	30.5409	32.5399	28.032	33.8016	17.8836	22.6028	28.3917	28.8341	24.5327	30.4492	27.4568	25.2817	30.3724	28.3125	29.6832	28.5935	28.8291	29.2932	27.7996	17.8836	29.1715	28.9761	30.6143	21.7208	27.7028	32.5357	28.7896	26.2581	30.2185	23.4189	28.8285	27.9543	26.2039	27.6817	17.8836	28.5857	28.7262	28.0577	28.4447	28.2753	29.2698	29.2179	28.0141
ABCC9	31.1644	32.4089	33.2366	32.9596	33.7321	31.2473	33.5066	32.8389	34.3081	33.2827	33.8246	31.5402	33.725	33.5476	31.635	33.1189	33.9631	32.0289	30.7176	33.8423	32.1763	32.0508	33.9398	32.3959	33.8701	32.6401	33.0054	34.2357	31.5536	28.5346	32.3864	33.3195	32.6091	32.0252	32.7964	30.9166	32.5273	32.1832	30.935	33.1491	32.2911	32.1429	31.3508	32.4088	33.0889	33.3772	31.6368	32.2372	33.2616
ABCD1	31.2381	31.8156	32.2741	30.3601	31.8811	32.3114	29.8237	31.5366	31.1936	31.4594	29.9118	30.3503	31.2301	30.5792	30.5415	31.0549	29.0496	32.5861	31.7176	31.8999	29.0563	33.7122	31.1031	29.7143	30.8345	30.4455	32.4432	31.4581	31.9065	32.3949	32.0741	31.3429	30.6831	30.6481	30.8049	29.8098	30.8554	32.8963	31.4223	31.8024	32.5294	32.3261	32.4397	30.644	32.7289	31.5567	33.2806	32.8973	31.7711
ABCD1P2	21.0095	21.0095	21.0095	21.0095	21.0095	21.0095	25.6608	21.0095	21.0095	21.0095	21.0095	21.0095	21.0095	21.0095	21.0095	21.0095	21.0095	21.0095	21.0095	21.0095	21.0095	21.0095	21.0095	21.0095	21.0095	21.0095	21.0095	21.0095	21.0095	21.0095	21.0095	21.0095	21.0095	21.0095	21.0095	21.0095	21.0095	21.0095	21.0095	21.0095	21.0095	21.0095	21.0095	21.0095	21.0095	21.0095	21.0095	21.0095	21.0095
ABCD1P3	20.9767	20.9767	20.9767	20.9767	20.9767	20.9767	20.9767	20.9767	20.9767	23.6247	20.9767	20.9767	20.9767	20.9767	20.9767	20.9767	20.9767	20.9767	20.9767	20.9767	20.9767	20.9767	20.9767	20.9767	20.9767	20.9767	20.9767	20.9767	20.9767	20.9767	20.9767	20.9767	20.9767	20.9767	20.9767	20.9767	20.9767	20.9767	20.9767	20.9767	20.9767	20.9767	20.9767	20.9767	20.9767	20.9767	20.9767	20.9767	20.9767
ABCD1P4	21.0042	21.0042	21.0042	21.0042	21.0042	21.0042	21.0042	21.0042	21.0042	21.0042	21.0042	21.0042	21.0042	21.0042	21.0042	21.0042	21.0042	21.0042	21.0042	21.0042	21.0042	21.0042	21.0042	21.0042	21.0042	21.0042	21.0042	21.0042	21.0042	21.0042	21.0042	21.0042	21.0042	21.0042	21.0042	21.0042	21.0042	21.0042	21.0042	21.0042	21.0042	21.0042	21.0042	21.0042	21.0042	21.0042	21.0042	21.0042	21.0042
ABCD1P5	20.8548	20.8548	20.8548	20.8548	20.8548	20.8548	20.8548	20.8548	20.8548	20.8548	20.8548	20.8548	20.8548	20.8548	20.8548	20.8548	20.8548	20.8548	20.8548	24.1623	20.8548	20.8548	20.8548	20.8548	20.8548	23.2568	20.8548	20.8548	20.8548	20.8548	20.8548	20.8548	23.1675	20.8548	20.8548	20.8548	20.8548	20.8548	25.5382	20.8548	24.0842	20.8548	20.8548	20.8548	20.8548	20.8548	20.8548	20.8548	20.8548
ABCD2	31.3246	26.4652	26.9039	27.9053	26.2765	26.5345	29.2057	27.2613	25.8565	30.1835	26.9927	23.2848	26.162	26.2862	27.2665	27.2346	29.0456	29.7501	30.3904	27.2693	27.3654	28.9799	27.5767	23.6857	27.1508	25.865	25.3448	30.0663	26.543	28.0622	28.9394	26.5895	23.9353	27.3153	27.3619	28.8096	25.5354	28.3384	25.7088	26.6454	24.1646	25.4573	29.3909	29.0087	24.2277	28.385	28.5775	27.4072	26.3535
ABCD3	33.7205	36.3872	34.7596	34.9846	35.547	33.3495	34.4034	34.9401	35.2047	33.8113	35.2113	35.0911	34.7581	34.4609	34.3786	34.3598	33.9074	34.032	33.98	34.7943	33.9717	33.2888	34.8903	36.0179	34.0909	34.5823	35.492	34.3586	33.843	33.2982	33.7718	34.2245	34.3096	33.0551	33.9491	34.253	34.7659	33.901	34.5205	35.0451	34.0445	34.8161	33.9307	34.6906	34.1144	34.8387	34.765	34.245	34.1189
ABCD4	33.4974	33.7034	33.7459	33.1641	33.9087	33.7891	33.0844	32.6648	34.3911	33.3746	34.2961	33.7013	33.6218	33.0942	34.6326	32.2269	34.8222	33.9336	33.3417	34.0578	33.5489	34.8829	33.4627	33.8429	34.0849	32.5531	34.3363	33.6095	33.4329	33.708	34.4115	34.6125	34.573	34.5681	33.6199	34.1456	34.3258	33.5133	34.2369	33.7836	35.032	34.6031	34.3111	33.7589	33.6683	34.4151	33.8904	33.9369	34.4351
ABCE1	34.0468	34.7693	33.5982	33.8372	35.0839	34.2863	35.1338	34.1994	34.5167	34.5292	33.6621	34.6987	33.8629	34.7966	34.4635	35.6041	34.5133	32.2057	33.8787	34.8391	34.0091	33.1386	33.5475	34.093	33.528	35.6275	34.6594	33.3984	33.8725	33.0596	33.2716	34.1769	34.3231	33.898	32.6261	35.3045	34.0692	33.5117	32.9085	33.1056	34.385	33.5535	32.9235	33.6232	33.069	34.1997	34.4397	33.1008	33.6614
ABCF1	33.5292	33.62	34.0464	33.6175	34.3522	33.8479	34.0029	32.9949	33.2076	34.1349	33.3323	34.72	33.6431	34.8037	34.8655	34.2988	32.1828	34.1087	35.1465	34.4662	32.4321	34.3641	34.8684	34.5058	33.7034	35.4131	34.4675	34.3535	35.7099	34.8304	34.0892	34.0922	33.9765	34.4651	34.2552	33.8373	34.9007	34.6764	34.4483	34.517	36.0629	34.5183	34.0301	34.7219	34.4246	34.1499	34.9453	34.4872	34.5061
ABCF2	32.7823	33.0887	32.5967	32.2078	33.7289	33.2657	33.2643	32.6275	32.8771	32.5397	33.1509	33.9008	32.6277	32.8253	33.3625	33.784	32.8986	33.4133	33.2337	33.4754	32.1741	34.3482	32.7232	33.9124	32.6158	32.9404	33.0023	32.6835	33.7633	33.3199	32.7336	32.6596	32.8312	33.1651	32.4023	33.4685	33.4191	33.224	33.5585	32.5924	34.1805	32.4519	33.0108	32.5732	33.3467	32.1555	33.8506	32.5344	33.3449
ABCF2P1	20.4189	23.3133	20.4189	22.6603	24.9764	20.4189	20.4189	22.509	20.4189	23.819	20.4189	20.4189	22.8795	23.3911	23.3247	23.5692	25.2385	23.1924	22.7181	23.2691	20.4189	20.4189	20.4189	20.4189	20.4189	20.4189	20.4189	20.4189	20.4189	22.7352	23.1463	24.6403	20.4189	24.0871	24.7561	20.4189	20.4189	20.4189	26.9047	20.4189	24.0752	23.9948	24.3712	23.2336	23.1924	23.8483	22.8258	22.6603	23.2548
ABCF2P2	20.9543	20.9543	20.9543	20.9543	20.9543	20.9543	20.9543	20.9543	20.9543	20.9543	20.9543	20.9543	20.9543	25.9034	20.9543	20.9543	20.9543	20.9543	20.9543	20.9543	20.9543	20.9543	20.9543	20.9543	20.9543	20.9543	20.9543	20.9543	20.9543	20.9543	20.9543	20.9543	20.9543	20.9543	20.9543	20.9543	20.9543	20.9543	20.9543	20.9543	20.9543	20.9543	20.9543	20.9543	20.9543	20.9543	20.9543	20.9543	20.9543
ABCF3	33.1097	33.9164	33.514	33.3677	33.8738	33.5697	32.8461	33.7197	33.5618	32.9442	33.7828	34.1056	33.9186	33.3987	33.1449	34.3867	31.0161	33.3118	34.2474	33.7799	32.5251	34.0364	33.5778	34.667	33.5174	33.4918	34.7896	33.517	33.6096	34.307	34.2934	34.0639	34.114	34.3916	33.335	33.189	33.8411	34.1655	33.4341	34.1882	34.2392	34.0939	34.2907	33.2891	33.6072	33.7771	34.5013	33.6768	33.7516
ABCG1	33.3393	33.7533	33.3033	32.353	33.874	32.29	30.7781	32.9985	33.628	32.4507	32.6021	30.4481	33.2815	32.6141	31.6597	31.6541	31.4746	33.0587	32.56	32.6349	32.7893	33.1328	30.7366	31.212	33.2302	31.2675	33.8567	32.44	32.4881	31.9868	32.7313	33.9002	32.6265	32.1424	32.9556	31.4685	34.1403	33.0755	32.6854	32.4137	31.7442	33.7751	32.6357	31.4585	32.1871	32.5582	33.1548	32.3992	32.9876
ABCG2	29.4068	30.3563	30.9582	29.2066	32.1206	31.0651	30.2136	28.9217	32.4167	29.4135	29.5662	27.7561	32.783	31.2234	29.2757	30.9205	31.03	29.8946	29.298	31.7741	27.3422	26.863	29.8323	27.4499	30.7016	29.4692	31.2957	29.5397	30.3973	25.5867	30.509	31.9106	30.8018	27.3614	30.5582	28.121	31.4632	27.1832	30.4843	29.9425	27.1747	32.0012	29.2647	28.6771	29.4417	32.2465	29.3846	29.5549	31.2762
ABCG4	22.9874	24.7827	25.6927	25.9955	22.8976	23.5241	26.7848	24.3735	17.2999	17.2999	17.2999	25.0703	22.9957	24.9107	24.5781	24.4436	26.428	24.5819	17.2999	25.7129	25.2277	22.4565	26.001	22.5432	26.2176	25.7381	25.499	26.0029	27.0826	24.5046	25.7578	26.7332	26.3387	25.7175	24.5747	23.1715	26.5829	23.6117	25.8873	25.2238	25.2415	26.1498	26.9798	25.6531	22.6869	24.7827	25.4253	24.3699	25.0733
ABCG5	27.0421	26.1423	25.7024	27.1696	25.1172	25.9681	24.759	24.8598	28.0733	26.6314	29.1401	29.1318	26.8189	24.3709	27.0333	26.5261	29.3984	18.4416	21.4852	26.3048	24.3075	18.4416	26.0195	28.4141	25.7426	27.5842	27.006	25.2916	18.4416	22.6625	24.0107	27.4954	29.1903	24.244	24.4352	26.8615	25.7169	25.9248	18.4416	25.9855	18.4416	27.148	27.8428	25.1112	23.3295	28.4606	27.6093	24.8565	26.4888
ABCG8	19.6505	19.6505	24.3205	23.743	24.7617	24.8954	23.9022	23.5415	26.6542	25.1956	19.6505	28.4207	22.41	24.032	19.6505	26.6001	19.6505	19.6505	19.6505	22.847	19.6505	19.6505	24.0934	25.8997	23.6216	23.5599	19.6505	25.4537	19.6505	24.2913	19.6505	23.751	30.412	27.8161	19.6505	23.1068	19.6505	24.0483	26.4093	23.1994	19.6505	28.5313	25.4414	19.6505	25.2481	23.9382	23.3398	23.743	25.6258
ABHD1	29.7609	29.5373	28.6541	30.9459	29.8078	29.7764	28.7408	30.8029	30.272	28.475	18.1236	27.5316	28.6641	28.4991	30.0526	28.638	28.6533	27.7642	28.1541	30.2745	27.9031	27.374	28.6918	29.4091	28.1748	29.158	30.3817	29.505	28.4618	30.2018	29.5384	29.6592	28.7381	30.6415	29.1895	30.3766	29.7358	27.81	18.1236	29.9463	28.7618	28.9843	29.7878	27.9334	28.6778	30.3152	29.116	29.2049	29.3035
ABHD10	32.612	33.9707	33.483	32.5933	34.0496	33.28	31.7315	34.1091	34.5128	32.3576	33.2449	32.1751	34.3023	31.7952	33.038	32.744	31.7652	31.8599	32.0858	31.6197	32.8871	31.6935	33.5478	35.0942	33.0118	33.6352	34.1259	32.8623	32.4944	31.3604	32.5628	32.4617	32.2934	33.6055	31.6464	32.2775	33.898	31.7832	32.1054	32.426	32.2107	33.4584	32.4461	32.9489	31.8341	32.9797	33.0795	32.8556	32.2791
ABHD11	30.3702	32.1984	31.9591	31.8321	31.9133	31.433	28.8805	32.3765	31.2858	29.6099	32.3335	31.4685	30.6679	30.4423	31.2798	30.6246	23.3145	31.783	31.7511	30.1906	29.9781	34.3118	32.4897	32.0956	31.6971	30.266	32.1278	31.7986	32.657	32.3723	31.2916	30.7774	31.9096	32.6846	31.62	32.1253	31.5372	31.9839	34.6438	34.0005	32.6654	32.0241	31.7923	32.2268	32.4358	31.2614	31.2674	32.5468	31.6194
ABHD11-AS1	20.9395	20.9395	20.9395	20.9395	25.148	20.9395	20.9395	20.9395	20.9395	20.9395	20.9395	20.9395	20.9395	20.9395	20.9395	20.9395	20.9395	20.9395	20.9395	20.9395	25.9168	25.0049	20.9395	20.9395	20.9395	20.9395	20.9395	20.9395	20.9395	26.4955	20.9395	20.9395	20.9395	20.9395	24.7752	25.9168	20.9395	25.2336	20.9395	20.9395	20.9395	20.9395	20.9395	20.9395	20.9395	20.9395	20.9395	20.9395	20.9395
ABHD12	35.5365	35.4066	33.9763	35.0057	34.4323	35.8132	34.7232	34.1464	35.3117	34.8886	34.8361	36.0292	34.6753	34.5752	34.749	35.6921	34.0784	35.229	34.4718	34.8949	35.7798	34.8177	34.5275	35.6408	35.6941	34.5414	35.0958	35.0825	34.6574	33.5789	34.9062	33.8992	33.8293	33.4749	33.7002	34.8876	34.8414	34.7787	33.4403	34.3725	34.9198	34.2384	34.008	34.464	35.0469	34.7741	34.6391	34.1685	34.8128
ABHD12B	27.9708	23.3272	23.7592	28.7732	25.119	23.1706	24.9392	26.506	28.2473	26.8962	18.4822	25.4499	26.3806	29.4285	27.8986	26.9835	31.4481	18.4822	25.7106	26.0097	29.2871	24.9304	25.5036	27.8982	24.9392	27.6559	27.8672	25.879	28.1591	23.7262	21.9385	28.9258	26.4966	18.4822	26.7312	28.5541	28.5128	26.2746	26.5718	27.0037	21.955	25.5192	26.6809	25.4892	23.1613	26.1754	26.6395	23.6125	23.9671
ABHD13	30.3755	30.1724	29.6931	30.6507	30.3192	30.1313	31.0788	30.3865	30.6371	30.9292	31.1037	28.6133	30.0209	31.0411	31.005	30.363	30.9839	28.7382	29.7973	30.5962	30.5626	28.8423	29.4942	31.6057	29.8738	30.2496	30.3015	30.1224	28.9412	29.4502	29.5786	29.9771	30.0803	29.3302	29.2681	30.276	29.9356	29.5348	30.8079	28.9922	29.0551	28.9988	29.0688	29.9867	29.6323	30.0176	29.3432	29.0911	29.5011
ABHD14A	29.5504	29.6794	30.7005	29.8898	30.3787	30.1574	29.503	30.1792	30.0063	29.6836	31.1815	29.871	30.4359	29.5083	29.8011	30.1894	32.802	29.9396	29.1246	28.5063	29.3739	30.3759	30.2747	29.719	29.7643	29.3979	32.4546	30.6698	29.5885	28.6732	29.9655	29.6568	29.9561	30.1948	29.6673	29.7437	29.7156	29.1043	29.3548	29.6872	31.1831	30.5511	29.804	30.2449	30.1489	29.4901	30.0169	30.0941	29.5386
ABHD14A-ACY1	27.0441	28.1801	28.381	28.2493	25.6716	25.544	28.4664	26.391	27.1558	27.3002	17.2968	26.697	25.0106	29.4975	27.4692	26.3585	17.2968	27.1999	25.4917	26.257	17.2968	24.4593	27.3394	22.3556	25.0602	25.6978	29.2844	25.6936	29.5068	27.3368	29.3645	27.6958	26.9272	23.0227	25.8371	26.0303	26.9401	26.8965	26.6882	29.3469	28.3213	27.2843	27.2111	26.9272	25.95	26.6512	27.6279	29.1718	26.962
ABHD14B	30.1757	31.0983	32.0309	30.396	31.4703	31.9213	30.8656	30.51	31.1518	30.6834	30.1489	32.0449	31.2694	29.7593	30.6999	31.0704	26.2068	30.871	30.9812	30.2187	30.8544	30.4133	30.9048	30.7752	31.6313	29.3785	32.6461	31.2895	31.1931	30.6728	30.3452	30.8482	30.9517	30.7502	30.1799	30.377	30.1096	31.2419	30.9051	31.1925	30.5675	30.9172	30.3491	30.7606	31.6023	30.0601	30.088	30.5706	30.216
ABHD15	27.7237	29.6389	29.5175	28.0455	29.2471	31.1764	27.3274	29.1768	28.3075	28.3354	27.287	28.2724	28.287	26.7915	27.9034	29.1928	27.2512	29.2108	30.1441	28.0117	26.646	32.1505	28.8192	29.8452	29.5061	27.9851	31.2074	30.044	30.3553	29.9452	29.4214	29.0225	28.6561	29.2718	29.4219	29.2205	28.8547	29.2786	28.3208	29.9205	29.9294	29.5272	29.3642	28.7573	30.7676	27.5615	28.7392	30.2871	28.5372
ABHD15-AS1	20.9217	20.9217	20.9217	20.9217	20.9217	20.9217	20.9217	26.8705	20.9217	20.9217	20.9217	20.9217	20.9217	20.9217	20.9217	20.9217	20.9217	20.9217	20.9217	20.9217	20.9217	20.9217	26.9442	20.9217	20.9217	20.9217	20.9217	20.9217	20.9217	20.9217	20.9217	20.9217	20.9217	20.9217	20.9217	20.9217	20.9217	20.9217	20.9217	20.9217	20.9217	20.9217	20.9217	20.9217	20.9217	20.9217	20.9217	20.9217	20.9217
ABHD16A	31.9552	31.7513	32.9079	32.0563	32.8426	32.9462	32.0641	31.43	32.2592	32.1719	33.0742	32.8579	32.267	32.1033	32.6739	32.6846	30.8715	33.0853	33.5317	32.8006	31.2887	34.0397	32.9459	32.6382	32.2988	32.4729	34.0862	32.8431	33.7715	33.4297	32.959	32.2925	32.4162	32.2976	33.4748	32.6271	33.2791	32.4713	32.506	32.5723	34.6455	32.8997	32.4151	32.9729	32.8316	32.3571	32.8428	33.2822	32.7528
ABHD16B	28.3167	28.2263	28.5931	25.7066	26.7022	28.773	26.7784	26.8184	25.2609	28.5497	24.3432	27.3633	26.9029	27.0916	26.7743	26.2775	17.2296	28.4847	28.7114	27.9208	27.4398	29.914	27.8116	27.9441	28.4734	26.1625	29.6563	28.314	29.4494	29.9304	29.4595	28.7057	28.6689	30.185	28.8872	29.0526	27.9706	29.5087	28.5877	29.7855	30.9971	29.3442	29.3757	27.3046	29.8087	27.8678	28.7932	29.4825	28.8135
ABHD17A	32.2187	32.812	33.0042	32.0079	33.3018	32.6684	32.1413	32.6452	31.9857	32.8986	32.5059	32.8912	32.6236	32.5626	31.8018	32.3963	33.1412	33.5641	31.9477	32.568	31.3291	34.6939	32.7888	31.8432	33.5067	32.0776	34.4468	33.069	33.0771	33.0635	33.5105	33.8646	33.4625	34.1167	34.2274	31.9158	31.634	33.3726	32.4667	33.3582	34.595	33.3009	33.4517	32.6497	33.2123	32.2014	33.265	33.6824	32.6524
ABHD17AP1	29.3548	28.3524	28.7075	28.3985	27.4567	29.1005	25.8553	28.6938	27.4959	28.8903	28.4488	27.33	28.1844	27.4015	19.4996	28.4819	26.8951	26.5276	28.5311	28.3847	19.4996	29.0293	29.4747	27.4126	29.41	25.9604	29.3721	28.6353	29.3283	29.1975	28.677	29.6446	30.3283	19.4996	29.2428	28.8044	29.0397	28.6422	26.3945	29.8592	29.9639	29.9466	19.4996	28.9175	28.3282	29.2346	28.5485	19.4996	28.7508
ABHD17AP3	26.7025	25.2887	26.6197	18.8374	24.2874	24.4299	22.2632	18.8374	23.2182	25.8097	28.5018	24.0107	24.3704	25.6648	26.5986	25.3134	18.8374	24.806	26.4701	24.0322	25.3353	26.7558	23.8812	18.8374	23.0717	26.7269	24.5343	25.0252	22.2545	27.1205	25.5627	24.3757	18.8374	27.6408	24.6352	27.2791	22.6914	18.8374	27.1049	24.9429	29.0126	22.4658	26.9494	25.1797	24.4208	22.2986	25.3127	26.6427	26.1068
ABHD17AP4	20.6364	23.9844	20.6364	20.6364	20.6364	20.6364	20.6364	20.6364	20.6364	24.1015	20.6364	20.6364	23.5693	23.2392	24.2684	20.6364	20.6364	25.7603	26.5298	20.6364	20.6364	20.6364	25.3999	20.6364	20.6364	23.6891	20.6364	20.6364	20.6364	23.4286	20.6364	20.6364	20.6364	20.6364	25.3988	20.6364	20.6364	20.6364	20.6364	20.6364	20.6364	20.6364	24.4525	23.1013	23.0652	20.6364	20.6364	20.6364	20.6364
ABHD17AP6	20.6615	20.6615	26.0585	20.6615	25.8483	20.6615	20.6615	20.6615	27.7686	20.6615	20.6615	26.2467	20.6615	26.9015	20.6615	20.6615	20.6615	20.6615	20.6615	20.6615	20.6615	27.127	24.3756	24.7515	27.6177	20.6615	20.6615	24.5376	24.9671	24.2902	20.6615	23.7802	20.6615	20.6615	26.9582	24.1689	20.6615	26.7227	20.6615	20.6615	24.8225	20.6615	20.6615	26.0282	20.6615	20.6615	20.6615	25.9238	20.6615
ABHD17AP7	21.0153	21.0153	21.0153	21.0153	21.0153	21.0153	21.0153	21.0153	21.0153	21.0153	21.0153	21.0153	21.0153	21.0153	21.0153	21.0153	21.0153	21.0153	21.0153	21.0153	21.0153	21.0153	21.0153	21.0153	21.0153	21.0153	21.0153	21.0153	21.0153	21.0153	21.0153	21.0153	21.0153	21.0153	21.0153	21.0153	21.0153	21.0153	21.0153	21.0153	21.0153	21.0153	21.0153	21.0153	21.0153	21.0153	21.0153	21.0153	21.0153
ABHD17AP8	21.0237	21.0237	21.0237	21.0237	21.0237	21.0237	21.0237	21.0237	21.0237	21.0237	21.0237	21.0237	21.0237	21.0237	21.0237	21.0237	21.0237	21.0237	21.0237	21.0237	21.0237	21.0237	21.0237	21.0237	21.0237	21.0237	21.0237	21.0237	21.0237	21.0237	21.0237	21.0237	21.0237	21.0237	21.0237	21.0237	21.0237	21.0237	21.0237	21.0237	21.0237	21.0237	21.0237	21.0237	21.0237	21.0237	21.0237	21.0237	21.0237
ABHD17AP9	21.1191	21.1191	21.1191	21.1191	21.1191	21.1191	21.1191	21.1191	21.1191	21.1191	21.1191	21.1191	21.1191	21.1191	21.1191	21.1191	21.1191	21.1191	21.1191	21.1191	21.1191	21.1191	21.1191	21.1191	21.1191	21.1191	21.1191	21.1191	21.1191	21.1191	21.1191	21.1191	21.1191	21.1191	21.1191	21.1191	21.1191	21.1191	21.1191	21.1191	21.1191	21.1191	21.1191	21.1191	21.1191	21.1191	21.1191	21.1191	21.1191
ABHD17B	31.5333	30.2424	31.3735	31.3727	32.7538	33.4996	33.0517	30.6543	33.0444	31.5369	30.625	31.5138	32.0444	31.5322	30.7885	31.7183	32.7096	29.2375	30.5895	32.5836	31.363	30.9034	31.151	29.5893	31.9277	30.7891	33.4003	30.9378	26.2696	29.4833	30.7789	31.3878	31.0725	29.7314	30.2141	31.7135	30.5451	30.4495	32.0145	30.6561	30.5536	30.857	30.1257	31.0286	30.7366	31.5693	30.1877	30.5511	30.6657
ABHD17C	28.1806	29.6156	29.9797	29.8672	30.8841	32.3665	30.0663	31.2631	29.2897	29.4693	28.4214	29.475	28.3035	31.0498	28.9268	29.6666	30.3687	28.6411	30.7721	28.7983	27.151	30.0377	30.0703	30.2627	27.201	29.8058	32.3446	30.0813	27.0678	32.2072	29.0265	30.1545	28.6628	30.0378	31.1349	29.4161	28.3179	31.4064	28.5195	29.3661	29.6512	28.5408	27.8799	30.4399	31.7751	28.9038	30.3068	28.3658	26.4881
ABHD18	32.4774	32.3321	31.4441	31.593	31.7456	31.0937	32.5843	31.7752	31.7209	31.8522	32.4482	31.6064	31.4702	31.6841	32.1272	31.5489	33.8824	30.359	31.7114	32.2354	31.3265	30.9509	31.0094	31.2771	31.6094	31.7927	31.7678	30.7238	30.5279	30.2924	30.9531	32.3861	31.5172	31.6828	30.7981	33.2941	31.9661	31.4778	31.9174	32.6662	31.4759	31.5703	31.402	30.9355	30.17	32.4802	31.8214	31.0572	31.3409
ABHD2	32.9946	34.1202	34.3959	32.7363	34.3317	33.7108	33.9219	33.8725	33.6204	33.4348	32.1686	33.9787	34.5282	33.867	33.8085	33.4646	32.7225	33.4936	34.1127	34.502	32.3605	34.6684	33.7977	34.3274	34.4849	32.6878	34.6205	34.2579	34.3059	33.8678	33.2724	33.7568	33.3149	32.6763	34.9173	33.2175	33.6632	33.9843	32.7505	33.9158	35.5349	34.7784	33.0422	33.3451	33.9291	33.2493	33.7908	33.314	33.0487
ABHD3	32.4264	30.3639	30.234	31.4991	29.9888	34.4919	31.2163	30.2903	30.1196	31.7789	30.1743	30.428	29.8799	30.871	31.7456	31.4804	33.1864	30.6123	31.4295	32.0085	29.9736	31.2318	30.2634	30.8492	29.8456	31.7486	29.4201	30.6573	30.261	31.006	31.2833	30.4886	30.1474	30.6415	31.0431	30.8798	29.9466	31.5741	30.8746	30.5193	29.92	29.8013	31.378	31.1516	30.2322	31.3581	31.3624	30.3502	29.7155
ABHD4	32.2039	31.3587	32.9642	31.593	33.4949	34.0943	32.6761	32.5674	33.6749	32.7341	31.084	33.6743	32.796	30.4274	32.5755	32.0762	33.6097	31.443	31.6441	33.3703	32.5632	32.0407	32.4012	32.7633	32.8853	31.7182	33.5146	33.1886	31.5827	31.8986	32.5247	32.5449	32.7356	30.8758	31.6442	32.0756	31.9111	32.4213	30.9189	31.3089	34.5352	33.1611	31.8403	32.6054	32.5018	32.0662	33.2974	31.931	32.5279
ABHD5	31.5632	32.1537	31.4617	32.5279	32.2633	32.9245	33.3914	31.8445	31.0414	32.1363	31.0099	31.796	30.749	33.1506	31.3743	32.6865	32.6753	30.2169	32.0891	33.2796	30.8263	31.6145	31.4245	31.5497	31.0993	32.0483	32.9861	33.5741	31.1051	31.789	31.188	31.8339	31.8975	29.8494	32.969	32.465	31.0686	33.2767	30.8679	30.5043	31.3526	31.0064	30.7782	31.5631	32.1555	31.9307	32.2035	30.8841	31.601
ABHD6	30.8435	31.4406	31.5608	30.9654	31.9363	31.1332	28.7419	30.4843	31.9929	30.0959	31.0534	27.9097	32.1539	29.1616	29.1463	29.8968	30.8123	29.7604	29.4466	31.2762	31.2057	30.4101	30.647	29.651	31.5375	28.4726	34.4567	30.9019	32.2339	29.034	30.6102	30.8967	30.0864	30.5774	30.1905	28.9286	31.8788	29.9847	30.4465	30.9694	29.3042	32.2323	30.8551	30.5768	29.4224	31.3204	30.8352	31.1059	30.4065
ABHD8	28.5435	29.3456	29.2043	28.8958	29.6173	30.8374	26.9184	30.2184	29.4094	28.873	26.7404	28.1069	28.9178	26.1656	29.2801	28.9927	30.3423	31.0058	28.4448	28.2706	27.8847	30.8571	29.4133	29.0554	28.8346	26.4823	31.7538	29.4411	28.1133	29.1132	29.8805	27.3722	28.2761	31.1288	28.5952	29.9177	27.5343	29.1854	30.1523	29.6082	32.1175	29.8441	29.7747	29.1132	29.8952	27.6529	29.6282	30.8988	28.1544
ABI1	34.2581	33.9213	33.6863	34.1113	34.1756	33.9111	34.2245	33.3584	33.9449	34.0717	33.2318	34.4946	34.0248	34.1035	34.2903	34.9001	34.0258	33.4547	34.6696	34.3771	32.9504	33.419	34.0329	34.6183	33.7479	34.4656	34.1548	33.5637	33.5957	33.0321	33.7925	33.2812	33.0906	33.4846	33.2974	33.3652	33.5746	34.5587	33.8065	33.2158	33.9308	33.2764	33.262	33.501	33.1781	33.7628	34.3534	33.2795	33.3279
ABI2	33.0673	33.9459	33.3975	33.5683	34.1193	33.4308	34.1105	33.891	33.9683	33.1672	34.7397	34.5543	34.2505	33.8439	34.1088	34.0414	35.1955	33.1123	33.8444	33.8134	33.5708	33.4819	34.0788	34.2439	33.9569	34.5637	34.5991	33.4664	33.5884	31.4814	33.2921	34.1606	34.0058	33.1334	33.7453	33.5751	34.1729	33.7309	33.4428	33.1004	33.694	34.0207	33.2473	33.6126	34.0638	33.912	33.4614	33.6363	33.9129
ABI3	31.827	30.7486	30.3373	30.2498	30.9891	30.678	29.264	30.4634	30.1573	30.8609	30.3806	29.2794	29.8424	30.4689	29.3082	30.9608	30.1194	30.4994	31.4845	30.6699	29.461	33.5838	28.9985	29.7221	29.9195	30.4604	30.1611	30.1928	30.8312	30.8543	32.1931	32.3559	30.9443	32.221	31.2006	29.5767	30.4712	30.5286	31.1093	31.3496	30.5083	30.9854	32.1701	29.0968	29.1303	31.2324	32.3048	32.0844	31.1027
ABI3BP	35.646	36.4701	35.6101	36.2725	37.1269	30.8671	36.8678	34.4813	37.8902	36.0547	36.9095	34.2859	37.4357	35.6107	37.6467	36.8797	36.0983	34.677	36.0877	36.0474	35.3888	35.5782	38.2702	32.6532	37.5815	33.5474	37.4927	36.4534	36.5565	33.1565	35.364	35.8087	33.2866	33.7773	36.3015	32.5135	37.8143	30.8382	34.8042	37.0119	33.7379	35.7104	35.9796	35.3407	35.3404	35.8113	36.5708	35.0355	36.2314
ABL1	31.7853	31.7654	32.507	31.5481	32.6263	32.5938	33.3186	31.8483	32.1296	32.3848	31.8202	33.3715	31.7403	33.3386	32.142	33.1715	31.9311	32.2998	32.3794	32.9755	31.5955	32.9531	32.3974	31.2359	32.5576	33.3788	34.2768	32.6032	33.0683	32.1863	32.3118	33.3462	33.3511	32.742	32.5577	33.0225	32.5505	32.6217	32.0052	32.097	35.5076	32.7436	32.5928	32.7263	33.0681	32.2459	32.71	32.6849	32.4029
ABL2	32.9009	33.3967	31.9439	33.1984	32.9981	33.0696	34.5172	32.9805	32.5813	33.5124	31.6755	34.1393	32.5894	34.7967	33.5759	33.978	34.0684	33.4931	33.0141	35.6567	33.6666	33.06	32.0549	32.7465	33.0864	33.3684	32.4408	33.1373	32.4628	34.0729	33.5742	33.9626	34.0332	33.5883	32.3074	33.6258	33.3994	33.9776	32.8988	33.4005	34.3348	32.3719	33.056	32.9226	33.1943	32.2593	33.6627	32.8119	33.7496
ABLIM1	33.5896	34.3702	34.7094	33.9033	34.5608	33.8187	34.0505	34.756	34.6306	33.0556	34.8199	34.2296	34.4101	33.6202	34.0123	33.81	33.5046	34.4493	34.7593	34.2601	34.0374	33.5636	34.7442	34.9909	35.3716	33.5952	35.2131	34.2942	34.4623	33.7189	34.0195	33.7233	34.604	34.4512	34.0256	34.3551	34.207	34.5789	34.437	34.0831	30.5835	34.3746	33.485	34.2193	34.7345	33.0781	33.2113	33.6316	33.9875
ABLIM2	30.5223	31.5968	30.7416	30.6433	29.1565	26.235	29.7838	30.185	30.5434	29.6228	28.5006	26.5608	29.6288	31.7203	30.0412	31.8258	27.3637	29.8841	28.543	32.1083	29.8326	30.7851	29.6127	26.8407	29.7779	28.2963	27.7342	31.5426	30.9008	31.4862	29.8552	30.6814	29.5772	31.0954	29.4086	28.9236	30.1532	32.1697	32.5805	30.6231	25.5245	29.2221	30.7947	29.8552	27.6828	30.2277	31.1714	29.8607	30.4785
ABLIM3	34.7083	35.5907	34.226	35.1734	34.848	32.7481	34.5034	34.1614	34.7093	33.1716	34.7191	34.6601	35.4213	34.0809	32.7078	32.6733	33.6435	34.0203	32.5533	34.7446	35.0802	35.3605	34.7065	33.1085	35.7233	33.2016	36.1577	34.2041	35.1491	32.2353	34.1305	34.4375	33.937	32.2948	33.1138	31.0418	35.1687	35.1755	34.3498	34.1533	34.9724	35.16	33.7336	33.0035	35.6972	34.0248	35.4365	33.8203	34.9231
ABO	29.3462	25.9862	31.3973	27.479	32.8548	33.1307	27.3701	28.6419	33.3849	28.4345	31.5121	27.5081	31.4049	29.1952	31.1252	28.1235	34.5719	30.7276	26.85	30.7439	30.103	28.6753	32.8162	32.5885	29.5718	27.0666	35.8457	31.0785	30.626	27.5786	32.0129	32.1629	30.7926	33.3652	31.8449	32.2538	31.0386	25.6834	26.3044	32.492	27.7612	34.7831	28.8871	30.5966	34.4424	31.8182	26.586	33.8048	28.5315
ABR	34.871	33.8474	34.4025	33.8068	33.7403	33.5314	35.0769	34.4597	33.5575	34.5607	32.9507	34.9182	33.4623	34.6817	34.7465	34.9935	35.0116	34.296	35.1175	34.567	32.9576	35.1793	33.8615	34.3995	33.3835	34.2859	33.1575	33.6949	33.7788	34.9878	34.4662	34.3927	33.6303	34.2107	34.7021	35.0797	34.2453	35.4514	33.4005	34.2451	35.7835	33.8411	34.3246	33.4995	32.7992	34.1884	34.9505	34.2033	34.3117
ABRA	26.8477	28.4509	24.415	28.2673	23.229	24.2085	27.9401	26.3207	29.0417	23.7987	22.2138	23.3403	24.3559	25.1253	27.6144	25.3842	29.364	25.5088	23.0711	30.4492	26.3149	26.063	24.3231	27.9355	24.8749	27.1471	25.983	22.8714	26.1363	24.8007	21.277	26.1016	23.3124	28.8129	23.6002	27.6489	21.9165	25.2335	26.4772	27.105	17.7571	24.9236	27.1326	23.3124	22.5223	26.7064	31.1322	25.3177	21.417
ABRACL	32.262	30.9686	31.5144	31.0534	31.2192	32.1	29.9624	31.0995	31.1267	31.982	19.7628	32.3233	30.6877	31.5606	32.0031	31.2843	27.9215	30.6621	32.7734	31.0241	29.8803	30.8282	30.8897	32.8392	31.5242	31.4152	29.1879	30.0887	32.0434	31.2758	31.6422	28.1009	28.0752	27.814	30.591	31.1236	29.7449	31.1785	29.537	30.1999	30.7027	29.3635	29.1159	31.66	27.4442	30.691	31.9469	31.2665	29.0901
ABT1	28.0152	27.7442	29.2299	27.294	30.3674	30.0054	28.3322	28.2513	29.5162	29.058	25.7539	30.0597	29.2609	28.9419	28.7723	28.9346	28.9153	30.4422	29.1768	29.3019	25.4989	29.7709	29.7768	27.7566	29.8075	30.0696	30.6071	29.2481	30.175	30.4461	29.7446	29.8241	30.519	28.2668	29.5553	29.3233	28.7132	28.9025	29.3727	29.7214	31.5738	30.4206	29.259	27.6697	29.1219	28.4698	30.1705	29.3855	29.0828
ABT1P1	23.3207	19.9602	19.9602	25.4919	19.9602	25.8487	25.0812	24.8331	26.2367	23.3775	25.7374	23.9014	19.9602	24.8775	25.6224	24.658	19.9602	19.9602	23.6959	25.7557	23.4431	24.8088	19.9602	24.5493	25.0812	19.9602	24.7482	22.4848	27.9704	25.586	25.4158	23.6349	19.9602	23.0984	24.3194	25.595	19.9602	24.3082	24.1244	25.9159	19.9602	24.2694	23.9325	23.7161	19.9602	24.3755	25.9457	24.8306	19.9602
ABTB1	30.9734	31.1142	32.3951	31.1599	31.9929	30.599	31.6016	31.997	31.5683	30.9674	29.4437	32.0355	32.0806	30.9296	30.9025	31.269	34.914	32.3356	32.063	32.6084	30.8603	32.8407	32.1855	31.2104	32.2898	31.6256	32.2192	32.6545	31.8824	32.1917	32.8093	32.055	32.3554	31.6619	33.249	30.7527	32.1103	32.8255	31.0023	32.2939	31.3489	32.5459	32.4635	31.9219	31.4393	32.2281	31.8534	32.9131	32.0313
ABTB2	28.7177	28.4479	30.5254	28.2221	29.1297	28.9789	29.1867	28.5832	28.2683	27.7794	26.6661	30.0404	30.6036	29.345	27.7066	30.5928	29.7135	29.1799	30.3098	30.3573	30.4592	30.2771	29.4879	30.8816	33.4346	27.7079	31.6943	29.2043	28.0877	29.8613	29.0599	28.3733	29.0303	31.4933	27.496	31.0368	30.8202	29.3378	28.9222	29.9658	29.1549	28.8444	28.4108	30.0608	31.4949	26.525	28.2608	28.9822	31.2132
AC000032.2	17.4861	29.7823	17.4861	26.1354	27.0325	26.6563	28.1503	24.6752	27.1506	29.7896	23.4444	26.5819	27.3441	29.8345	30.0393	29.5404	17.4861	29.18	25.8388	25.5783	23.9594	29.5536	29.9093	28.4214	25.2756	27.8642	31.6711	24.4396	17.4861	26.1988	26.4004	30.4426	17.4861	31.8255	30.3887	27.8906	29.3031	27.4259	17.4861	23.0728	29.5766	29.1365	30.0996	28.2818	30.1898	29.6095	26.1748	26.79	29.1672
AC000036.4	22.8069	20.8774	20.8774	22.6386	20.8774	20.8774	23.1285	20.8774	20.8774	20.8774	20.8774	20.8774	20.8774	24.3969	20.8774	20.8774	20.8774	23.0568	20.8774	20.8774	20.8774	20.8774	20.8774	20.8774	20.8774	23.1941	20.8774	20.8774	20.8774	20.8774	20.8774	20.8774	23.0891	20.8774	23.6725	20.8774	20.8774	20.8774	20.8774	20.8774	20.8774	22.5899	22.8439	20.8774	23.0568	22.4935	20.8774	20.8774	20.8774
AC000041.8	36.4034	36.1563	35.5328	35.1542	35.6699	35.2707	35.9083	35.1679	33.5125	35.816	31.8628	33.943	34.5783	35.7382	36.0873	35.2561	29.0037	36.3664	37.4529	36.0521	32.6226	37.5258	35.8309	33.896	32.9677	37.3916	35.5332	35.6659	36.7417	34.6484	36.4911	35.2123	35.6221	35.3997	34.5115	33.1812	36.5013	36.7107	36.4065	36.3564	36.4857	35.4911	35.5059	35.3416	33.9895	35.2515	36.8418	35.5823	36.5626
AC000068.10	26.3228	27.4995	23.5886	24.6864	24.3348	26.0659	26.8428	26.3623	27.6359	26.4805	16.5194	26.2824	27.2566	26.5763	22.2025	26.167	16.5194	26.2594	26.2632	27.1127	16.5194	28.3703	27.4414	24.9737	27.6387	22.9233	26.9235	26.1026	16.5194	28.4086	28.6825	16.5194	22.4178	16.5194	24.4469	25.7689	27.3654	26.3568	26.6062	27.7407	29.8837	26.9042	24.5023	26.1212	27.8658	27.7735	25.7483	26.9698	29.104
AC000068.5	20.8668	20.8668	20.8668	20.8668	20.8668	23.3935	20.8668	20.8668	20.8668	23.1447	20.8668	20.8668	20.8668	23.5678	22.7449	22.9409	20.8668	20.8668	20.8668	20.8668	20.8668	20.8668	20.8668	20.8668	20.8668	22.7787	20.8668	23.1495	20.8668	22.9718	20.8668	23.3572	20.8668	23.7044	20.8668	20.8668	20.8668	23.9256	20.8668	20.8668	20.8668	20.8668	23.1412	20.8668	20.8668	22.7359	23.0542	20.8668	20.8668
AC000068.9	21.0103	21.0103	21.0103	21.0103	21.0103	21.0103	21.0103	21.0103	21.0103	21.0103	21.0103	21.0103	21.0103	21.0103	21.0103	21.0103	27.0802	21.0103	21.0103	21.0103	21.0103	21.0103	21.0103	21.0103	21.0103	21.0103	21.0103	21.0103	21.0103	21.0103	21.0103	21.0103	21.0103	21.0103	21.0103	21.0103	21.0103	21.0103	21.0103	21.0103	21.0103	21.0103	21.0103	21.0103	21.0103	21.0103	21.0103	21.0103	21.0103
AC000077.2	20.9632	20.9632	20.9632	20.9632	20.9632	20.9632	20.9632	20.9632	20.9632	20.9632	20.9632	20.9632	20.9632	20.9632	20.9632	20.9632	20.9632	20.9632	20.9632	20.9632	20.9632	20.9632	20.9632	20.9632	20.9632	20.9632	20.9632	20.9632	20.9632	20.9632	20.9632	20.9632	20.9632	20.9632	20.9632	20.9632	20.9632	24.943	20.9632	20.9632	20.9632	20.9632	20.9632	20.9632	20.9632	20.9632	20.9632	20.9632	20.9632
AC000078.5	20.834	23.5123	20.834	20.834	20.834	20.834	20.834	20.834	20.834	23.2159	20.834	20.834	20.834	20.834	20.834	20.834	20.834	20.834	20.834	20.834	20.834	24.2135	20.834	23.3516	20.834	20.834	20.834	20.834	20.834	20.834	20.834	20.834	20.834	20.834	20.834	20.834	23.477	20.834	20.834	20.834	20.834	20.834	20.834	20.834	20.834	20.834	20.834	23.0086	23.4679
AC000081.2	20.9439	20.9439	20.9439	20.9439	20.9439	20.9439	20.9439	20.9439	20.9439	20.9439	20.9439	20.9439	26.9425	20.9439	25.8177	20.9439	20.9439	20.9439	20.9439	20.9439	20.9439	20.9439	20.9439	20.9439	20.9439	20.9439	20.9439	20.9439	20.9439	20.9439	20.9439	20.9439	20.9439	25.9021	20.9439	20.9439	20.9439	20.9439	20.9439	20.9439	20.9439	20.9439	20.9439	20.9439	20.9439	20.9439	20.9439	20.9439	20.9439
AC000089.3	28.0301	27.3227	28.0096	28.7387	31.6926	30.0256	27.0274	28.7858	30.5096	28.4704	26.7173	28.8411	32.0563	29.3009	26.2976	29.803	33.9667	28.3273	29.0806	29.6448	27.7153	28.8904	28.4277	27.7682	29.2195	28.3788	28.8433	30.1422	27.3175	29.0147	27.7414	28.7578	29.0349	28.8304	29.7309	28.8362	27.5147	28.1501	29.7494	26.7437	28.0862	28.1535	26.0703	26.5437	26.8705	27.4729	29.5683	27.8654	27.5421
AC000095.11	20.7662	24.9088	20.7662	25.6795	25.0638	20.7662	20.7662	20.7662	20.7662	20.7662	20.7662	20.7662	20.7662	20.7662	20.7662	20.7662	20.7662	20.7662	20.7662	20.7662	20.7662	20.7662	20.7662	20.7662	20.7662	24.9649	20.7662	20.7662	20.7662	20.7662	20.7662	20.7662	20.7662	25.537	20.7662	20.7662	20.7662	20.7662	20.7662	20.7662	20.7662	24.8092	25.4242	24.29	24.7819	20.7662	26.2706	25.3357	20.7662
AC000095.9	30.7732	30.2107	30.3709	30.9536	32.276	27.9264	22.7476	31.7972	33.4624	28.7344	28.3081	31.1849	31.0087	26.3707	27.4753	31.1723	32.9241	33.1032	25.198	27.2904	31.6241	28.2793	29.8292	24.2599	31.9901	32.7915	33.0512	29.1621	32.3003	33.1312	29.9339	31.8205	31.9436	33.3914	28.8328	28.3261	30.1657	30.0881	33.2897	30.8803	20.0241	32.4857	33.0308	31.5887	33.1785	30.8534	31.6913	33.5649	31.3432
AC000099.1	20.8955	20.8955	20.8955	23.374	20.8955	20.8955	20.8955	23.237	20.8955	22.8968	20.8955	20.8955	20.8955	23.2685	20.8955	20.8955	20.8955	20.8955	20.8955	20.8955	20.8955	20.8955	20.8955	20.8955	20.8955	20.8955	20.8955	20.8955	20.8955	20.8955	20.8955	20.8955	20.8955	20.8955	20.8955	20.8955	20.8955	20.8955	20.8955	20.8955	20.8955	20.8955	22.8937	23.1428	20.8955	22.5376	20.8955	20.8955	20.8955
AC000111.3	21.0156	21.0156	21.0156	21.0156	21.0156	21.0156	21.0156	21.0156	21.0156	21.0156	21.0156	21.0156	21.0156	21.0156	21.0156	21.0156	21.0156	21.0156	21.0156	21.0156	21.0156	21.0156	21.0156	21.0156	21.0156	21.0156	21.0156	21.0156	21.0156	21.0156	21.0156	21.0156	21.0156	21.0156	21.0156	21.0156	21.0156	21.0156	21.0156	21.0156	21.0156	21.0156	21.0156	21.0156	21.0156	21.0156	21.0156	21.0156	21.0156
AC000111.5	21.0139	21.0139	21.0139	21.0139	21.0139	21.0139	21.0139	21.0139	21.0139	21.0139	21.0139	21.0139	21.0139	21.0139	21.0139	21.0139	21.0139	21.0139	21.0139	21.0139	21.0139	21.0139	21.0139	21.0139	21.0139	21.0139	21.0139	21.0139	21.0139	21.0139	21.0139	21.0139	21.0139	21.0139	21.0139	21.0139	21.0139	21.0139	21.0139	21.0139	21.0139	21.0139	21.0139	21.0139	21.0139	21.0139	21.0139	21.0139	21.0139
AC000120.7	23.6172	20.317	20.317	24.8809	23.5587	23.0612	23.1446	22.38	24.8956	22.7911	25.6673	23.6392	22.7456	25.146	23.185	20.317	25.0741	23.0545	22.5863	20.317	25.6803	24.3596	22.2124	24.8237	23.8119	23.227	22.8606	22.7963	24.0512	23.4641	20.317	23.0218	20.317	23.9376	22.1384	25.8507	22.6336	20.317	24.4065	20.317	23.0218	23.3118	24.218	20.317	24.5203	24.3983	23.5639	24.3128	24.9951
AC000123.4	23.9108	20.7803	20.7803	20.7803	20.7803	20.7803	20.7803	20.7803	20.7803	24.7509	20.7803	20.7803	20.7803	24.3772	20.7803	20.7803	20.7803	20.7803	20.7803	20.7803	24.3387	20.7803	20.7803	24.9173	20.7803	20.7803	20.7803	23.5154	20.7803	20.7803	20.7803	23.7164	20.7803	20.7803	23.8835	25.4646	20.7803	20.7803	20.7803	20.7803	20.7803	20.7803	20.7803	20.7803	24.2001	20.7803	20.7803	20.7803	20.7803
AC000124.1	20.9589	20.9589	20.9589	20.9589	20.9589	20.9589	20.9589	20.9589	20.9589	20.9589	20.9589	20.9589	20.9589	22.4283	20.9589	20.9589	20.9589	20.9589	20.9589	20.9589	23.1496	20.9589	20.9589	20.9589	20.9589	20.9589	20.9589	20.9589	20.9589	20.9589	20.9589	20.9589	20.9589	20.9589	20.9589	22.4825	20.9589	20.9589	20.9589	20.9589	20.9589	20.9589	20.9589	20.9589	20.9589	20.9589	20.9589	20.9589	20.9589
AC000362.1	20.9166	20.9166	20.9166	20.9166	20.9166	20.9166	20.9166	20.9166	20.9166	20.9166	20.9166	20.9166	20.9166	20.9166	20.9166	20.9166	20.9166	20.9166	20.9166	20.9166	20.9166	20.9166	20.9166	20.9166	20.9166	20.9166	20.9166	20.9166	20.9166	20.9166	20.9166	20.9166	20.9166	20.9166	20.9166	20.9166	24.3035	20.9166	20.9166	20.9166	20.9166	20.9166	20.9166	20.9166	20.9166	20.9166	20.9166	20.9166	20.9166
AC000367.1	20.9117	20.9117	20.9117	22.8952	20.9117	20.9117	20.9117	20.9117	20.9117	20.9117	20.9117	20.9117	20.9117	23.5419	20.9117	22.9314	20.9117	20.9117	20.9117	20.9117	20.9117	20.9117	20.9117	20.9117	20.9117	20.9117	20.9117	20.9117	20.9117	20.9117	20.9117	20.9117	20.9117	20.9117	23.2564	20.9117	20.9117	20.9117	20.9117	20.9117	20.9117	20.9117	20.9117	20.9117	23.3661	20.9117	20.9117	20.9117	20.9117
AC000374.1	20.863	23.0654	20.863	23.2251	20.863	20.863	20.863	22.4534	20.863	20.863	20.863	20.863	20.863	23.8358	20.863	20.863	20.863	20.863	20.863	23.0318	20.863	20.863	20.863	20.863	20.863	20.863	20.863	20.863	20.863	20.863	20.863	20.863	20.863	20.863	20.863	20.863	22.6489	20.863	20.863	20.863	20.863	20.863	20.863	20.863	24.1034	20.863	20.863	20.863	23.0209
AC002056.3	26.0772	24.6565	26.7692	26.5604	27.0178	27.3018	22.7875	25.6345	26.3612	26.3106	28.8949	28.1065	27.2461	27.3562	26.9923	28.5371	17.194	21.9307	26.7557	27.5652	27.8052	23.3827	23.8832	24.7634	17.194	26.663	28.2374	26.8881	17.194	17.194	24.4087	25.8586	27.9607	29.0741	24.7126	27.8578	25.8233	25.9427	25.7529	22.4697	27.6365	26.1802	24.4876	27.3538	24.2262	27.0452	25.7453	21.8753	27.5437
AC002056.5	25.9164	26.9605	26.7852	27.004	18.4388	25.4021	26.7171	25.2656	26.334	27.1609	18.4388	18.4388	28.37	29.0383	18.4388	24.4575	31.6116	27.8521	18.4388	28.7056	27.8161	18.4388	27.1762	18.4388	24.1613	18.4388	27.0639	25.9338	18.4388	25.5069	25.3375	28.6544	28.9728	18.4388	25.6241	24.256	26.7113	18.4388	28.7644	26.6718	18.4388	27.1477	26.692	25.0007	25.2943	26.9212	24.2174	25.5272	25.8899
AC002059.10	20.8138	20.8138	20.8138	20.8138	20.8138	20.8138	20.8138	24.0305	20.8138	23.861	20.8138	20.8138	20.8138	24.2632	24.0078	20.8138	20.8138	20.8138	20.8138	20.8138	20.8138	20.8138	20.8138	20.8138	20.8138	24.2429	20.8138	20.8138	20.8138	20.8138	20.8138	24.0648	20.8138	20.8138	23.9862	20.8138	20.8138	20.8138	20.8138	20.8138	20.8138	20.8138	20.8138	20.8138	20.8138	23.4548	20.8138	20.8138	24.147
AC002064.4	25.5307	20.9742	20.9742	20.9742	20.9742	20.9742	20.9742	20.9742	20.9742	20.9742	20.9742	20.9742	20.9742	20.9742	20.9742	20.9742	20.9742	20.9742	20.9742	20.9742	20.9742	20.9742	20.9742	20.9742	20.9742	20.9742	20.9742	20.9742	20.9742	20.9742	20.9742	20.9742	20.9742	20.9742	20.9742	20.9742	20.9742	20.9742	20.9742	20.9742	20.9742	20.9742	20.9742	20.9742	20.9742	20.9742	20.9742	20.9742	20.9742
AC002064.5	20.885	20.885	20.885	20.885	20.885	20.885	20.885	23.161	20.885	20.885	20.885	20.885	20.885	20.885	20.885	20.885	20.885	20.885	23.3234	20.885	23.1584	20.885	20.885	20.885	23.2079	20.885	20.885	20.885	20.885	20.885	20.885	20.885	20.885	20.885	22.9651	23.9023	20.885	20.885	20.885	20.885	20.885	20.885	23.1127	20.885	20.885	22.7838	23.8785	20.885	20.885
AC002066.1	20.9092	20.9092	20.9092	20.9092	20.9092	20.9092	20.9092	20.9092	20.9092	20.9092	20.9092	20.9092	20.9092	20.9092	20.9092	20.9092	20.9092	20.9092	20.9092	20.9092	20.9092	20.9092	20.9092	20.9092	20.9092	20.9092	20.9092	20.9092	20.9092	20.9092	20.9092	20.9092	20.9092	20.9092	20.9092	25.8983	20.9092	20.9092	20.9092	20.9092	20.9092	20.9092	20.9092	24.2346	24.6988	20.9092	20.9092	20.9092	24.2551
AC002069.5	20.4067	23.0152	23.3023	24.3392	20.4067	20.4067	22.9885	20.4067	20.4067	20.4067	20.4067	23.9407	22.6242	24.4433	20.4067	20.4067	20.4067	20.4067	20.4067	20.4067	24.4001	20.4067	23.3478	20.4067	23.5978	20.4067	20.4067	23.9781	20.4067	22.4942	20.4067	22.8764	20.4067	20.4067	20.4067	24.0336	20.4067	24.5927	20.4067	20.4067	20.4067	25.7069	23.9686	23.7745	23.7343	20.4067	23.3714	24.0551	23.7952
AC002069.6	24.0171	23.1349	20.5911	24.6548	20.5911	20.5911	20.5911	23.1684	20.5911	20.5911	24.9867	20.5911	22.7536	24.5275	20.5911	23.3597	20.5911	20.5911	20.5911	20.5911	23.6367	20.5911	24.2979	20.5911	20.5911	20.5911	24.7779	20.5911	20.5911	22.6268	22.9881	20.5911	20.5911	20.5911	20.5911	20.5911	20.5911	24.0374	20.5911	23.3722	20.5911	20.5911	22.7906	24.7355	23.0286	20.5911	25.028	23.7982	20.5911
AC002075.3	24.8923	24.4844	20.8311	20.8311	20.8311	23.9077	20.8311	20.8311	20.8311	20.8311	20.8311	20.8311	20.8311	24.08	20.8311	20.8311	20.8311	20.8311	20.8311	20.8311	20.8311	20.8311	20.8311	23.8197	20.8311	20.8311	24.1883	20.8311	20.8311	25.8659	20.8311	23.8716	23.9387	20.8311	20.8311	25.8458	20.8311	20.8311	20.8311	20.8311	20.8311	20.8311	20.8311	20.8311	20.8311	24.0104	25.191	20.8311	20.8311
AC002075.4	32.9406	32.4119	27.7581	29.6861	33.0752	32.4723	30.7629	30.4322	29.2632	29.2207	28.4004	32.819	32.9659	27.2329	27.8819	30.7484	26.7568	25.0378	26.2163	27.6611	31.2148	28.5992	30.1535	32.9949	26.7396	30.7763	32.815	30.6552	23.8625	32.7854	29.8877	29.8919	33.1187	29.0852	28.2015	31.2702	31.9477	23.5849	32.4138	22.9828	27.7038	27.5025	13.7323	29.8029	33.0052	32.4474	31.9066	26.722	29.9746
AC002076.10	20.9332	20.9332	20.9332	20.9332	20.9332	20.9332	20.9332	20.9332	20.9332	20.9332	20.9332	24.884	20.9332	20.9332	20.9332	20.9332	20.9332	20.9332	20.9332	20.9332	20.9332	20.9332	20.9332	20.9332	20.9332	20.9332	20.9332	20.9332	20.9332	20.9332	20.9332	20.9332	24.5535	20.9332	20.9332	20.9332	20.9332	20.9332	20.9332	20.9332	20.9332	20.9332	20.9332	20.9332	20.9332	23.3974	20.9332	20.9332	20.9332
AC002116.7	27.803	27.3378	26.412	27.3039	27.2582	28.9677	23.9506	26.9063	28.483	25.6209	15.4824	28.2397	27.3225	25.4949	28.0613	26.5273	15.4824	30.9664	30.1444	25.5612	25.8193	29.7677	27.749	30.2164	28.7889	28.5089	29.6438	25.0964	27.1528	31.807	27.8791	28.133	28.5689	15.4824	27.9556	29.0234	28.7398	30.0536	29.1986	29.6711	29.2991	30.0182	28.7217	27.9477	26.44	28.6082	28.5246	28.7353	28.5734
AC002116.8	20.5814	20.5814	20.5814	20.5814	20.5814	23.8921	20.5814	20.5814	20.5814	20.5814	20.5814	24.4527	20.5814	26.0221	20.5814	20.5814	20.5814	20.5814	25.98	20.5814	20.5814	20.5814	25.6242	20.5814	27.1785	20.5814	26.6676	23.6292	20.5814	26.3805	25.0004	20.5814	20.5814	20.5814	26.067	20.5814	20.5814	20.5814	20.5814	20.5814	25.4524	26.4103	24.481	20.5814	27.77	24.5127	20.5814	23.3593	20.5814
AC002117.1	20.9819	20.9819	20.9819	20.9819	20.9819	20.9819	20.9819	27.0241	20.9819	27.4385	20.9819	20.9819	20.9819	20.9819	20.9819	20.9819	20.9819	20.9819	20.9819	20.9819	20.9819	20.9819	20.9819	20.9819	20.9819	20.9819	20.9819	20.9819	20.9819	20.9819	20.9819	20.9819	20.9819	20.9819	20.9819	20.9819	20.9819	20.9819	20.9819	20.9819	20.9819	20.9819	20.9819	20.9819	20.9819	20.9819	20.9819	20.9819	20.9819
AC002128.5	20.792	24.1026	20.792	20.792	20.792	20.792	20.792	24.1383	20.792	20.792	20.792	20.792	24.1726	25.54	23.7719	20.792	20.792	20.792	24.0106	20.792	20.792	20.792	20.792	20.792	20.792	20.792	20.792	20.792	20.792	20.792	20.792	23.9581	24.028	20.792	20.792	20.792	25.1008	20.792	20.792	20.792	20.792	20.792	23.7325	20.792	20.792	24.3726	24.1191	20.792	20.792
AC002306.1	20.7569	24.4948	20.7569	23.7919	20.7569	23.4752	20.7569	20.7569	20.7569	25.0219	24.1332	20.7569	20.7569	23.6628	20.7569	20.7569	20.7569	20.7569	24.7827	20.7569	20.7569	20.7569	20.7569	20.7569	20.7569	20.7569	20.7569	23.2127	25.4146	20.7569	20.7569	23.4361	23.5088	23.8097	24.5351	20.7569	20.7569	24.0477	20.7569	20.7569	20.7569	20.7569	20.7569	23.5088	24.9205	24.1098	23.9732	23.7919	20.7569
AC002310.10	26.2406	22.7801	22.4295	26.1484	24.3357	24.7588	24.6077	27.166	26.9949	22.7328	16.054	27.2032	26.25	24.7952	26.6229	23.5506	22.5455	24.1017	26.2606	26.8459	26.8621	26.881	26.2511	27.5878	27.1718	21.9963	25.6562	25.9764	16.054	28.4471	23.6146	26.1102	23.7678	27.6605	26.0201	27.3719	27.1061	25.1198	16.054	28.2858	24.0431	25.5931	24.258	24.1742	26.5851	27.3109	26.3657	26.901	26.2815
AC002310.11	28.6398	28.7355	29.2858	27.917	29.4803	28.9418	26.6666	28.9756	27.603	28.2079	17.5896	28.8859	29.1219	28.3303	27.6871	28.9798	17.5896	30.1701	28.6483	27.8209	27.5497	31.3959	29.3964	28.7914	30.7289	27.6842	30.7787	29.5486	29.3515	29.3041	29.0687	29.2513	29.0565	29.2596	29.9775	27.7053	28.6519	28.3	29.977	29.8654	30.4411	29.7994	29.6424	29.3396	29.2498	28.7733	28.8001	30.092	28.9304
AC002310.12	23.6281	21.059	21.059	23.404	21.059	21.059	21.059	23.2458	24.8918	21.059	24.6719	21.059	21.059	21.059	21.059	21.059	21.059	21.059	24.3747	21.059	24.6847	21.059	21.059	21.059	21.059	21.059	21.059	24.6224	21.059	24.9688	23.9125	21.059	21.059	21.059	24.3764	24.2834	21.059	21.059	21.059	21.059	25.4756	21.059	25.1941	21.059	21.059	21.059	21.059	21.059	21.059
AC002310.13	20.4521	20.4521	28.5467	20.4521	28.4326	20.4521	20.4521	20.4521	26.5946	20.4521	20.4521	29.1965	20.4521	20.4521	20.4521	20.4521	20.4521	29.2672	27.948	20.4521	20.4521	32.2688	26.245	20.4521	30.0214	28.2666	20.4521	27.0217	30.2164	27.9703	24.7767	24.7916	20.4521	30.1448	28.2778	28.867	20.4521	29.3881	20.4521	29.6768	30.3098	27.0801	20.4521	20.4521	29.5205	29.2691	28.2922	30.1737	20.4521
AC002310.17	19.7942	25.3941	25.3319	25.4337	26.7639	19.7942	19.7942	25.4361	19.7942	19.7942	19.7942	25.7135	19.7942	19.7942	25.2174	25.6731	19.7942	19.7942	26.4934	19.7942	19.7942	25.5477	26.3743	28.8115	25.1034	19.7942	25.612	19.7942	19.7942	19.7942	26.9976	26.599	27.1961	19.7942	25.1203	25.4095	19.7942	19.7942	19.7942	26.9267	26.0184	25.3578	27.7089	25.1169	19.7942	26.6291	19.7942	26.0111	19.7942
AC002310.7	25.5329	27.5646	20.1928	26.6247	28.8369	25.495	25.5926	27.4279	20.1928	20.1928	20.1928	28.8261	26.9735	20.1928	25.0459	20.1928	20.1928	29.613	26.3654	20.1928	20.1928	20.1928	27.82	28.489	25.3249	28.0945	27.1862	25.1793	20.1928	27.2242	27.2242	27.9464	23.9568	30.9492	24.7531	26.9917	20.1928	20.1928	20.1928	20.1928	28.5578	28.4267	25.7637	20.1928	20.1928	20.1928	28.3547	28.5913	27.0179
AC002314.4	20.9705	20.9705	20.9705	20.9705	20.9705	20.9705	20.9705	20.9705	20.9705	20.9705	20.9705	20.9705	20.9705	20.9705	20.9705	20.9705	20.9705	20.9705	20.9705	20.9705	20.9705	20.9705	20.9705	20.9705	20.9705	20.9705	20.9705	20.9705	20.9705	20.9705	20.9705	20.9705	20.9705	20.9705	20.9705	20.9705	20.9705	20.9705	20.9705	20.9705	20.9705	20.9705	20.9705	20.9705	20.9705	20.9705	20.9705	20.9705	20.9705
AC002366.3	23.4008	24.1084	21.8675	25.091	25.7182	17.3466	26.4942	23.898	25.2921	24.3038	27.8649	24.5668	24.5412	27.2302	24.366	24.7501	17.3466	25.3356	23.9526	24.8666	24.9925	27.1062	26.0289	25.6491	25.5685	22.8078	23.0272	24.6276	27.3843	24.8094	23.8425	27.6592	26.8464	26.5598	27.7072	24.8597	27.8089	22.8643	17.3466	23.9453	17.3466	23.745	25.3467	26.5671	25.7982	26.2865	23.7674	25.5898	26.6018
AC002368.4	20.955	20.955	20.955	20.955	20.955	20.955	20.955	20.955	20.955	20.955	20.955	20.955	20.955	20.955	20.955	20.955	20.955	20.955	20.955	20.955	23.6424	20.955	23.1136	20.955	20.955	20.955	20.955	20.955	20.955	20.955	20.955	20.955	20.955	20.955	20.955	20.955	20.955	20.955	20.955	20.955	20.955	20.955	20.955	20.955	20.955	22.7383	20.955	20.955	20.955
AC002398.11	26.0975	24.277	26.377	23.2923	23.5406	24.1089	27.7075	23.9907	27.2929	23.6995	18.4626	22.9174	24.1649	24.938	23.0172	24.9431	31.6623	22.1334	25.2269	26.7168	18.4626	28.2104	23.297	25.281	26.5524	25.6837	24.7678	26.5141	18.4626	26.602	27.1354	24.0498	25.1308	18.4626	28.3129	25.0994	26.2469	26.1298	18.4626	25.6509	25.6669	25.9676	26.6444	25.7807	25.9771	26.5977	23.5479	26.7076	27.4309
AC002398.12	30.6854	24.1611	33.7439	35.3678	32.2937	27.3099	38.8559	31.7138	34.4926	35.0892	37.2903	31.5726	32.7726	32.3966	30.4792	32.5667	35.3683	31.6039	27.9036	34.1767	30.6874	27.8159	34.0932	31.8641	31.145	32.7686	26.6926	37.4039	30.915	24.9948	31.6984	31.4819	24.7125	27.6118	29.9258	21.9952	29.767	21.7391	32.2368	26.8984	27.044	28.87	28.8228	34.7705	30.4226	31.8587	25.0025	29.5799	30.0029
AC002398.13	20.6972	20.6972	20.6972	24.9169	20.6972	20.6972	20.6972	20.6972	24.9305	24.6781	25.2615	20.6972	24.629	26.5166	25.7391	20.6972	20.6972	20.6972	20.6972	20.6972	25.656	25.8817	20.6972	20.6972	24.8133	24.9621	20.6972	20.6972	20.6972	25.0006	20.6972	25.4591	24.1075	20.6972	25.2476	26.3592	20.6972	20.6972	20.6972	20.6972	20.6972	20.6972	24.6739	20.6972	20.6972	24.1861	24.8615	20.6972	23.2852
AC002398.9	30.152	30.33	30.3659	28.9752	19.8687	29.0928	19.8687	28.6027	28.5547	30.0408	27.8355	29.5421	25.8019	27.597	28.4706	29.3442	19.8687	29.8766	28.5697	27.9005	30.2345	30.3252	29.7127	28.6681	30.0545	27.4515	19.8687	29.1296	30.1806	19.8687	30.4702	27.7071	19.8687	31.0197	19.8687	28.8953	30.5968	27.0499	27.4349	19.8687	30.0348	19.8687	28.1744	29.2563	19.8687	28.477	29.8078	29.0922	28.7325
AC002400.1	31.2971	25.8514	27.2129	28.6696	25.833	32.8849	28.9118	29.0944	29.0088	30.3673	29.5786	26.8459	28.0419	28.6163	30.3809	28.5024	29.6637	25.2728	28.4366	27.435	28.9074	27.6872	28.5615	31.1823	27.5745	26.6111	27.3702	26.7855	27.2862	26.1445	25.7315	27.6937	28.3094	28.96	28.2237	30.1583	27.3477	28.3984	27.6609	27.4292	29.831	28.1663	29.3564	27.6581	26.7281	29.9145	29.0876	28.637	28.417
AC002401.1	19.6083	19.6083	26.6294	19.6083	24.1916	25.5841	26.1698	23.8262	27.8313	26.6158	19.6083	25.1172	26.7744	23.8677	19.6083	24.0532	19.6083	19.6083	25.436	19.6083	27.3064	19.6083	25.2077	24.9072	19.6083	24.0525	27.7292	25.1589	19.6083	24.7984	25.4027	26.4595	19.6083	19.6083	19.6083	23.9822	24.9675	19.6083	26.7581	23.5191	19.6083	27.7243	19.6083	23.7017	25.3202	19.6083	19.6083	25.0755	25.3891
AC002429.4	20.9515	20.9515	20.9515	20.9515	20.9515	20.9515	20.9515	20.9515	20.9515	20.9515	20.9515	20.9515	20.9515	20.9515	20.9515	20.9515	20.9515	20.9515	20.9515	20.9515	20.9515	20.9515	20.9515	20.9515	20.9515	20.9515	20.9515	20.9515	20.9515	20.9515	20.9515	20.9515	20.9515	20.9515	20.9515	20.9515	20.9515	20.9515	20.9515	20.9515	20.9515	20.9515	20.9515	20.9515	20.9515	20.9515	20.9515	20.9515	27.6829
AC002429.5	20.9206	20.9206	20.9206	23.2778	20.9206	20.9206	20.9206	23.1187	20.9206	20.9206	20.9206	20.9206	20.9206	20.9206	23.094	20.9206	20.9206	20.9206	23.3385	20.9206	20.9206	20.9206	20.9206	24.7001	20.9206	20.9206	20.9206	20.9206	20.9206	20.9206	20.9206	20.9206	20.9206	23.2948	22.8613	20.9206	20.9206	20.9206	20.9206	20.9206	20.9206	23.2126	20.9206	20.9206	20.9206	23.0836	23.4519	20.9206	20.9206
AC002451.3	20.882	26.549	20.882	25.1346	20.882	20.882	20.882	20.882	20.882	20.882	20.882	20.882	20.882	20.882	20.882	20.882	20.882	20.882	20.882	20.882	20.882	20.882	20.882	20.882	20.882	20.882	20.882	20.882	20.882	20.882	20.882	23.7606	20.882	20.882	20.882	20.882	20.882	20.882	20.882	20.882	20.882	20.882	20.882	20.882	20.882	20.882	20.882	20.882	20.882
AC002454.1	20.9305	20.9305	20.9305	20.9305	20.9305	20.9305	20.9305	20.9305	20.9305	20.9305	20.9305	20.9305	20.9305	20.9305	20.9305	20.9305	20.9305	20.9305	20.9305	20.9305	20.9305	20.9305	20.9305	20.9305	20.9305	20.9305	20.9305	20.9305	20.9305	20.9305	20.9305	20.9305	20.9305	20.9305	20.9305	26.2747	20.9305	26.8925	20.9305	20.9305	20.9305	20.9305	20.9305	20.9305	20.9305	20.9305	20.9305	20.9305	20.9305
AC002456.2	20.9616	20.9616	20.9616	20.9616	20.9616	20.9616	20.9616	20.9616	20.9616	20.9616	20.9616	20.9616	20.9616	20.9616	20.9616	20.9616	20.9616	20.9616	27.5708	20.9616	20.9616	20.9616	20.9616	20.9616	20.9616	20.9616	20.9616	20.9616	20.9616	20.9616	20.9616	20.9616	20.9616	20.9616	20.9616	20.9616	20.9616	20.9616	20.9616	20.9616	20.9616	20.9616	20.9616	20.9616	20.9616	26.6607	20.9616	20.9616	20.9616
AC002463.3	21.0147	21.0147	21.0147	21.0147	21.0147	21.0147	21.0147	21.0147	21.0147	21.0147	21.0147	21.0147	21.0147	21.0147	21.0147	21.0147	21.0147	21.0147	21.0147	21.0147	21.0147	21.0147	21.0147	21.0147	21.0147	21.0147	21.0147	21.0147	21.0147	21.0147	21.0147	21.0147	21.0147	21.0147	21.0147	21.0147	21.0147	21.0147	21.0147	21.0147	21.0147	21.0147	21.0147	21.0147	21.0147	21.0147	21.0147	21.0147	21.0147
AC002467.7	21.1872	24.9223	21.1872	21.1872	21.1872	25.3551	21.1872	21.1872	21.1872	21.1872	21.1872	21.1872	21.1872	21.1872	21.1872	21.1872	21.1872	21.1872	21.1872	21.1872	21.1872	21.1872	25.0576	21.1872	21.1872	21.1872	21.1872	21.1872	21.1872	21.1872	25.2972	21.1872	21.1872	21.1872	21.1872	21.1872	21.1872	21.1872	21.1872	21.1872	21.1872	21.1872	21.1872	21.1872	21.1872	21.1872	21.1872	21.1872	21.1872
AC002472.11	20.9689	20.9689	20.9689	20.9689	20.9689	20.9689	20.9689	20.9689	20.9689	20.9689	20.9689	20.9689	20.9689	20.9689	20.9689	20.9689	20.9689	20.9689	20.9689	20.9689	20.9689	20.9689	20.9689	20.9689	20.9689	20.9689	20.9689	20.9689	20.9689	20.9689	20.9689	20.9689	20.9689	20.9689	20.9689	20.9689	20.9689	20.9689	20.9689	20.9689	20.9689	20.9689	20.9689	20.9689	20.9689	20.9689	20.9689	20.9689	20.9689
AC002480.2	20.965	20.965	20.965	20.965	20.965	20.965	23.7345	20.965	20.965	20.965	20.965	20.965	20.965	20.965	20.965	20.965	20.965	20.965	20.965	20.965	20.965	20.965	20.965	20.965	20.965	20.965	20.965	20.965	20.965	23.2043	20.965	20.965	20.965	20.965	20.965	20.965	20.965	20.965	20.965	20.965	20.965	20.965	20.965	20.965	20.965	20.965	23.2919	20.965	20.965
AC002480.3	20.9114	20.9114	20.9114	20.9114	20.9114	20.9114	20.9114	20.9114	20.9114	20.9114	20.9114	20.9114	20.9114	24.3698	20.9114	20.9114	20.9114	20.9114	23.5866	20.9114	20.9114	20.9114	23.1459	20.9114	20.9114	23.3593	20.9114	20.9114	20.9114	26.0945	20.9114	20.9114	20.9114	20.9114	20.9114	24.4974	20.9114	20.9114	20.9114	20.9114	20.9114	20.9114	20.9114	20.9114	20.9114	20.9114	23.7121	20.9114	20.9114
AC002480.4	21.0021	27.4611	21.0021	21.0021	21.0021	21.0021	21.0021	21.0021	21.0021	21.0021	21.0021	21.0021	21.0021	21.0021	21.0021	21.0021	21.0021	21.0021	21.0021	21.0021	21.0021	21.0021	21.0021	21.0021	21.0021	21.0021	21.0021	21.0021	21.0021	21.0021	21.0021	21.0021	21.0021	21.0021	21.0021	21.0021	21.0021	21.0021	21.0021	21.0021	21.0021	21.0021	21.0021	21.0021	21.0021	21.0021	21.0021	21.0021	21.0021
AC002480.5	24.1925	20.9585	20.9585	20.9585	20.9585	20.9585	20.9585	20.9585	20.9585	20.9585	25.5066	20.9585	20.9585	20.9585	20.9585	20.9585	20.9585	20.9585	20.9585	20.9585	20.9585	20.9585	20.9585	20.9585	20.9585	20.9585	20.9585	20.9585	20.9585	25.1578	20.9585	20.9585	20.9585	20.9585	20.9585	20.9585	20.9585	20.9585	20.9585	20.9585	20.9585	20.9585	20.9585	20.9585	20.9585	20.9585	24.1285	20.9585	20.9585
AC002486.2	20.8601	20.8601	20.8601	20.8601	20.8601	26.9074	20.8601	20.8601	20.8601	20.8601	20.8601	20.8601	20.8601	25.0156	20.8601	20.8601	20.8601	20.8601	20.8601	20.8601	20.8601	20.8601	20.8601	20.8601	20.8601	20.8601	20.8601	20.8601	20.8601	25.2614	20.8601	20.8601	20.8601	20.8601	20.8601	20.8601	20.8601	20.8601	20.8601	20.8601	20.8601	20.8601	25.0639	20.8601	26.1688	20.8601	20.8601	20.8601	20.8601
AC002486.3	20.9741	20.9741	20.9741	20.9741	20.9741	20.9741	20.9741	20.9741	20.9741	20.9741	20.9741	20.9741	20.9741	20.9741	20.9741	20.9741	20.9741	20.9741	20.9741	20.9741	20.9741	23.9695	20.9741	20.9741	20.9741	20.9741	20.9741	20.9741	20.9741	20.9741	20.9741	20.9741	20.9741	20.9741	20.9741	20.9741	20.9741	20.9741	20.9741	20.9741	20.9741	20.9741	20.9741	20.9741	20.9741	20.9741	20.9741	20.9741	20.9741
AC002511.2	20.9249	20.9249	20.9249	25.0608	20.9249	20.9249	20.9249	20.9249	20.9249	25.0597	20.9249	20.9249	20.9249	20.9249	20.9249	20.9249	20.9249	20.9249	20.9249	20.9249	20.9249	20.9249	20.9249	20.9249	20.9249	20.9249	20.9249	20.9249	20.9249	20.9249	20.9249	20.9249	20.9249	20.9249	20.9249	20.9249	20.9249	20.9249	20.9249	26.0728	20.9249	20.9249	20.9249	20.9249	20.9249	20.9249	20.9249	24.7621	20.9249
AC002511.3	20.9255	20.9255	20.9255	20.9255	20.9255	20.9255	20.9255	24.3331	20.9255	20.9255	20.9255	20.9255	20.9255	20.9255	20.9255	20.9255	20.9255	20.9255	20.9255	20.9255	23.9813	20.9255	20.9255	20.9255	20.9255	20.9255	20.9255	20.9255	20.9255	20.9255	20.9255	20.9255	20.9255	20.9255	20.9255	20.9255	20.9255	24.7403	20.9255	20.9255	20.9255	20.9255	20.9255	20.9255	20.9255	20.9255	20.9255	20.9255	20.9255
AC002519.6	25.0049	20.6204	23.2775	20.6204	23.3366	20.6204	25.054	20.6204	23.6501	25.7368	23.4763	20.6204	20.6204	20.6204	24.746	20.6204	23.3366	20.6204	20.6204	25.2269	26.2339	20.6204	23.3194	23.5925	20.6204	20.6204	20.6204	20.6204	22.9836	20.6204	23.6325	22.8867	20.6204	25.3919	20.6204	20.6204	23.2858	20.6204	20.6204	20.6204	20.6204	24.1662	24.8907	24.1803	20.6204	24.2536	20.6204	23.9684	20.6204
AC002519.8	20.8864	20.8864	20.8864	22.7023	22.8326	20.8864	20.8864	22.5797	20.8864	22.9172	20.8864	20.8864	20.8864	20.8864	23.2405	22.7354	20.8864	20.8864	20.8864	20.8864	20.8864	20.8864	20.8864	20.8864	20.8864	22.5908	20.8864	20.8864	20.8864	20.8864	20.8864	23.1065	20.8864	20.8864	20.8864	20.8864	20.8864	20.8864	20.8864	20.8864	20.8864	20.8864	20.8864	20.8864	20.8864	20.8864	22.8364	20.8864	20.8864
AC002539.1	20.9219	24.1747	20.9219	20.9219	20.9219	20.9219	20.9219	20.9219	20.9219	20.9219	20.9219	20.9219	20.9219	20.9219	20.9219	20.9219	20.9219	20.9219	20.9219	20.9219	20.9219	20.9219	20.9219	23.9796	20.9219	20.9219	20.9219	20.9219	20.9219	20.9219	20.9219	20.9219	24.1014	20.9219	20.9219	20.9219	20.9219	20.9219	20.9219	20.9219	20.9219	24.3025	20.9219	20.9219	20.9219	23.3845	20.9219	20.9219	20.9219
AC002542.2	25.4064	25.1792	20.941	20.941	20.941	20.941	20.941	20.941	20.941	20.941	20.941	20.941	20.941	20.941	20.941	20.941	20.941	20.941	20.941	20.941	20.941	20.941	20.941	20.941	20.941	20.941	20.941	20.941	20.941	20.941	20.941	20.941	20.941	20.941	20.941	20.941	20.941	20.941	20.941	20.941	20.941	20.941	20.941	20.941	20.941	20.941	20.941	20.941	20.941
AC002543.2	26.0074	24.8485	19.7457	25.2786	23.2333	25.3355	22.7877	22.8598	25.2947	25.2337	19.7457	22.3745	23.302	25.8082	25.3529	24.0966	25.3068	19.7457	23.111	24.3586	25.8635	19.7457	21.7848	25.2161	19.7457	21.9797	22.4822	23.3623	24.3671	24.1398	23.6132	22.6556	22.7345	24.4001	26.7563	24.6298	23.168	19.7457	23.5476	23.1059	19.7457	22.0599	19.7457	22.7345	23.6665	24.1365	22.3015	22.1257	23.7382
AC002550.5	20.9649	20.9649	20.9649	20.9649	20.9649	20.9649	20.9649	20.9649	20.9649	20.9649	20.9649	20.9649	20.9649	20.9649	20.9649	20.9649	20.9649	20.9649	20.9649	20.9649	20.9649	20.9649	20.9649	20.9649	20.9649	20.9649	20.9649	20.9649	20.9649	20.9649	20.9649	20.9649	20.9649	20.9649	20.9649	27.3675	20.9649	20.9649	20.9649	20.9649	20.9649	20.9649	20.9649	20.9649	20.9649	20.9649	24.7942	20.9649	20.9649
AC002551.1	20.886	20.886	20.886	20.886	20.886	20.886	20.886	20.886	20.886	20.886	20.886	20.886	20.886	20.886	24.5563	20.886	20.886	20.886	20.886	20.886	24.2022	20.886	20.886	24.3251	20.886	20.886	20.886	24.1453	20.886	20.886	20.886	20.886	20.886	20.886	20.886	20.886	20.886	20.886	20.886	20.886	20.886	20.886	20.886	20.886	24.4194	20.886	20.886	24.3781	20.886
AC002553.4	25.2323	27.1144	20.9365	20.9365	20.9365	20.9365	20.9365	20.9365	20.9365	20.9365	20.9365	20.9365	20.9365	20.9365	25.4157	20.9365	20.9365	20.9365	20.9365	20.9365	20.9365	20.9365	20.9365	20.9365	20.9365	20.9365	20.9365	25.7469	20.9365	20.9365	20.9365	20.9365	20.9365	20.9365	28.8553	20.9365	20.9365	26.0479	25.1681	20.9365	20.9365	20.9365	20.9365	20.9365	20.9365	20.9365	20.9365	20.9365	20.9365
AC002984.2	20.8343	20.8343	23.9224	20.8343	20.8343	20.8343	20.8343	20.8343	20.8343	24.0694	20.8343	20.8343	20.8343	20.8343	20.8343	20.8343	20.8343	20.8343	20.8343	24.3612	20.8343	20.8343	20.8343	24.2205	20.8343	20.8343	20.8343	20.8343	20.8343	24.1377	20.8343	20.8343	20.8343	24.0849	23.8892	20.8343	20.8343	20.8343	20.8343	20.8343	20.8343	20.8343	24.066	20.8343	20.8343	23.6696	20.8343	20.8343	20.8343
AC002985.3	20.7298	20.7298	20.7298	20.7298	20.7298	20.7298	20.7298	20.7298	20.7298	25.2341	20.7298	20.7298	20.7298	20.7298	20.7298	20.7298	20.7298	20.7298	20.7298	20.7298	20.7298	20.7298	24.5965	20.7298	20.7298	20.7298	25.8851	20.7298	20.7298	20.7298	20.7298	20.7298	20.7298	20.7298	24.823	25.1001	20.7298	24.7779	26.9922	20.7298	20.7298	20.7298	20.7298	20.7298	20.7298	20.7298	20.7298	20.7298	20.7298
AC003002.4	20.8399	20.8399	20.8399	20.8399	20.8399	20.8399	20.8399	20.8399	20.8399	20.8399	26.8118	20.8399	20.8399	20.8399	20.8399	20.8399	20.8399	20.8399	20.8399	20.8399	20.8399	28.4378	20.8399	20.8399	24.3542	20.8399	20.8399	20.8399	20.8399	20.8399	20.8399	20.8399	27.6302	20.8399	27.8508	20.8399	20.8399	20.8399	20.8399	20.8399	20.8399	20.8399	20.8399	20.8399	20.8399	20.8399	20.8399	20.8399	25.1356
AC003002.6	23.1109	25.8353	25.0335	26.3765	18.387	18.387	25.3949	27.7137	18.387	25.0949	18.387	27.9856	26.9983	27.6674	26.1019	27.1449	18.387	30.039	25.1441	25.585	18.387	28.131	25.614	18.387	25.4678	26.2377	29.9528	25.46	30.7739	27.8956	25.412	27.4733	24.4923	30.102	28.0552	23.2638	30.6527	18.387	18.387	24.574	30.2625	29.0122	18.387	27.3744	25.0297	27.5231	30.0899	28.4414	18.387
AC003003.5	22.9919	23.4125	23.7176	23.6135	20.6391	23.3031	20.6391	23.9635	24.1492	20.6391	20.6391	20.6391	20.6391	23.487	20.6391	22.8259	20.6391	20.6391	22.8421	20.6391	20.6391	24.0257	20.6391	20.6391	20.6391	24.3579	20.6391	20.6391	20.6391	22.8585	20.6391	20.6391	20.6391	22.8022	25.1391	20.6391	20.6391	20.6391	20.6391	20.6391	20.6391	20.6391	23.8928	20.6391	20.6391	20.6391	25.0114	20.6391	20.6391
AC003005.2	20.9782	20.9782	20.9782	20.9782	20.9782	20.9782	20.9782	20.9782	20.9782	20.9782	20.9782	20.9782	20.9782	20.9782	20.9782	20.9782	24.8477	20.9782	20.9782	20.9782	20.9782	20.9782	20.9782	20.9782	20.9782	20.9782	20.9782	20.9782	20.9782	20.9782	20.9782	20.9782	20.9782	20.9782	20.9782	20.9782	20.9782	20.9782	20.9782	20.9782	20.9782	20.9782	20.9782	20.9782	20.9782	20.9782	20.9782	20.9782	20.9782
AC003005.4	20.8011	20.8011	20.8011	20.8011	24.0587	20.8011	20.8011	20.8011	20.8011	20.8011	20.8011	25.0335	20.8011	20.8011	20.8011	25.4543	20.8011	20.8011	20.8011	20.8011	20.8011	20.8011	23.6328	20.8011	20.8011	20.8011	20.8011	20.8011	20.8011	20.8011	20.8011	20.8011	20.8011	20.8011	20.8011	20.8011	20.8011	20.8011	20.8011	20.8011	24.9557	20.8011	20.8011	20.8011	20.8011	20.8011	24.4097	20.8011	20.8011
AC003006.7	30.2309	29.1361	27.3375	31.4006	28.4382	28.2135	29.1586	25.3515	28.3343	27.2037	31.0644	31.1226	30.9955	29.94	31.1295	28.2176	34.1664	26.9	32.9995	21.7854	31.4521	27.7677	29.2606	30.3249	31.812	31.1035	31.6184	28.6598	30.1738	28.4502	26.1736	30.5928	32.0135	23.3359	31.3596	26.4208	34.3559	27.6449	27.2638	29.9016	29.4749	29.3813	20.9551	25.3134	28.4721	29.2968	25.9823	28.6056	30.5287
AC003009.1	21.019	21.019	21.019	21.019	21.019	21.019	21.019	21.019	21.019	21.019	21.019	21.019	21.019	21.019	21.019	21.019	21.019	21.019	21.019	21.019	21.019	21.019	21.019	21.019	21.019	21.019	21.019	21.019	21.019	21.019	21.019	21.019	21.019	21.019	21.019	21.019	21.019	21.019	21.019	21.019	21.019	21.019	21.019	21.019	21.019	21.019	21.019	21.019	21.019
AC003045.1	20.9844	20.9844	20.9844	20.9844	20.9844	20.9844	20.9844	20.9844	20.9844	20.9844	20.9844	20.9844	20.9844	20.9844	20.9844	20.9844	20.9844	20.9844	20.9844	26.9759	20.9844	20.9844	20.9844	20.9844	20.9844	20.9844	20.9844	20.9844	20.9844	20.9844	20.9844	20.9844	20.9844	20.9844	20.9844	20.9844	20.9844	20.9844	20.9844	20.9844	20.9844	20.9844	20.9844	20.9844	20.9844	20.9844	20.9844	20.9844	20.9844
AC003075.4	25.5494	24.6058	24.6428	23.2782	25.6142	18.3042	25.8142	23.4361	18.3042	25.6256	25.697	26.3169	25.2272	26.7055	26.2785	26.1203	18.3042	28.1265	23.3633	26.5323	26.6441	23.8377	18.3042	26.4089	27.2262	18.3042	23.7644	23.6715	18.3042	25.8602	26.3555	26.4921	27.097	23.3021	25.678	26.2928	18.3042	25.0597	28.3277	26.2334	24.3899	26.7927	27.3523	25.5519	25.8572	18.3042	25.8812	25.6271	27.1275
AC003080.4	26.7062	25.0784	22.9018	25.1909	24.5775	24.8484	25.5361	25.0077	26.8445	25.2286	24.0845	23.9193	23.8875	27.0283	23.0342	26.3293	31.1178	25.3512	26.0205	27.837	25.147	28.2698	26.2453	24.3486	25.688	22.7817	24.7016	23.6553	23.5026	28.5624	28.3345	27.886	26.8502	26.2745	30.9824	22.6529	26.7772	26.5235	14.6346	26.1316	26.4092	25.7545	24.2765	26.0582	27.4795	26.0277	24.0744	26.9853	27.3902
AC003084.2	20.9739	20.9739	20.9739	20.9739	20.9739	20.9739	20.9739	20.9739	20.9739	20.9739	20.9739	20.9739	20.9739	20.9739	20.9739	20.9739	20.9739	20.9739	20.9739	20.9739	20.9739	20.9739	20.9739	20.9739	20.9739	20.9739	23.9796	20.9739	20.9739	20.9739	20.9739	20.9739	20.9739	20.9739	20.9739	20.9739	20.9739	20.9739	20.9739	20.9739	20.9739	20.9739	20.9739	20.9739	20.9739	20.9739	20.9739	20.9739	20.9739
AC003090.1	20.924	20.924	20.924	20.924	20.924	20.924	20.924	20.924	20.924	24.4683	20.924	20.924	23.4889	20.924	20.924	20.924	24.3477	20.924	20.924	20.924	20.924	20.924	20.924	20.924	20.924	20.924	20.924	20.924	20.924	20.924	20.924	20.924	20.924	20.924	23.6859	20.924	20.924	20.924	23.7081	20.924	20.924	20.924	20.924	20.924	20.924	23.0679	20.924	20.924	23.8802
AC003092.1	25.4091	20.8901	20.8901	20.8901	20.8901	20.8901	20.8901	20.8901	20.8901	20.8901	20.8901	20.8901	20.8901	20.8901	25.5411	20.8901	20.8901	20.8901	20.8901	20.8901	20.8901	20.8901	20.8901	20.8901	20.8901	20.8901	20.8901	20.8901	20.8901	25.9408	20.8901	20.8901	20.8901	20.8901	20.8901	25.0555	20.8901	20.8901	20.8901	20.8901	20.8901	20.8901	20.8901	20.8901	20.8901	20.8901	26.0831	20.8901	20.8901
AC003104.1	23.3	25.9854	20.3781	24.9315	24.3608	20.3781	20.3781	24.764	20.3781	25.0647	20.3781	20.3781	20.3781	24.6536	24.8712	20.3781	20.3781	20.3781	20.3781	23.6774	25.1266	20.3781	23.5701	24.88	23.4724	20.3781	23.4172	23.8411	20.3781	23.6438	20.3781	23.5732	20.3781	24.2084	23.4866	24.7601	20.3781	23.8049	23.9988	20.3781	20.3781	20.3781	20.3781	24.7809	22.8018	24.4096	23.2528	23.0908	25.4027
AC003682.16	21.0436	21.0436	21.0436	21.0436	21.0436	21.0436	21.0436	21.0436	21.0436	21.0436	21.0436	21.0436	21.0436	21.0436	21.0436	21.0436	21.0436	21.0436	21.0436	21.0436	21.0436	21.0436	21.0436	21.0436	21.0436	21.0436	21.0436	21.0436	21.0436	21.0436	21.0436	21.0436	21.0436	21.0436	21.0436	21.0436	21.0436	21.0436	21.0436	21.0436	21.0436	21.0436	21.0436	21.0436	21.0436	21.0436	21.0436	21.0436	21.0436
AC003682.17	21.0256	21.0256	21.0256	21.0256	21.0256	21.0256	21.0256	21.0256	21.0256	21.0256	21.0256	21.0256	21.0256	21.0256	21.0256	21.0256	21.0256	21.0256	21.0256	21.0256	21.0256	21.0256	21.0256	21.0256	21.0256	21.0256	21.0256	21.0256	21.0256	21.0256	21.0256	21.0256	21.0256	21.0256	21.0256	21.0256	21.0256	21.0256	21.0256	21.0256	21.0256	21.0256	21.0256	21.0256	21.0256	21.0256	21.0256	21.0256	21.0256
AC003958.2	20.9342	20.9342	20.9342	23.0247	20.9342	20.9342	20.9342	20.9342	20.9342	20.9342	20.9342	20.9342	20.9342	20.9342	20.9342	23.0628	20.9342	20.9342	20.9342	20.9342	20.9342	20.9342	22.7253	20.9342	20.9342	20.9342	20.9342	20.9342	20.9342	20.9342	20.9342	20.9342	20.9342	20.9342	20.9342	20.9342	20.9342	20.9342	20.9342	20.9342	24.3443	20.9342	20.9342	20.9342	20.9342	20.9342	20.9342	20.9342	20.9342
AC003973.1	20.958	20.958	20.958	20.958	20.958	20.958	20.958	20.958	20.958	24.3088	20.958	20.958	24.2586	20.958	20.958	20.958	20.958	20.958	20.958	20.958	20.958	20.958	20.958	20.958	20.958	20.958	20.958	20.958	20.958	20.958	24.5473	20.958	24.6408	20.958	20.958	20.958	20.958	20.958	20.958	20.958	20.958	20.958	20.958	20.958	20.958	20.958	20.958	20.958	20.958
AC003984.1	20.8757	20.8757	20.8757	20.8757	25.8327	20.8757	20.8757	20.8757	25.1268	20.8757	20.8757	20.8757	20.8757	20.8757	20.8757	20.8757	20.8757	20.8757	20.8757	20.8757	20.8757	20.8757	20.8757	20.8757	20.8757	20.8757	20.8757	20.8757	23.4943	20.8757	20.8757	23.387	23.4551	22.9445	20.8757	20.8757	20.8757	20.8757	20.8757	20.8757	20.8757	20.8757	20.8757	20.8757	20.8757	23.5282	20.8757	20.8757	24.3213
AC003986.5	20.9867	20.9867	20.9867	20.9867	20.9867	20.9867	20.9867	20.9867	20.9867	20.9867	20.9867	20.9867	20.9867	22.373	20.9867	20.9867	20.9867	20.9867	20.9867	20.9867	20.9867	20.9867	20.9867	20.9867	20.9867	20.9867	20.9867	20.9867	20.9867	20.9867	20.9867	20.9867	20.9867	20.9867	20.9867	20.9867	20.9867	20.9867	20.9867	20.9867	20.9867	20.9867	20.9867	20.9867	20.9867	20.9867	20.9867	20.9867	20.9867
AC003986.6	20.9526	20.9526	20.9526	20.9526	20.9526	20.9526	20.9526	20.9526	20.9526	22.6975	20.9526	20.9526	20.9526	24.927	20.9526	22.5414	20.9526	20.9526	20.9526	23.5808	20.9526	20.9526	20.9526	20.9526	20.9526	20.9526	20.9526	20.9526	20.9526	20.9526	20.9526	20.9526	20.9526	20.9526	20.9526	20.9526	20.9526	20.9526	20.9526	20.9526	20.9526	20.9526	20.9526	20.9526	22.8833	20.9526	20.9526	20.9526	20.9526
AC003989.3	27.4764	20.0048	20.0048	28.2878	20.0048	27.7418	20.0048	26.8027	26.6344	20.0048	27.7512	20.0048	26.5052	26.6633	20.0048	20.0048	20.0048	20.0048	20.0048	20.0048	27.2087	20.0048	26.8209	28.6	26.4184	26.5538	20.0048	25.6494	29.2221	27.2617	20.0048	20.0048	27.3024	26.321	28.2684	26.7183	27.9263	20.0048	20.0048	20.0048	20.0048	20.0048	26.327	27.7131	26.6622	20.0048	20.0048	20.0048	20.0048
AC003989.4	27.4651	27.7691	26.7771	30.3398	28.9657	25.8452	28.3859	27.6337	31.7013	27.6373	20.6648	29.0743	29.9255	27.0367	29.024	29.4824	31.1511	28.3967	26.0447	28.0028	28.0793	31.0022	27.7838	27.9277	29.5309	25.2343	30.2617	29.0939	28.779	28.9712	27.4009	28.7921	29.3589	27.5909	30.3579	27.4595	26.9828	27.4561	26.9004	29.1407	27.8217	28.4026	29.492	27.5943	29.1531	29.238	27.6142	28.4897	28.4305
AC003991.3	20.7751	20.7751	20.7751	25.2557	20.7751	20.7751	25.4301	20.7751	20.7751	24.9499	20.7751	20.7751	20.7751	26.2747	20.7751	20.7751	27.2054	20.7751	20.7751	20.7751	20.7751	20.7751	20.7751	26.3815	20.7751	20.7751	20.7751	20.7751	20.7751	20.7751	20.7751	20.7751	20.7751	20.7751	27.5685	26.9321	20.7751	20.7751	20.7751	20.7751	20.7751	20.7751	20.7751	20.7751	20.7751	24.329	20.7751	24.5866	20.7751
AC004004.2	20.4382	25.4004	20.4382	27.105	20.4382	20.4382	27.9424	20.4382	20.4382	20.4382	20.4382	20.4382	20.4382	20.4382	27.3703	26.9741	20.4382	20.4382	20.4382	20.4382	20.4382	20.4382	20.4382	26.678	20.4382	20.4382	20.4382	25.3791	20.4382	26.4961	20.4382	20.4382	20.4382	20.4382	20.4382	20.4382	20.4382	20.4382	20.4382	20.4382	25.9581	27.0386	26.4555	20.4382	20.4382	25.5294	26.7555	25.8993	27.5569
AC004006.2	20.9721	20.9721	20.9721	20.9721	20.9721	20.9721	20.9721	20.9721	20.9721	20.9721	20.9721	20.9721	20.9721	20.9721	20.9721	20.9721	20.9721	20.9721	20.9721	20.9721	20.9721	20.9721	20.9721	20.9721	20.9721	20.9721	20.9721	20.9721	20.9721	20.9721	20.9721	20.9721	20.9721	20.9721	24.8251	20.9721	20.9721	20.9721	20.9721	20.9721	20.9721	20.9721	20.9721	20.9721	20.9721	20.9721	20.9721	20.9721	20.9721
AC004012.1	21.0443	21.0443	21.0443	21.0443	21.0443	21.0443	21.0443	21.0443	21.0443	21.0443	21.0443	21.0443	21.0443	21.0443	21.0443	21.0443	21.0443	21.0443	21.0443	21.0443	21.0443	21.0443	21.0443	21.0443	21.0443	21.0443	21.0443	21.0443	21.0443	21.0443	21.0443	21.0443	21.0443	21.0443	21.0443	21.0443	21.0443	21.0443	21.0443	21.0443	21.0443	21.0443	21.0443	21.0443	21.0443	21.0443	21.0443	21.0443	21.0443
AC004014.3	21.0194	21.0194	21.0194	21.0194	21.0194	21.0194	21.0194	21.0194	21.0194	21.0194	21.0194	21.0194	21.0194	21.0194	21.0194	21.0194	21.0194	21.0194	21.0194	21.0194	21.0194	21.0194	21.0194	21.0194	21.0194	21.0194	21.0194	21.0194	21.0194	21.0194	21.0194	21.0194	21.0194	21.0194	21.0194	21.0194	21.0194	21.0194	21.0194	21.0194	21.0194	21.0194	21.0194	21.0194	21.0194	21.0194	21.0194	21.0194	21.0194
AC004019.10	24.8303	20.7709	20.7709	20.7709	20.7709	20.7709	23.2875	20.7709	20.7709	20.7709	20.7709	20.7709	20.7709	20.7709	20.7709	20.7709	20.7709	20.7709	24.0361	20.7709	23.8152	20.7709	20.7709	20.7709	20.7709	20.7709	20.7709	22.9775	20.7709	23.5719	23.1668	20.7709	20.7709	20.7709	27.2393	25.6961	23.6021	20.7709	20.7709	20.7709	20.7709	20.7709	20.7709	24.9135	23.2074	20.7709	20.7709	23.9766	20.7709
AC004019.13	24.0911	20.2162	20.2162	20.2162	20.2162	20.2162	20.2162	20.2162	20.2162	20.2162	20.2162	24.5164	20.2162	23.1706	22.2704	24.289	20.2162	20.2162	23.3664	23.0494	20.2162	22.8292	22.1251	20.2162	23.7358	25.5129	20.2162	23.6017	20.2162	22.5186	22.9272	23.8505	23.014	24.5731	24.7166	24.2165	25.355	24.114	20.2162	24.304	20.2162	25.148	25.7138	20.2162	22.9731	20.2162	25.4276	24.8124	23.0351
AC004022.7	20.8128	20.8128	20.8128	20.8128	20.8128	20.8128	20.8128	20.8128	20.8128	20.8128	20.8128	20.8128	26.4077	20.8128	20.8128	26.0506	20.8128	20.8128	25.9003	20.8128	20.8128	20.8128	20.8128	20.8128	20.8128	20.8128	20.8128	20.8128	20.8128	20.8128	20.8128	20.8128	20.8128	20.8128	26.7723	20.8128	20.8128	20.8128	20.8128	26.9259	20.8128	20.8128	20.8128	20.8128	20.8128	20.8128	20.8128	20.8128	20.8128
AC004022.8	25.4602	20.0773	23.3395	24.1877	23.412	22.9002	20.0773	23.0549	20.0773	24.5064	20.0773	23.4948	25.0418	24.625	25.1424	20.0773	20.0773	20.0773	24.258	22.9712	25.5944	20.0773	22.8563	23.7262	20.0773	20.0773	20.0773	23.5354	26.1168	20.0773	23.7752	25.604	22.9351	25.9353	27.4683	24.1634	20.0773	23.4948	20.0773	26.2941	24.7796	24.4305	22.6183	20.0773	25.643	24.2756	22.5211	24.7721	22.9566
AC004051.2	20.9747	20.9747	20.9747	20.9747	20.9747	23.1629	20.9747	20.9747	20.9747	20.9747	20.9747	20.9747	20.9747	20.9747	20.9747	20.9747	20.9747	20.9747	20.9747	20.9747	20.9747	20.9747	20.9747	20.9747	20.9747	20.9747	20.9747	20.9747	20.9747	20.9747	20.9747	20.9747	20.9747	20.9747	20.9747	20.9747	20.9747	20.9747	20.9747	20.9747	20.9747	20.9747	20.9747	23.19	20.9747	20.9747	20.9747	20.9747	20.9747
AC004053.1	20.9621	20.9621	20.9621	23.188	20.9621	20.9621	20.9621	23.0378	20.9621	20.9621	20.9621	20.9621	20.9621	20.9621	20.9621	20.9621	20.9621	20.9621	20.9621	20.9621	20.9621	20.9621	20.9621	20.9621	20.9621	20.9621	20.9621	20.9621	20.9621	20.9621	20.9621	20.9621	20.9621	20.9621	20.9621	20.9621	23.293	20.9621	20.9621	20.9621	20.9621	20.9621	20.9621	20.9621	20.9621	20.9621	20.9621	20.9621	20.9621
AC004054.1	24.1728	20.9492	20.9492	20.9492	20.9492	20.9492	20.9492	20.9492	20.9492	20.9492	20.9492	20.9492	20.9492	20.9492	20.9492	20.9492	20.9492	20.9492	20.9492	20.9492	20.9492	20.9492	20.9492	20.9492	20.9492	20.9492	20.9492	20.9492	20.9492	20.9492	20.9492	20.9492	20.9492	20.9492	24.2558	20.9492	20.9492	20.9492	20.9492	20.9492	20.9492	20.9492	20.9492	20.9492	20.9492	20.9492	20.9492	20.9492	20.9492
AC004057.1	31.538	32.9883	33.1032	35.042	36.104	35.5403	30.5955	29.3437	35.3786	32.1612	36.9992	34.3422	34.5298	32.0035	29.6596	34.7656	36.3422	34.3804	32.2014	29.6497	33.829	29.9883	35.9894	30.4766	33.8957	33.6742	32.7197	34.2745	32.6561	31.3307	29.4873	30.5982	29.2969	31.1085	27.8014	31.9325	34.9199	34.7651	32.6422	31.6489	30.4067	33.0303	27.0018	32.9612	32.7591	29.3558	34.2626	29.1604	33.8016
AC004063.1	21.0004	21.0004	21.0004	21.0004	21.0004	21.0004	21.0004	21.0004	21.0004	21.0004	21.0004	21.0004	21.0004	21.0004	21.0004	21.0004	21.0004	21.0004	21.0004	21.0004	21.0004	21.0004	21.0004	21.0004	21.0004	21.0004	21.0004	21.0004	21.0004	21.0004	21.0004	21.0004	21.0004	21.0004	21.0004	21.0004	26.763	21.0004	21.0004	21.0004	21.0004	21.0004	21.0004	21.0004	21.0004	21.0004	21.0004	21.0004	21.0004
AC004066.2	20.8541	20.8541	20.8541	20.8541	20.8541	20.8541	20.8541	20.8541	20.8541	20.8541	20.8541	20.8541	20.8541	20.8541	20.8541	24.2951	20.8541	20.8541	20.8541	20.8541	20.8541	20.8541	20.8541	20.8541	20.8541	20.8541	20.8541	23.3615	20.8541	20.8541	20.8541	20.8541	20.8541	20.8541	24.618	20.8541	20.8541	20.8541	20.8541	20.8541	20.8541	20.8541	20.8541	20.8541	20.8541	20.8541	20.8541	20.8541	20.8541
AC004066.3	20.9799	20.9799	20.9799	20.9799	20.9799	20.9799	20.9799	20.9799	20.9799	20.9799	20.9799	20.9799	20.9799	20.9799	20.9799	20.9799	20.9799	20.9799	20.9799	20.9799	20.9799	20.9799	20.9799	20.9799	20.9799	20.9799	20.9799	20.9799	20.9799	20.9799	20.9799	20.9799	20.9799	20.9799	20.9799	20.9799	20.9799	20.9799	20.9799	20.9799	20.9799	20.9799	20.9799	20.9799	20.9799	23.7619	20.9799	20.9799	20.9799
AC004067.5	23.9573	20.822	20.822	24.2438	20.822	20.822	20.822	24.0754	20.822	24.9125	20.822	20.822	20.822	24.4855	24.0489	20.822	20.822	20.822	20.822	20.822	20.822	20.822	20.822	20.822	20.822	20.822	20.822	20.822	20.822	24.3262	20.822	20.822	20.822	20.822	20.822	20.822	20.822	20.822	20.822	20.822	20.822	20.822	20.822	20.822	20.822	23.5361	20.822	23.7329	20.822
AC004069.1	26.0692	24.5772	26.6961	26.3645	23.7226	20.338	20.338	24.7654	27.1356	20.338	27.7623	25.4484	22.5086	20.338	24.4189	24.4613	20.338	20.338	20.338	26.2456	20.338	20.338	25.1365	25.2536	23.4616	20.338	20.338	24.4731	26.815	20.338	23.5509	26.3713	22.821	20.338	20.338	20.338	23.1811	20.338	20.338	25.3651	20.338	25.2366	24.1822	24.1353	20.338	27.1811	25.7782	26.2635	24.5191
AC004069.2	26.3154	25.9249	26.3277	27.1198	19.0724	19.0724	26.9496	26.9475	26.7058	27.3918	19.0724	26.6755	25.785	25.4374	25.7658	27.3581	19.0724	25.4022	24.7703	27.1745	25.4955	19.0724	25.2493	19.0724	19.0724	25.726	27.6325	25.5796	26.6548	23.6857	19.0724	26.5019	26.9696	28.0131	25.1352	27.6174	26.4209	25.2022	19.0724	24.7644	26.1582	26.9826	27.5314	27.0508	24.6368	27.0312	26.2487	26.6886	26.2827
AC004074.4	21.0172	21.0172	21.0172	21.0172	21.0172	21.0172	21.0172	21.0172	21.0172	21.0172	21.0172	21.0172	21.0172	21.0172	21.0172	21.0172	21.0172	21.0172	21.0172	21.0172	21.0172	21.0172	21.0172	21.0172	21.0172	21.0172	21.0172	21.0172	21.0172	21.0172	21.0172	21.0172	21.0172	21.0172	21.0172	21.0172	21.0172	21.0172	21.0172	21.0172	21.0172	21.0172	21.0172	21.0172	21.0172	21.0172	21.0172	21.0172	21.0172
AC004076.7	20.9102	20.9102	20.9102	20.9102	20.9102	20.9102	20.9102	23.2966	20.9102	20.9102	20.9102	23.564	23.8316	20.9102	20.9102	20.9102	20.9102	20.9102	20.9102	20.9102	20.9102	20.9102	20.9102	20.9102	20.9102	20.9102	20.9102	20.9102	20.9102	20.9102	20.9102	20.9102	20.9102	20.9102	23.1181	20.9102	20.9102	20.9102	20.9102	23.2599	20.9102	20.9102	20.9102	23.0453	20.9102	20.9102	20.9102	20.9102	20.9102
AC004076.9	27.7916	25.1648	26.3385	26.7531	27.7818	27.7158	27.8442	26.1364	28.0865	23.0575	26.1787	30.2222	31.1245	28.0575	28.7442	26.0932	30.4356	27.0228	28.473	28.406	28.1864	27.6807	28.8154	25.3963	27.7366	27.9169	28.2383	27.5437	29.1247	25.5961	26.2427	28.5918	28.5368	17.4129	26.1231	27.7626	28.0332	27.1879	17.4129	17.4129	26.1525	26.9076	29.3063	28.7377	29.0234	29.5258	28.0342	28.7862	27.3288
AC004112.4	20.9763	20.9763	20.9763	20.9763	20.9763	20.9763	20.9763	20.9763	20.9763	20.9763	20.9763	20.9763	20.9763	20.9763	20.9763	20.9763	20.9763	20.9763	20.9763	20.9763	20.9763	20.9763	20.9763	20.9763	20.9763	20.9763	20.9763	20.9763	20.9763	20.9763	20.9763	20.9763	20.9763	20.9763	20.9763	20.9763	20.9763	20.9763	20.9763	20.9763	20.9763	20.9763	20.9763	20.9763	20.9763	24.2261	20.9763	20.9763	20.9763
AC004129.9	20.9641	20.9641	20.9641	20.9641	20.9641	20.9641	20.9641	20.9641	20.9641	20.9641	20.9641	20.9641	20.9641	20.9641	20.9641	20.9641	20.9641	20.9641	20.9641	20.9641	20.9641	20.9641	20.9641	20.9641	20.9641	20.9641	20.9641	20.9641	20.9641	24.2295	20.9641	20.9641	20.9641	20.9641	20.9641	20.9641	20.9641	24.9801	20.9641	20.9641	20.9641	20.9641	20.9641	20.9641	20.9641	20.9641	20.9641	20.9641	20.9641
AC004156.3	23.0956	20.7592	20.7592	22.8919	20.7592	20.7592	20.7592	23.5496	20.7592	20.7592	20.7592	20.7592	20.7592	23.5872	23.524	20.7592	23.8843	20.7592	22.9468	20.7592	20.7592	20.7592	20.7592	20.7592	20.7592	20.7592	20.7592	20.7592	23.4781	22.9631	20.7592	20.7592	20.7592	20.7592	22.515	20.7592	20.7592	20.7592	20.7592	20.7592	20.7592	22.8329	23.1405	24.3149	24.2724	24.0222	20.7592	20.7592	23.4576
AC004158.3	20.9365	20.9365	20.9365	20.9365	20.9365	20.9365	20.9365	22.5562	20.9365	22.879	20.9365	20.9365	20.9365	20.9365	20.9365	20.9365	20.9365	20.9365	20.9365	20.9365	20.9365	20.9365	20.9365	23.7216	20.9365	22.5668	20.9365	20.9365	20.9365	20.9365	20.9365	20.9365	20.9365	20.9365	20.9365	20.9365	20.9365	20.9365	20.9365	20.9365	20.9365	20.9365	20.9365	20.9365	20.9365	20.9365	20.9365	20.9365	20.9365
AC004160.4	23.6474	24.4143	24.3608	20.3521	25.6409	20.3521	20.3521	20.3521	23.4488	24.5317	20.3521	24.0091	24.9844	24.7618	20.3521	20.3521	20.3521	23.952	20.3521	20.3521	20.3521	23.8143	23.7009	20.3521	24.6592	20.3521	20.3521	23.702	20.3521	24.6903	25.5028	25.3967	23.511	20.3521	20.3521	20.3521	23.881	20.3521	24.1999	23.8285	20.3521	23.7109	20.3521	20.3521	26.4754	20.3521	20.3521	24.2608	20.3521
AC004221.2	20.9835	20.9835	20.9835	20.9835	20.9835	20.9835	20.9835	20.9835	20.9835	20.9835	20.9835	20.9835	20.9835	23.8108	20.9835	20.9835	20.9835	20.9835	20.9835	20.9835	20.9835	20.9835	20.9835	20.9835	20.9835	20.9835	20.9835	20.9835	20.9835	20.9835	20.9835	20.9835	20.9835	20.9835	20.9835	20.9835	20.9835	20.9835	20.9835	20.9835	20.9835	20.9835	20.9835	20.9835	20.9835	20.9835	20.9835	20.9835	20.9835
AC004231.2	20.6389	20.6389	20.6389	24.2407	23.3499	26.0147	20.6389	20.6389	20.6389	25.9089	28.1417	20.6389	20.6389	24.3361	23.0374	24.8404	20.6389	20.6389	24.8576	20.6389	20.6389	20.6389	20.6389	20.6389	20.6389	20.6389	20.6389	20.6389	20.6389	23.2708	20.6389	20.6389	25.3649	20.6389	20.6389	23.1828	20.6389	20.6389	20.6389	20.6389	25.5649	20.6389	20.6389	24.7977	20.6389	20.6389	20.6389	20.6389	20.6389
AC004237.1	20.9472	20.9472	20.9472	20.9472	20.9472	20.9472	20.9472	20.9472	20.9472	20.9472	20.9472	20.9472	20.9472	20.9472	20.9472	20.9472	20.9472	20.9472	20.9472	20.9472	20.9472	20.9472	20.9472	20.9472	20.9472	20.9472	20.9472	20.9472	20.9472	20.9472	24.3527	20.9472	20.9472	20.9472	20.9472	20.9472	20.9472	20.9472	20.9472	20.9472	20.9472	20.9472	20.9472	20.9472	20.9472	20.9472	20.9472	20.9472	20.9472
AC004257.1	20.8794	25.5082	20.8794	20.8794	20.8794	20.8794	20.8794	20.8794	20.8794	26.1371	20.8794	20.8794	20.8794	20.8794	20.8794	20.8794	20.8794	20.8794	20.8794	20.8794	20.8794	20.8794	20.8794	25.4683	20.8794	20.8794	20.8794	20.8794	20.8794	20.8794	20.8794	20.8794	20.8794	20.8794	20.8794	20.8794	20.8794	20.8794	20.8794	20.8794	20.8794	20.8794	20.8794	20.8794	20.8794	20.8794	25.5812	20.8794	20.8794
AC004381.6	30.6372	30.5444	30.7232	29.7622	31.2973	29.974	30.5045	29.7575	30.6065	28.923	29.8873	32.7438	30.8241	29.7956	31.6163	28.4803	29.5731	31.6524	31.553	29.3437	30.3356	30.4627	29.9194	34.7678	31.3117	32.7967	30.5745	29.5362	27.099	31.6553	28.5374	28.6325	29.3296	31.3112	29.5319	30.1317	30.8466	31.4496	26.7313	29.4524	30.9566	29.9277	31.4508	29.4633	28.4082	30.4806	31.9309	29.4388	29.4255
AC004381.7	20.9263	20.9263	20.9263	20.9263	20.9263	20.9263	20.9263	20.9263	20.9263	20.9263	20.9263	20.9263	20.9263	20.9263	20.9263	20.9263	20.9263	20.9263	20.9263	20.9263	20.9263	20.9263	20.9263	24.769	20.9263	20.9263	20.9263	20.9263	20.9263	20.9263	20.9263	20.9263	24.4437	20.9263	20.9263	20.9263	20.9263	20.9263	20.9263	20.9263	20.9263	20.9263	20.9263	20.9263	20.9263	20.9263	20.9263	20.9263	20.9263
AC004383.3	29.7953	26.7184	26.8518	27.4656	17.9252	26.9237	26.7438	26.6668	27.9127	27.4187	17.9252	28.532	28.9822	28.1892	30.4683	17.9252	17.9252	26.8024	27.5514	27.7607	28.0365	17.9252	28.8488	28.1014	27.4982	29.3661	17.9252	26.5493	24.1441	28.1955	27.1497	25.0223	24.0872	25.9492	28.3159	28.3052	29.27	24.8048	17.9252	28.97	28.2313	25.4164	25.8871	28.7719	28.0935	28.2861	27.139	28.4696	28.7418
AC004386.4	20.6563	24.2915	23.7112	20.6563	20.6563	24.174	20.6563	24.8736	20.6563	23.8892	23.9398	24.3848	23.8407	20.6563	20.6563	20.6563	20.6563	20.6563	20.6563	20.6563	24.8695	20.6563	20.6563	24.9978	24.023	20.6563	20.6563	25.1133	20.6563	20.6563	20.6563	20.6563	20.6563	20.6563	24.573	23.5866	20.6563	20.6563	20.6563	20.6563	20.6563	20.6563	20.6563	20.6563	20.6563	20.6563	23.7841	20.6563	24.2313
AC004448.5	20.9725	20.9725	20.9725	20.9725	20.9725	20.9725	20.9725	20.9725	20.9725	20.9725	20.9725	20.9725	20.9725	20.9725	20.9725	20.9725	20.9725	20.9725	20.9725	20.9725	20.9725	20.9725	20.9725	20.9725	20.9725	20.9725	20.9725	20.9725	20.9725	22.7829	20.9725	20.9725	20.9725	20.9725	20.9725	20.9725	20.9725	20.9725	20.9725	20.9725	20.9725	20.9725	20.9725	20.9725	20.9725	20.9725	22.8403	20.9725	20.9725
AC004449.6	20.9786	20.9786	20.9786	20.9786	20.9786	20.9786	20.9786	20.9786	20.9786	20.9786	20.9786	20.9786	20.9786	20.9786	20.9786	20.9786	20.9786	20.9786	20.9786	20.9786	20.9786	20.9786	20.9786	20.9786	20.9786	20.9786	20.9786	20.9786	20.9786	20.9786	20.9786	20.9786	20.9786	20.9786	20.9786	20.9786	20.9786	20.9786	20.9786	20.9786	20.9786	20.9786	20.9786	20.9786	20.9786	20.9786	24.7083	20.9786	20.9786
AC004453.8	33.4409	32.4576	32.5356	33.6525	34.5456	34.224	34.2782	33.3864	34.6418	33.4386	34.8653	34.0442	34.7433	37.1606	32.3977	33.8363	35.6559	32.1749	31.7548	33.9199	36.3213	32.054	33.0097	32.9757	33.7865	32.2138	33.12	33.5051	35.3127	33.7391	33.267	32.6484	32.6762	31.7168	31.1235	34.0931	32.8799	32.4386	32.1042	32.5754	31.7058	31.609	32.8067	30.6462	32.4703	33.131	32.2029	32.1191	33.3002
AC004461.4	20.7082	25.1454	25.0871	20.7082	20.7082	20.7082	20.7082	20.7082	20.7082	20.7082	26.6573	20.7082	20.7082	25.2258	20.7082	20.7082	20.7082	20.7082	26.0838	26.1929	26.4868	25.1627	20.7082	20.7082	20.7082	20.7082	20.7082	25.0365	20.7082	20.7082	20.7082	20.7082	20.7082	20.7082	25.7297	20.7082	20.7082	20.7082	20.7082	20.7082	20.7082	25.9441	25.8152	20.7082	26.5033	25.7978	24.9217	24.7373	26.0174
AC004471.10	20.9695	20.9695	20.9695	20.9695	20.9695	20.9695	20.9695	20.9695	20.9695	20.9695	20.9695	20.9695	20.9695	20.9695	20.9695	20.9695	20.9695	20.9695	20.9695	20.9695	20.9695	20.9695	20.9695	20.9695	20.9695	20.9695	20.9695	20.9695	20.9695	20.9695	20.9695	20.9695	20.9695	20.9695	20.9695	20.9695	20.9695	20.9695	20.9695	20.9695	20.9695	20.9695	20.9695	24.6637	20.9695	20.9695	20.9695	20.9695	20.9695
AC004471.9	20.8721	20.8721	20.8721	20.8721	20.8721	20.8721	20.8721	20.8721	20.8721	20.8721	20.8721	20.8721	20.8721	20.8721	20.8721	20.8721	20.8721	20.8721	20.8721	20.8721	20.8721	20.8721	20.8721	20.8721	20.8721	23.919	20.8721	20.8721	20.8721	23.8784	20.8721	20.8721	20.8721	23.5371	23.6796	20.8721	20.8721	20.8721	20.8721	24.8179	20.8721	20.8721	20.8721	20.8721	20.8721	20.8721	20.8721	20.8721	20.8721
AC004485.3	20.9594	20.9594	20.9594	20.9594	20.9594	20.9594	20.9594	20.9594	20.9594	20.9594	20.9594	20.9594	20.9594	20.9594	20.9594	20.9594	20.9594	20.9594	20.9594	20.9594	20.9594	20.9594	20.9594	20.9594	20.9594	20.9594	20.9594	20.9594	20.9594	20.9594	20.9594	20.9594	20.9594	20.9594	20.9594	20.9594	20.9594	20.9594	20.9594	20.9594	20.9594	20.9594	20.9594	20.9594	20.9594	24.622	20.9594	23.6454	20.9594
AC004490.1	19.8501	23.0477	23.3996	22.3262	22.5039	19.8501	19.8501	19.8501	19.8501	19.8501	19.8501	22.5851	22.5684	24.1662	23.0602	22.3714	25.1746	22.9141	19.8501	24.021	19.8501	22.7542	24.5097	19.8501	23.7619	19.8501	23.692	25.0286	25.1131	26.1752	24.4976	24.9666	26.3668	26.3446	23.7799	24.2961	22.443	23.5685	25.5256	24.3934	26.5984	23.8006	24.2164	19.8501	25.0082	23.0477	22.5091	24.3225	24.0038
AC004510.3	21.0722	21.0722	21.0722	21.0722	21.0722	21.0722	21.0722	21.0722	21.0722	21.0722	21.0722	21.0722	21.0722	21.0722	21.0722	21.0722	21.0722	21.0722	21.0722	21.0722	21.0722	21.0722	21.0722	21.0722	21.0722	21.0722	21.0722	21.0722	21.0722	21.0722	21.0722	21.0722	21.0722	21.0722	21.0722	21.0722	21.0722	21.0722	21.0722	21.0722	21.0722	21.0722	21.0722	21.0722	21.0722	21.0722	21.0722	21.0722	21.0722
AC004538.3	24.9001	26.6253	25.7308	26.0626	26.9287	26.3614	26.478	25.5625	26.7074	27.7164	18.4339	24.4953	28.8968	27.7914	18.4339	26.3583	18.4339	26.1177	23.2979	26.5646	27.7603	18.4339	28.0033	25.404	25.9238	18.4339	25.7128	25.7495	18.4339	24.699	25.7838	26.8661	25.5858	28.2348	25.7465	18.4339	27.0679	24.7253	18.4339	18.4339	27.6343	26.8153	24.7636	22.8483	28.6858	26.0136	25.0128	27.0104	26.3249
AC004540.4	29.3911	26.0416	27.9162	29.4803	28.7055	28.8725	26.4024	26.2867	30.325	27.8782	32.9907	27.4884	28.7597	24.7252	27.4876	28.301	14.0859	26.5865	28.4999	27.9776	28.7053	22.1238	29.1097	27.9906	27.7592	31.0287	30.3715	27.6285	28.1415	30.6317	29.5785	29.1487	29.5747	29.0731	29.1143	27.2173	30.0968	26.0841	34.6435	25.2331	14.0859	26.5135	30.3282	28.3045	30.6157	28.0786	27.1315	27.3207	31.6091
AC004540.5	20.4098	23.1685	20.4098	24.8169	20.4098	20.4098	20.4098	24.6372	23.9014	25.3357	25.1768	24.5331	24.1307	20.4098	24.0653	25.4246	20.4098	23.0533	25.5914	20.4098	23.7127	20.4098	24.1857	25.3199	20.4098	24.4071	22.866	20.4098	20.4098	26.5138	23.0093	20.4098	23.9716	25.7966	24.336	26.9485	22.6468	20.4098	23.8223	24.3295	23.0217	22.487	25.3313	23.9716	25.6345	24.0537	24.0719	22.5461	26.0554
AC004549.6	20.9731	20.9731	20.9731	20.9731	20.9731	20.9731	20.9731	20.9731	20.9731	20.9731	20.9731	20.9731	20.9731	20.9731	20.9731	20.9731	20.9731	20.9731	20.9731	20.9731	20.9731	20.9731	20.9731	20.9731	20.9731	20.9731	20.9731	20.9731	20.9731	20.9731	20.9731	20.9731	20.9731	20.9731	20.9731	23.3615	20.9731	20.9731	20.9731	23.4255	20.9731	20.9731	20.9731	20.9731	20.9731	20.9731	20.9731	20.9731	20.9731
AC004593.3	23.7567	23.3724	20.8956	20.8956	20.8956	20.8956	20.8956	20.8956	24.865	20.8956	20.8956	20.8956	20.8956	24.7283	20.8956	20.8956	20.8956	20.8956	20.8956	20.8956	25.1865	25.2496	20.8956	23.9708	23.9255	20.8956	20.8956	23.81	20.8956	20.8956	20.8956	20.8956	20.8956	20.8956	23.6089	20.8956	20.8956	24.2511	20.8956	20.8956	20.8956	20.8956	20.8956	24.579	20.8956	23.8301	20.8956	20.8956	20.8956
AC004603.4	20.9613	20.9613	20.9613	20.9613	20.9613	20.9613	20.9613	20.9613	20.9613	20.9613	20.9613	20.9613	20.9613	20.9613	22.6922	20.9613	20.9613	20.9613	20.9613	20.9613	20.9613	20.9613	20.9613	20.9613	20.9613	22.7234	20.9613	20.9613	20.9613	20.9613	20.9613	20.9613	20.9613	20.9613	20.9613	24.332	20.9613	20.9613	20.9613	20.9613	20.9613	20.9613	20.9613	20.9613	20.9613	20.9613	20.9613	20.9613	20.9613
AC004623.2	20.9283	20.9283	20.9283	20.9283	20.9283	20.9283	26.2597	20.9283	26.3962	20.9283	20.9283	20.9283	20.9283	20.9283	20.9283	20.9283	20.9283	20.9283	20.9283	20.9283	20.9283	20.9283	20.9283	20.9283	25.6478	20.9283	20.9283	20.9283	20.9283	20.9283	20.9283	20.9283	20.9283	20.9283	20.9283	20.9283	20.9283	20.9283	20.9283	20.9283	20.9283	20.9283	25.488	20.9283	20.9283	20.9283	20.9283	20.9283	20.9283
AC004637.1	20.9561	20.9561	20.9561	20.9561	20.9561	20.9561	20.9561	20.9561	20.9561	25.4448	20.9561	20.9561	20.9561	20.9561	25.6609	20.9561	20.9561	20.9561	20.9561	20.9561	20.9561	20.9561	20.9561	20.9561	20.9561	20.9561	20.9561	20.9561	20.9561	20.9561	20.9561	25.745	20.9561	20.9561	20.9561	25.5215	20.9561	20.9561	20.9561	20.9561	20.9561	20.9561	20.9561	20.9561	20.9561	24.8464	20.9561	20.9561	20.9561
AC004691.5	20.9083	20.9083	20.9083	20.9083	20.9083	20.9083	20.9083	20.9083	20.9083	24.2679	20.9083	20.9083	20.9083	20.9083	20.9083	20.9083	20.9083	20.9083	20.9083	20.9083	20.9083	20.9083	20.9083	23.9597	20.9083	20.9083	20.9083	20.9083	20.9083	20.9083	20.9083	20.9083	20.9083	20.9083	20.9083	24.3253	20.9083	20.9083	20.9083	20.9083	20.9083	20.9083	20.9083	20.9083	20.9083	20.9083	20.9083	24.0067	20.9083
AC004692.5	24.6804	20.7521	20.7521	25.3052	20.7521	20.7521	20.7521	20.7521	20.7521	20.7521	20.7521	24.3884	20.7521	20.7521	24.6647	20.7521	20.7521	24.2116	24.9785	20.7521	20.7521	20.7521	20.7521	20.7521	20.7521	20.7521	20.7521	20.7521	20.7521	25.7076	20.7521	20.7521	20.7521	20.7521	20.7521	20.7521	20.7521	20.7521	20.7521	24.7763	20.7521	20.7521	20.7521	20.7521	20.7521	20.7521	20.7521	23.9852	20.7521
AC004754.3	18.7026	27.1993	27.8834	25.0372	28.3284	27.1307	25.8874	24.3518	28.1477	25.2861	18.7026	28.0862	25.7502	18.7026	18.7026	27.8802	18.7026	28.7312	25.4142	25.1754	18.7026	18.7026	27.5459	28.1667	25.3515	18.7026	26.4233	26.5512	27.5765	18.7026	28.0905	27.5128	25.2541	29.7751	24.8052	18.7026	18.7026	27.0566	18.7026	28.7986	18.7026	28.5937	24.757	26.4165	18.7026	25.7087	28.673	26.2828	27.5768
AC004775.5	20.9627	20.9627	20.9627	22.9472	20.9627	20.9627	20.9627	20.9627	20.9627	20.9627	20.9627	20.9627	20.9627	20.9627	20.9627	20.9627	20.9627	20.9627	20.9627	20.9627	20.9627	20.9627	20.9627	20.9627	20.9627	20.9627	20.9627	20.9627	20.9627	20.9627	20.9627	20.9627	20.9627	22.6608	20.9627	20.9627	20.9627	20.9627	20.9627	20.9627	20.9627	20.9627	20.9627	20.9627	20.9627	20.9627	22.7517	20.9627	20.9627
AC004791.2	20.9674	20.9674	20.9674	20.9674	20.9674	20.9674	20.9674	20.9674	20.9674	20.9674	20.9674	20.9674	20.9674	20.9674	20.9674	20.9674	20.9674	20.9674	20.9674	20.9674	20.9674	20.9674	20.9674	20.9674	20.9674	20.9674	20.9674	20.9674	20.9674	26.7588	20.9674	20.9674	20.9674	20.9674	20.9674	20.9674	20.9674	20.9674	20.9674	20.9674	20.9674	20.9674	20.9674	20.9674	20.9674	20.9674	20.9674	20.9674	20.9674
AC004837.3	20.8601	20.8601	20.8601	20.8601	20.8601	20.8601	20.8601	20.8601	20.8601	20.8601	20.8601	20.8601	20.8601	20.8601	20.8601	24.5276	20.8601	20.8601	20.8601	20.8601	20.8601	20.8601	20.8601	20.8601	20.8601	20.8601	20.8601	24.4071	20.8601	25.4536	20.8601	20.8601	20.8601	20.8601	20.8601	20.8601	24.5968	20.8601	20.8601	20.8601	20.8601	20.8601	20.8601	20.8601	20.8601	25.1614	20.8601	20.8601	24.7341
AC004837.4	21.0999	21.0999	21.0999	21.0999	21.0999	21.0999	21.0999	21.0999	21.0999	21.0999	21.0999	21.0999	21.0999	21.0999	21.0999	21.0999	21.0999	21.0999	21.0999	21.0999	21.0999	21.0999	21.0999	21.0999	21.0999	21.0999	21.0999	21.0999	21.0999	21.0999	21.0999	21.0999	21.0999	21.0999	21.0999	21.0999	21.0999	21.0999	21.0999	21.0999	21.0999	21.0999	21.0999	21.0999	21.0999	21.0999	21.0999	21.0999	21.0999
AC004837.5	24.1325	23.7666	20.8493	20.8493	20.8493	20.8493	20.8493	23.4968	20.8493	20.8493	20.8493	20.8493	20.8493	23.8305	20.8493	20.8493	20.8493	20.8493	20.8493	20.8493	20.8493	20.8493	20.8493	20.8493	23.5512	20.8493	20.8493	20.8493	23.7362	20.8493	20.8493	20.8493	23.7009	20.8493	20.8493	20.8493	20.8493	20.8493	23.5814	20.8493	20.8493	20.8493	20.8493	20.8493	23.6668	20.8493	20.8493	20.8493	20.8493
AC004840.8	20.9231	20.9231	20.9231	20.9231	20.9231	20.9231	20.9231	20.9231	20.9231	20.9231	20.9231	20.9231	20.9231	20.9231	20.9231	20.9231	20.9231	20.9231	20.9231	20.9231	20.9231	20.9231	20.9231	20.9231	20.9231	20.9231	20.9231	20.9231	20.9231	23.8834	20.9231	23.8195	20.9231	20.9231	20.9231	20.9231	20.9231	24.3502	20.9231	20.9231	20.9231	20.9231	23.6131	20.9231	20.9231	20.9231	20.9231	20.9231	20.9231
AC004854.4	20.9693	20.9693	20.9693	20.9693	20.9693	20.9693	20.9693	20.9693	20.9693	20.9693	20.9693	20.9693	20.9693	20.9693	20.9693	20.9693	20.9693	20.9693	20.9693	20.9693	20.9693	20.9693	20.9693	20.9693	20.9693	20.9693	20.9693	20.9693	20.9693	24.1739	20.9693	20.9693	20.9693	20.9693	20.9693	20.9693	20.9693	20.9693	20.9693	20.9693	20.9693	20.9693	20.9693	20.9693	20.9693	20.9693	20.9693	20.9693	20.9693
AC004854.5	20.8298	20.8298	20.8298	24.7585	20.8298	20.8298	24.8021	20.8298	20.8298	20.8298	20.8298	20.8298	20.8298	20.8298	20.8298	20.8298	20.8298	20.8298	20.8298	20.8298	20.8298	20.8298	20.8298	20.8298	24.8021	24.8758	20.8298	20.8298	20.8298	20.8298	20.8298	20.8298	20.8298	20.8298	20.8298	20.8298	20.8298	20.8298	20.8298	20.8298	20.8298	20.8298	20.8298	20.8298	20.8298	24.0535	20.8298	20.8298	20.8298
AC004862.6	21.0768	21.0768	21.0768	21.0768	21.0768	21.0768	21.0768	21.0768	21.0768	21.0768	21.0768	21.0768	21.0768	21.0768	21.0768	21.0768	21.0768	21.0768	21.0768	21.0768	21.0768	21.0768	21.0768	21.0768	21.0768	21.0768	21.0768	21.0768	21.0768	21.0768	21.0768	21.0768	21.0768	21.0768	21.0768	21.0768	21.0768	21.0768	21.0768	21.0768	21.0768	21.0768	21.0768	21.0768	21.0768	21.0768	21.0768	21.0768	21.0768
AC004870.3	21.0125	21.0125	21.0125	21.0125	21.0125	21.0125	21.0125	21.0125	21.0125	21.0125	21.0125	21.0125	21.0125	21.0125	21.0125	21.0125	21.0125	21.0125	21.0125	21.0125	21.0125	21.0125	21.0125	21.0125	21.0125	21.0125	21.0125	21.0125	21.0125	21.0125	21.0125	21.0125	21.0125	21.0125	21.0125	21.0125	21.0125	21.0125	21.0125	21.0125	21.0125	21.0125	21.0125	21.0125	21.0125	21.0125	21.0125	21.0125	21.0125
AC004870.4	20.8833	20.8833	20.8833	24.0025	25.1437	20.8833	20.8833	20.8833	20.8833	20.8833	20.8833	20.8833	20.8833	20.8833	20.8833	20.8833	20.8833	20.8833	20.8833	20.8833	20.8833	20.8833	20.8833	20.8833	20.8833	20.8833	20.8833	24.3056	20.8833	20.8833	20.8833	20.8833	20.8833	20.8833	20.8833	20.8833	20.8833	24.8236	20.8833	20.8833	20.8833	20.8833	20.8833	24.6383	20.8833	20.8833	20.8833	20.8833	24.6614
AC004870.5	20.9521	20.9521	24.2148	24.1044	20.9521	20.9521	20.9521	20.9521	20.9521	20.9521	20.9521	20.9521	20.9521	20.9521	20.9521	20.9521	20.9521	20.9521	20.9521	20.9521	20.9521	20.9521	24.2661	20.9521	20.9521	20.9521	20.9521	20.9521	20.9521	20.9521	20.9521	20.9521	20.9521	20.9521	20.9521	20.9521	20.9521	20.9521	20.9521	24.1656	20.9521	20.9521	20.9521	20.9521	20.9521	20.9521	20.9521	20.9521	20.9521
AC004893.10	29.7692	27.8036	26.5276	29.2846	26.8536	26.9625	28.7548	27.5741	26.552	29.6643	27.9428	27.8087	27.3035	29.5726	29.8701	26.7778	24.2445	27.6016	26.4276	27.7845	30.2001	26.5969	27.2504	27.9925	28.0095	27.9735	24.8586	28.3579	28.6109	29.4786	27.4907	26.2941	28.2391	29.3578	28.6968	30.0759	29.5888	25.2455	27.354	28.6822	25.8906	25.3579	28.2813	24.3815	27.9212	28.2088	27.5735	26.0155	28.4276
AC004893.11	28.1041	28.1975	29.6068	28.1911	29.9904	28.1065	26.7992	27.2324	28.2553	27.0288	31.0902	29.342	30.3444	26.912	29.0065	26.3634	35.2873	32.1627	29.2534	29.5941	18.4859	30.6961	29.1524	27.1508	29.2259	25.6898	29.4519	27.6826	29.6452	31.0666	31.1256	30.0143	32.0058	27.485	31.324	30.8558	27.3246	28.1205	30.8064	31.341	31.0266	30.2347	28.4485	27.174	30.5432	30.2616	28.8836	29.2061	30.1259
AC004895.4	21.0408	21.0408	21.0408	21.0408	21.0408	21.0408	21.0408	21.0408	21.0408	21.0408	21.0408	21.0408	21.0408	21.0408	21.0408	21.0408	21.0408	21.0408	21.0408	21.0408	21.0408	21.0408	21.0408	21.0408	21.0408	21.0408	21.0408	21.0408	21.0408	21.0408	21.0408	21.0408	21.0408	21.0408	21.0408	21.0408	21.0408	21.0408	21.0408	21.0408	21.0408	21.0408	21.0408	21.0408	21.0408	21.0408	21.0408	21.0408	21.0408
AC004899.3	20.8593	20.8593	20.8593	20.8593	23.7035	23.267	20.8593	23.3989	24.0318	20.8593	20.8593	20.8593	20.8593	25.3768	23.3757	20.8593	24.531	23.2612	20.8593	24.1288	25.2019	24.4062	20.8593	20.8593	23.9257	20.8593	20.8593	20.8593	23.3339	20.8593	20.8593	20.8593	20.8593	20.8593	20.8593	20.8593	20.8593	20.8593	20.8593	20.8593	20.8593	20.8593	20.8593	20.8593	20.8593	22.6404	20.8593	20.8593	20.8593
AC004906.3	23.1753	23.648	23.0465	19.8795	23.6614	24.0846	19.8795	19.8795	19.8795	25.1659	27.2479	25.7161	19.8795	23.7305	23.9676	19.8795	19.8795	26.2912	28.068	24.8856	19.8795	19.8795	25.605	19.8795	19.8795	19.8795	19.8795	19.8795	19.8795	28.6526	26.522	24.4446	19.8795	19.8795	24.919	19.8795	24.3068	24.1438	19.8795	19.8795	26.1445	24.7702	23.2267	19.8795	23.519	19.8795	23.6668	25.4305	24.1457
AC004920.2	21.0085	21.0085	21.0085	21.0085	21.0085	32.1409	21.0085	21.0085	21.0085	21.0085	21.0085	21.0085	21.0085	21.0085	21.0085	21.0085	21.0085	21.0085	21.0085	21.0085	21.0085	21.0085	21.0085	21.0085	21.0085	21.0085	21.0085	21.0085	21.0085	21.0085	21.0085	21.0085	21.0085	21.0085	21.0085	21.0085	21.0085	21.0085	21.0085	21.0085	21.0085	21.0085	21.0085	21.0085	21.0085	21.0085	21.0085	21.0085	21.0085
AC004938.5	20.8855	20.8855	20.8855	20.8855	20.8855	20.8855	20.8855	20.8855	24.3875	20.8855	20.8855	20.8855	20.8855	20.8855	20.8855	20.8855	20.8855	20.8855	20.8855	20.8855	20.8855	20.8855	20.8855	25.1732	20.8855	24.5418	20.8855	20.8855	20.8855	20.8855	20.8855	20.8855	20.8855	20.8855	20.8855	25.1479	20.8855	20.8855	20.8855	20.8855	20.8855	20.8855	20.8855	20.8855	20.8855	20.8855	20.8855	20.8855	20.8855
AC004941.3	21.0232	21.0232	21.0232	21.0232	21.0232	21.0232	21.0232	21.0232	21.0232	21.0232	21.0232	21.0232	21.0232	21.0232	21.0232	21.0232	21.0232	21.0232	21.0232	21.0232	21.0232	21.0232	21.0232	21.0232	21.0232	21.0232	21.0232	21.0232	21.0232	21.0232	21.0232	21.0232	21.0232	21.0232	21.0232	21.0232	21.0232	21.0232	21.0232	21.0232	21.0232	21.0232	21.0232	21.0232	21.0232	21.0232	21.0232	21.0232	21.0232
AC004941.5	20.8822	20.8822	20.8822	20.8822	20.8822	20.8822	20.8822	20.8822	26.6918	20.8822	20.8822	20.8822	20.8822	20.8822	20.8822	27.0026	20.8822	20.8822	20.8822	20.8822	20.8822	20.8822	20.8822	20.8822	20.8822	20.8822	20.8822	20.8822	20.8822	20.8822	20.8822	20.8822	20.8822	20.8822	20.8822	20.8822	20.8822	28.1571	20.8822	20.8822	20.8822	20.8822	26.4212	20.8822	20.8822	20.8822	26.7916	20.8822	20.8822
AC004945.1	20.4326	23.8926	20.4326	20.4326	20.4326	24.2935	20.4326	20.4326	23.748	24.9074	23.5579	20.4326	20.4326	20.4326	24.7932	20.4326	20.4326	24.6582	23.3008	23.0121	20.4326	23.6313	20.4326	23.6851	20.4326	20.4326	23.58	24.3861	20.4326	20.4326	20.4326	20.4326	22.98	20.4326	22.8305	25.2649	23.3494	24.3479	20.4326	24.1545	20.4326	23.1786	24.9032	24.7004	20.4326	23.5362	20.4326	23.242	23.8354
AC004947.2	20.955	20.955	20.955	20.955	20.955	20.955	20.955	20.955	20.955	20.955	20.955	20.955	20.955	20.955	20.955	20.955	20.955	20.955	20.955	20.955	20.955	20.955	20.955	20.955	20.955	20.955	20.955	20.955	20.955	20.955	20.955	20.955	20.955	20.955	24.0846	20.955	20.955	20.955	20.955	20.955	20.955	20.955	20.955	20.955	20.955	20.955	20.955	24.7562	20.955
AC004951.5	29.1583	28.2532	27.1332	28.1666	24.8071	30.0925	26.5655	27.8207	27.6067	25.8439	16.4975	26.8739	26.5432	26.2408	27.5333	24.763	22.539	28.1525	26.5603	26.9475	27.5343	22.9149	26.4073	26.7571	27.4157	23.8924	29.8434	27.9385	30.8177	29.2424	27.8662	28.8433	29.2629	22.2938	26.4163	26.6852	26.9125	28.9924	28.6171	28.0986	27.7759	29.7314	29.092	28.2708	30.3643	25.9668	25.1395	26.7215	29.3881
AC004951.6	35.4872	34.003	34.7017	34.5714	32.6984	33.1647	33.449	33.3314	32.8254	34.3362	35.1551	35.0254	34.6257	34.5876	35.4293	32.791	35.8061	36.1542	35.3111	33.7766	35.6241	35.384	34.5956	34.7254	34.2551	36.2266	34.2523	34.0687	36.8788	35.763	35.5517	35.7435	34.9562	36.1016	34.5571	34.3735	36.4476	34.8497	36.2122	36.4976	35.7548	35.4372	36.1566	36.0558	34.7407	34.9375	34.8099	36.0179	34.6911
AC004967.7	27.7168	27.8762	27.3931	28.2541	29.3186	29.6478	27.4148	28.5734	27.7106	29.6501	29.8268	28.8706	27.292	28.3522	27.8953	28.8125	14.6882	27.0783	28.1673	27.7726	24.2397	29.2296	27.2663	28.2641	27.8262	28.6103	28.5209	28.0447	14.6882	29.1824	26.4891	27.4655	28.7032	28.8669	27.4144	29.2765	28.3012	28.4551	29.9657	27.9813	28.0563	27.554	27.9687	28.2066	28.0169	25.2787	28.4247	25.4777	27.5656
AC004980.10	29.7121	29.2336	29.6363	29.1574	30.1682	26.8032	30.0337	29.7511	29.6533	30.2352	17.4246	32.9483	31.6591	31.6659	31.0349	30.8237	17.4246	30.7947	30.5649	31.0788	29.2369	30.9955	30.6404	31.0426	31.8391	27.696	30.6127	29.3043	28.5388	31.2741	29.94	31.1879	33.2429	17.4246	29.0582	30.9424	31.8658	30.0532	30.8381	30.2537	32.3895	31.7642	30.6955	30.8424	31.698	30.5985	30.4769	31.3658	32.1706
AC004980.7	30.2137	30.583	30.0687	30.1838	30.078	29.7062	30.1962	30.0908	30.3241	30.2103	29.3348	32.49	31.2933	31.1083	30.875	31.1799	18.4883	30.7709	31.6546	31.5654	30.5956	32.4178	30.8007	30.6848	30.8584	29.9693	31.3902	29.8633	32.0035	32.8836	31.6633	31.1748	32.8645	31.5611	31.3739	31.8119	31.7281	31.7443	31.206	31.5539	32.4388	31.815	31.8377	31.1715	32.5215	31.6068	31.7005	31.9053	32.3107
AC004980.8	20.3999	20.3999	20.3999	20.3999	20.3999	26.4638	25.5393	20.3999	20.3999	25.2873	30.699	20.3999	20.3999	26.3876	20.3999	20.3999	20.3999	20.3999	28.1721	25.7958	20.3999	20.3999	20.3999	27.0352	20.3999	20.3999	20.3999	20.3999	20.3999	25.8962	20.3999	20.3999	20.3999	20.3999	20.3999	20.3999	20.3999	27.5641	20.3999	20.3999	20.3999	20.3999	27.9347	20.3999	26.358	20.3999	27.6676	20.3999	25.5136
AC004980.9	27.1162	26.3924	32.984	30.0566	31.0913	29.9848	28.9739	25.3714	31.074	31.163	31.2213	30.4782	27.4968	30.1012	27.8887	24.0572	33.8896	30.4842	31.2859	26.2854	23.8886	26.0186	31.3159	30.4029	27.9627	27.9378	32.1687	30.0839	29.1145	32.114	31.0232	29.5814	28.7625	25.2805	13.0157	27.8027	30.6221	26.7994	32.2464	31.9626	27.1399	31.8471	29.9356	25.2181	32.7428	24.7053	29.8009	30.6292	30.861
AC004985.12	28.0032	25.7371	28.2362	25.3365	27.5622	27.3164	26.2542	26.2653	26.7909	27.6853	26.5564	26.88	28.8344	24.9474	23.8662	25.4324	28.7743	30.012	28.145	25.7993	25.178	33.126	29.1573	25.9876	29.4421	26.5609	29.7001	27.9762	33.0755	28.8516	30.1803	31.0408	32.0369	30.7754	28.7255	25.6006	27.5987	29.4101	26.9917	29.7413	28.1459	29.4901	30.6943	30.8425	28.1577	27.2068	27.6288	30.2972	28.639
AC004987.10	20.9967	20.9967	20.9967	20.9967	20.9967	20.9967	20.9967	20.9967	20.9967	20.9967	20.9967	20.9967	20.9967	20.9967	20.9967	20.9967	20.9967	20.9967	20.9967	20.9967	20.9967	20.9967	20.9967	20.9967	20.9967	20.9967	20.9967	20.9967	20.9967	20.9967	20.9967	20.9967	20.9967	20.9967	20.9967	20.9967	20.9967	20.9967	20.9967	20.9967	20.9967	20.9967	20.9967	20.9967	20.9967	20.9967	20.9967	20.9967	20.9967
AC004987.9	25.6412	25.5423	28.222	26.7797	28.0729	25.3792	27.6288	26.8733	26.6039	25.9113	31.1297	26.9492	28.6736	24.3988	25.2262	26.0492	27.6571	27.7684	23.4471	26.4174	27.6208	23.9202	27.4418	23.2934	27.8734	25.9012	28.6366	26.6666	18.8056	24.3681	26.8606	27.6329	25.7102	24.6045	27.5846	26.7482	27.2055	26.6117	25.7458	23.9411	24.9908	26.7709	26.5252	25.4286	27.6817	27.2322	25.7602	26.5848	27.6822
AC004988.1	24.6731	20.4112	20.4112	24.0258	20.4112	23.1652	25.1382	24.8046	20.4112	23.7791	25.3654	24.2955	23.7286	23.3553	23.8199	20.4112	23.6645	20.4112	22.6886	23.2345	25.7936	20.4112	24.0293	20.4112	20.4112	20.4112	22.9639	20.4112	23.2416	20.4112	20.4112	24.0328	20.4112	22.6473	22.2391	24.3976	22.7361	20.4112	23.0567	20.4112	24.0328	22.5699	22.8902	23.1993	20.4112	23.2782	22.7953	23.4861	24.1355
AC005008.2	21.0088	21.0088	21.0088	21.0088	21.0088	21.0088	21.0088	21.0088	21.0088	21.0088	21.0088	21.0088	21.0088	21.0088	21.0088	21.0088	21.0088	21.0088	21.0088	21.0088	21.0088	21.0088	21.0088	21.0088	21.0088	21.0088	21.0088	21.0088	21.0088	21.0088	21.0088	21.0088	21.0088	21.0088	21.0088	21.0088	21.0088	21.0088	21.0088	21.0088	21.0088	21.0088	21.0088	21.0088	21.0088	21.0088	21.0088	21.0088	21.0088
AC005009.2	20.6055	20.6055	24.5225	20.6055	20.6055	20.6055	20.6055	20.6055	20.6055	20.6055	20.6055	25.2219	20.6055	20.6055	20.6055	20.6055	20.6055	20.6055	23.5866	20.6055	20.6055	25.1434	20.6055	20.6055	20.6055	20.6055	24.7858	20.6055	26.4799	20.6055	20.6055	20.6055	20.6055	25.8018	20.6055	20.6055	20.6055	20.6055	20.6055	20.6055	26.2191	24.8829	20.6055	20.6055	26.1093	24.2018	26.5808	25.9029	20.6055
AC005013.5	21.0204	21.0204	21.0204	29.0242	21.0204	27.7334	21.0204	21.0204	21.0204	21.0204	27.7369	21.0204	21.0204	21.0204	21.0204	21.0204	21.0204	21.0204	21.0204	27.4069	25.6741	26.5206	21.0204	21.0204	21.0204	21.0204	27.4179	21.0204	21.0204	21.0204	21.0204	21.0204	21.0204	30.1467	21.0204	21.0204	21.0204	21.0204	21.0204	21.0204	21.0204	21.0204	21.0204	21.0204	21.0204	21.0204	21.0204	21.0204	26.8326
AC005014.5	24.0008	22.9079	23.2547	24.7908	23.3324	26.3046	19.7567	23.9639	23.7451	22.4857	23.5163	22.452	24.4474	19.7567	23.5033	24.5615	23.3324	24.8399	23.2071	22.8598	24.5809	19.7567	23.7335	26.7224	19.7567	24.3227	24.595	22.4914	19.7567	26.1183	23.7219	22.7402	23.8252	23.7503	22.6413	28.032	23.2655	23.4212	22.6644	23.2019	24.3527	22.1294	25.9466	23.8252	24.8399	23.4903	24.7247	24.1642	19.7567
AC005017.2	20.9733	20.9733	20.9733	20.9733	26.4726	20.9733	20.9733	20.9733	20.9733	20.9733	20.9733	20.9733	20.9733	20.9733	20.9733	20.9733	20.9733	20.9733	20.9733	20.9733	26.3201	20.9733	20.9733	20.9733	20.9733	20.9733	20.9733	20.9733	20.9733	27.373	20.9733	20.9733	20.9733	20.9733	20.9733	20.9733	20.9733	26.578	20.9733	20.9733	20.9733	20.9733	20.9733	20.9733	20.9733	25.1114	20.9733	20.9733	26.1959
AC005019.2	21.0119	21.0119	21.0119	21.0119	21.0119	21.0119	21.0119	21.0119	26.508	21.0119	29.0498	21.0119	21.0119	21.0119	21.0119	21.0119	26.6879	21.0119	21.0119	21.0119	21.0119	21.0119	21.0119	21.0119	21.0119	21.0119	21.0119	21.0119	21.0119	21.0119	21.0119	21.0119	21.0119	21.0119	25.2335	21.0119	21.0119	21.0119	21.0119	21.0119	21.0119	21.0119	21.0119	21.0119	21.0119	21.0119	21.0119	25.259	21.0119
AC005033.6	20.9117	20.9117	20.9117	20.9117	20.9117	20.9117	20.9117	20.9117	20.9117	20.9117	20.9117	20.9117	20.9117	20.9117	20.9117	20.9117	20.9117	20.9117	20.9117	20.9117	20.9117	20.9117	24.8927	20.9117	20.9117	20.9117	20.9117	20.9117	20.9117	20.9117	20.9117	20.9117	20.9117	20.9117	20.9117	20.9117	20.9117	20.9117	20.9117	20.9117	20.9117	20.9117	20.9117	23.2476	20.9117	20.9117	20.9117	20.9117	24.5036
AC005034.2	21.076	21.076	21.076	21.076	21.076	21.076	21.076	21.076	21.076	21.076	21.076	21.076	21.076	21.076	21.076	21.076	21.076	21.076	21.076	21.076	21.076	21.076	21.076	21.076	21.076	21.076	21.076	21.076	21.076	21.076	21.076	21.076	21.076	21.076	21.076	21.076	21.076	21.076	21.076	21.076	21.076	21.076	21.076	21.076	21.076	21.076	21.076	21.076	21.076
AC005037.3	27.3493	26.4454	24.3586	26.5743	19.023	26.2284	25.1837	23.3428	26.2668	27.4144	19.023	27.6008	26.9004	26.4592	24.1824	25.432	19.023	19.023	24.6456	25.4731	23.6059	19.023	26.599	27.7242	26.4097	27.7473	24.2228	19.023	26.2385	23.63	26.2429	25.3407	19.023	19.023	26.2586	22.2105	27.3541	19.023	19.023	19.023	26.1798	26.828	23.5299	26.0056	23.4274	25.4547	26.4143	23.5359	24.7668
AC005040.3	20.9979	20.9979	20.9979	20.9979	20.9979	20.9979	20.9979	20.9979	20.9979	20.9979	20.9979	20.9979	20.9979	20.9979	20.9979	20.9979	20.9979	20.9979	20.9979	20.9979	20.9979	20.9979	20.9979	20.9979	20.9979	20.9979	20.9979	26.3983	20.9979	20.9979	20.9979	20.9979	20.9979	20.9979	20.9979	20.9979	20.9979	20.9979	20.9979	20.9979	20.9979	20.9979	20.9979	20.9979	20.9979	20.9979	20.9979	20.9979	20.9979
AC005041.11	21.0111	21.0111	21.0111	21.0111	21.0111	21.0111	21.0111	21.0111	21.0111	21.0111	21.0111	21.0111	21.0111	21.0111	21.0111	21.0111	21.0111	21.0111	21.0111	21.0111	21.0111	21.0111	21.0111	21.0111	21.0111	21.0111	21.0111	21.0111	21.0111	21.0111	21.0111	21.0111	21.0111	21.0111	21.0111	21.0111	21.0111	21.0111	21.0111	21.0111	21.0111	21.0111	21.0111	21.0111	21.0111	21.0111	21.0111	21.0111	21.0111
AC005042.2	24.3845	24.7835	23.0767	26.354	25.553	25.4272	22.5594	24.0256	25.5887	24.9787	23.4292	17.3014	25.116	24.087	25.739	23.784	17.3014	26.465	25.9252	24.3451	24.8377	17.3014	25.6727	22.2858	26.6127	22.1361	24.5854	20.7851	28.5797	28.9702	24.8298	26.2688	23.8416	23.3805	28.1839	24.2561	26.1259	22.74	25.0095	27.4655	23.1562	25.458	25.3813	25.8938	27.2559	22.0576	21.8638	25.9413	26.6992
AC005042.3	20.8045	20.8045	20.8045	20.8045	20.8045	26.2402	20.8045	20.8045	20.8045	25.2911	20.8045	20.8045	20.8045	20.8045	20.8045	20.8045	25.2797	20.8045	20.8045	20.8045	20.8045	20.8045	20.8045	20.8045	20.8045	20.8045	20.8045	20.8045	20.8045	20.8045	20.8045	20.8045	20.8045	20.8045	20.8045	20.8045	20.8045	20.8045	20.8045	20.8045	20.8045	20.8045	20.8045	20.8045	25.4933	20.8045	20.8045	20.8045	25.424
AC005042.4	23.8921	25.0674	23.7457	26.4541	24.8957	24.2908	23.3559	25.1147	24.2502	24.5788	20.1478	22.9201	22.9032	26.9562	25.3282	20.1478	24.8957	20.1478	22.7224	20.1478	25.7632	24.1057	23.2129	25.2609	25.1987	23.4494	24.6687	22.9607	23.3477	23.7183	20.1478	23.2165	24.3326	22.6758	22.2142	26.68	24.3727	20.1478	20.1478	23.6914	20.1478	22.5883	25.3849	23.2998	25.7371	25.0674	24.4504	24.2342	25.4553
AC005062.2	20.8537	20.8537	20.8537	20.8537	20.8537	20.8537	20.8537	24.81	20.8537	20.8537	20.8537	20.8537	26.6542	20.8537	20.8537	20.8537	20.8537	20.8537	20.8537	27.2092	24.8061	20.8537	20.8537	20.8537	20.8537	20.8537	20.8537	20.8537	20.8537	20.8537	20.8537	20.8537	20.8537	20.8537	20.8537	20.8537	20.8537	20.8537	20.8537	20.8537	20.8537	24.6781	20.8537	20.8537	20.8537	25.5523	20.8537	20.8537	20.8537
AC005076.5	20.9901	20.9901	20.9901	20.9901	20.9901	20.9901	20.9901	20.9901	20.9901	20.9901	20.9901	20.9901	20.9901	20.9901	20.9901	20.9901	20.9901	20.9901	20.9901	20.9901	20.9901	20.9901	20.9901	20.9901	20.9901	20.9901	20.9901	20.9901	20.9901	20.9901	25.4797	20.9901	20.9901	20.9901	20.9901	20.9901	20.9901	20.9901	20.9901	20.9901	20.9901	20.9901	27.0793	20.9901	20.9901	20.9901	20.9901	20.9901	20.9901
AC005077.14	20.8563	20.8563	20.8563	20.8563	20.8563	20.8563	20.8563	22.8715	20.8563	20.8563	20.8563	20.8563	23.2287	23.722	23.658	20.8563	20.8563	20.8563	23.0731	20.8563	20.8563	20.8563	22.7079	24.3214	20.8563	20.8563	20.8563	20.8563	20.8563	25.6177	20.8563	20.8563	20.8563	20.8563	22.6355	20.8563	20.8563	24.1016	20.8563	20.8563	23.4985	20.8563	20.8563	23.5702	20.8563	20.8563	23.177	20.8563	20.8563
AC005077.5	20.8648	20.8648	20.8648	20.8648	20.8648	20.8648	20.8648	20.8648	24.9532	20.8648	20.8648	20.8648	20.8648	20.8648	20.8648	20.8648	20.8648	20.8648	20.8648	20.8648	20.8648	20.8648	20.8648	20.8648	20.8648	20.8648	24.5119	20.8648	20.8648	20.8648	20.8648	20.8648	20.8648	20.8648	20.8648	20.8648	20.8648	20.8648	25.1322	20.8648	20.8648	20.8648	20.8648	24.0468	20.8648	20.8648	20.8648	20.8648	20.8648
AC005077.7	20.8359	20.8359	20.8359	20.8359	20.8359	20.8359	20.8359	20.8359	20.8359	20.8359	24.1293	20.8359	22.67	20.8359	25.5814	20.8359	20.8359	20.8359	20.8359	20.8359	20.8359	20.8359	20.8359	20.8359	20.8359	20.8359	20.8359	20.8359	20.8359	25.957	20.8359	20.8359	20.8359	20.8359	20.8359	20.8359	20.8359	24.0606	24.9786	20.8359	20.8359	20.8359	20.8359	20.8359	25.1972	20.8359	20.8359	20.8359	20.8359
AC005077.8	20.9576	20.9576	20.9576	20.9576	20.9576	20.9576	20.9576	20.9576	20.9576	20.9576	20.9576	20.9576	20.9576	20.9576	20.9576	20.9576	20.9576	20.9576	24.0975	20.9576	20.9576	20.9576	20.9576	20.9576	20.9576	20.9576	20.9576	20.9576	20.9576	20.9576	20.9576	20.9576	20.9576	20.9576	20.9576	20.9576	20.9576	20.9576	20.9576	20.9576	20.9576	20.9576	23.944	20.9576	20.9576	20.9576	20.9576	20.9576	20.9576
AC005082.12	21.005	21.005	21.005	21.005	21.005	24.7637	21.005	21.005	21.005	24.3937	21.005	21.005	24.3314	25.0231	21.005	24.0904	21.005	21.005	21.005	21.005	21.005	21.005	21.005	21.005	21.005	21.005	21.005	21.005	21.005	21.005	21.005	21.005	21.005	21.005	23.4997	21.005	21.005	21.005	21.005	21.005	21.005	21.005	21.005	21.005	21.005	21.005	21.005	24.0351	21.005
AC005083.1	23.7496	24.1575	20.9061	20.9061	25.0049	20.9061	20.9061	24.8657	24.8511	20.9061	20.9061	20.9061	20.9061	20.9061	20.9061	20.9061	20.9061	20.9061	20.9061	20.9061	20.9061	20.9061	20.9061	24.7892	20.9061	20.9061	24.3394	23.0423	24.1236	24.0842	20.9061	20.9061	24.0842	20.9061	20.9061	24.3287	20.9061	20.9061	23.951	20.9061	20.9061	20.9061	23.794	20.9061	24.8768	23.3677	24.7868	20.9061	24.9368
[truncated: 43,529 more rows]
[truncated: 262 more columns]

## Sheet: SPI1-clinical benefit
Relationship between SPI1 expression and clinical benefit of immunotherapy
[truncated: 130 more rows]
